# Supplementary material for: Multi-omics analysis reveals RNA splicing alterations and their biological and clinical implications in lung adenocarcinoma
Source: Signal Transduct Target Ther. 2022 Aug 22;7:270. doi: 10.1038/s41392-022-01098-5 (PMC9393167; doi:10.1038/s41392-022-01098-5)
Supplement: Supplementary file 2 — Supplementary Tables [file 41392_2022_1098_MOESM2_ESM.xlsx]

## Sheet: Table S1
Table S1. All AASEs identified in LUAD
AASE ID	P.adjusted	deltaPSI	Gene Symbol	ASE type	Gene Chr	Gene Strand	Alternative_exon	Alternative_exon_start (hg19)	Alternative_exon_stop (hg19)	Upstream_exon	Upstream_exon_start (hg19)	Upstream_exon_stop (hg19)	Downstream_exon	downstream_exon_start (hg19)	Downstream_exon_stop (hg19)			Regular expression of AASE ID: Gene_ASEtype_AlternativeExon_UpstreamExon_DownstreamExon "NA" means not reported
SEPT8_AT_12.3_NA_NA	2.88388e-58	0.254485	SEPT8	AT	chr5	-	12.3	132094248	132091697	NA	NA	NA	NA	NA	NA
SEPT8_AT_14_NA_NA	2.88388e-58	-0.246167	SEPT8	AT	chr5	-	14	132087873	132086509	NA	NA	NA	NA	NA	NA
NCOR2_AD_46.2_46.1_47	1.20773e-54	0.344062	NCOR2	AD	chr12	-	46.2	124812092	124811955	46.1	124812179	124812093	47	124810916	124810737
TMPO_AT_10_NA_NA	5.06928e-54	-0.113919	TMPO	AT	chr12	+	10	98941351	98944157	NA	NA	NA	NA	NA	NA
TMPO_AT_4_NA_NA	5.76829e-53	0.106898	TMPO	AT	chr12	+	4	98926601	98929412	NA	NA	NA	NA	NA	NA
NFYB_AP_2_NA_NA	1.01963e-52	-0.432405	NFYB	AP	chr12	-	2	104531795	104531154	NA	NA	NA	NA	NA	NA
FN1_ES_40.1:40.2_39_40.4	1.01963e-52	0.191861	FN1	ES	chr2	-	40.1:40.2	216237098	216236832	39	216238134	216238045	40.4	216236738	216236632
NFYB_AP_1_NA_NA	1.29735e-52	0.430229	NFYB	AP	chr12	-	1	104532067	104531919	NA	NA	NA	NA	NA	NA
MARK3_ES_17:18_16_19	1.29735e-52	-0.295944	MARK3	ES	chr14	+	17:18:00	103964839	103966537	16	103958114	103958371	19	103969219	103970168
NUMB_ES_13_12_14	3.17594e-52	0.401873	NUMB	ES	chr14	-	13	73746132	73745989	12	73749213	73749067	14	73744001	73741815
QKI_AT_8.7_NA_NA	3.87216e-52	-0.177626	QKI	AT	chr6	+	8.7	163987828	163991177	NA	NA	NA	NA	NA	NA
QKI_AT_9_NA_NA	3.87216e-52	0.177626	QKI	AT	chr6	+	9	163991726	163999628	NA	NA	NA	NA	NA	NA
SLC44A1_AT_17_NA_NA	6.39199e-52	-0.202177	SLC44A1	AT	chr9	+	17	108200562	108201452	NA	NA	NA	NA	NA	NA
SLC44A1_AT_16.4_NA_NA	6.39199e-52	0.202177	SLC44A1	AT	chr9	+	16.4	108152185	108159627	NA	NA	NA	NA	NA	NA
SEPT9_AP_8_NA_NA	1.17274e-51	-0.320133	SEPT9	AP	chr17	+	8	75369272	75369634	NA	NA	NA	NA	NA	NA
NUTF2_AP_2.1_NA_NA	3.19469e-51	-0.273517	NUTF2	AP	chr16	+	2.1	67881064	67881359	NA	NA	NA	NA	NA	NA
SPTBN1_AP_1_NA_NA	3.59683e-51	-0.661867	SPTBN1	AP	chr2	+	1	54683422	54683655	NA	NA	NA	NA	NA	NA
SPTBN1_AP_3_NA_NA	3.59683e-51	0.661867	SPTBN1	AP	chr2	+	3	54785531	54786024	NA	NA	NA	NA	NA	NA
NUTF2_AP_1_NA_NA	5.21101e-51	0.273103	NUTF2	AP	chr16	+	1	67880635	67880888	NA	NA	NA	NA	NA	NA
PRMT2_ES_1.3_1.1_2	1.01681e-50	-0.286266	PRMT2	ES	chr21	+	1.3	48056351	48056459	1.1	48055079	48055675	2	48056808	48056902
ADAMTS2_AT_11_NA_NA	3.6635e-50	-0.216173	ADAMTS2	AT	chr5	-	11	178578201	178577889	NA	NA	NA	NA	NA	NA
ADAMTS2_AT_23_NA_NA	3.6635e-50	0.216173	ADAMTS2	AT	chr5	-	23	178541325	178537852	NA	NA	NA	NA	NA	NA
FAM72A_AT_6_NA_NA	7.60003e-50	0.351388	FAM72A	AT	chr1	+	6	206153957	206155151	NA	NA	NA	NA	NA	NA
SLC35A2_AT_6_NA_NA	1.16314e-49	-0.165253	SLC35A2	AT	chrX	-	6	48760742	48760459	NA	NA	NA	NA	NA	NA
CAST_ES_8.2_7.1_9	1.2099e-49	-0.197846	CAST	ES	chr5	+	8.2	96062498	96062563	7.1	96058343	96058402	9	96063193	96063234
ATP5C1_ES_9_8.1_10	1.55831e-49	0.170763	ATP5C1	ES	chr10	+	9	7848937	7848973	8.1	7844721	7844817	10	7849622	7849778
SLC35A2_AT_5.3_NA_NA	1.89492e-49	0.169349	SLC35A2	AT	chrX	-	5.3	48762022	48760889	NA	NA	NA	NA	NA	NA
SMARCC2_AD_28.2:28.3_28.1_29	2.00418e-49	0.281303	SMARCC2	AD	chr12	-	28.2:28.3	56558431	56558087	28.1	56558515	56558432	29	56557549	56556767
COMMD5_AP_2.1_NA_NA	2.28323e-49	0.35351	COMMD5	AP	chr8	-	2.1	146078452	146078378	NA	NA	NA	NA	NA	NA
COMMD5_AP_1_NA_NA	2.28323e-49	-0.35351	COMMD5	AP	chr8	-	1	146079121	146078757	NA	NA	NA	NA	NA	NA
INF2_AT_5.2_NA_NA	2.65139e-49	0.127642	INF2	AT	chr14	+	5.2	105170287	105171146	NA	NA	NA	NA	NA	NA
INF2_AT_23_NA_NA	2.65139e-49	-0.127642	INF2	AT	chr14	+	23	105185132	105185942	NA	NA	NA	NA	NA	NA
FBLN2_ES_11_10_12	3.16658e-49	-0.490272	FBLN2	ES	chr3	+	11	13663275	13663415	10	13661230	13661331	12	13667945	13668079
VEGFA_ES_7.1:8.1:8.2_6_9.1	7.90906e-49	-0.362706	VEGFA	ES	chr6	+	7.1:8.1:8.2	43748469	43749824	6	43746626	43746655	9.1	43752278	43752343
MARCH9_AP_1_NA_NA	1.33024e-48	-0.344492	MARCH9	AP	chr12	+	1	58148881	58149668	NA	NA	NA	NA	NA	NA
MARCH9_AP_3.1_NA_NA	1.33024e-48	0.344492	MARCH9	AP	chr12	+	3.1	58151270	58151890	NA	NA	NA	NA	NA	NA
MTA3_AT_22_NA_NA	1.48305e-48	-0.335929	MTA3	AT	chr2	+	22	42980514	42984087	NA	NA	NA	NA	NA	NA
MTA3_AT_18.2_NA_NA	2.82039e-48	0.334244	MTA3	AT	chr2	+	18.2	42936237	42936684	NA	NA	NA	NA	NA	NA
GSN_AP_9_NA_NA	3.34538e-48	0.598237	GSN	AP	chr9	+	9	124030380	124030497	NA	NA	NA	NA	NA	NA
RPS24_ES_5.2_4_6	3.72924e-48	-0.149708	RPS24	ES	chr10	+	5.2	79799962	79799983	4	79796952	79797062	6	79800373	79800471
ITGB4_ES_35_34_36	6.73398e-48	-0.498883	ITGB4	ES	chr17	+	35	73751136	73751294	34	73750657	73750896	36	73751782	73751931
POSTN_ES_21_20_22	6.74833e-48	-0.282588	POSTN	ES	chr13	-	21	38143520	38143437	20	38143958	38143881	22	38138697	38138656
FAM72A_AT_2_NA_NA	1.23661e-47	-0.29095	FAM72A	AT	chr1	+	2	206137772	206138150	NA	NA	NA	NA	NA	NA
SPTAN1_ES_38_36.1_39	2.15974e-47	-0.22705	SPTAN1	ES	chr9	+	38	131371930	131371944	36.1	131371401	131371563	39	131373993	131374124
GPR56_AP_3.1_NA_NA	2.45413e-47	-0.568312	GPR56	AP	chr16	+	3.1	57662218	57662714	NA	NA	NA	NA	NA	NA
FN1_AA_40.1:40.2:40.3_39_40.4	2.51392e-47	0.155942	FN1	AA	chr2	-	40.1:40.2:40.3	216237098	216236739	39	216238134	216238045	40.4	216236738	216236632
FN1_ES_25_24_26	2.57543e-47	0.137554	FN1	ES	chr2	-	25	216257926	216257654	24	216259442	216259251	26	216256537	216256355
VDAC3_ES_5.2_4.1_6	2.57543e-47	-0.122956	VDAC3	ES	chr8	+	5.2	42254196	42254198	4.1	42252602	42252651	6	42256230	42256382
ISLR_AP_2_NA_NA	2.58597e-47	0.450022	ISLR	AP	chr15	+	2	74466842	74466994	NA	NA	NA	NA	NA	NA
ISLR_AP_1_NA_NA	2.58597e-47	-0.450022	ISLR	AP	chr15	+	1	74466012	74466360	NA	NA	NA	NA	NA	NA
DNAJC19_ES_5.1:5.2_4_6	2.58597e-47	0.121314	DNAJC19	ES	chr3	-	5.1:5.2	180704810	180704731	4	180705884	180705811	6	180703784	180703714
SET_AP_3_NA_NA	2.58597e-47	-0.216634	SET	AP	chr9	+	3	131451505	131451934	NA	NA	NA	NA	NA	NA
PTS_ES_4_3_5	3.08993e-47	0.287691	PTS	ES	chr11	+	4	112100931	112100953	3	112099317	112099396	5	112101349	112101405
MYO18A_ES_41_40_42	3.08993e-47	-0.331446	MYO18A	ES	chr17	-	41	27412666	27412622	40	27413595	27413456	42	27409456	27409334
AP2B1_ES_16_15_17	4.1405e-47	-0.184998	AP2B1	ES	chr17	+	16	33997876	33997917	15	33984618	33984810	17	33998773	33998919
MXI1_AP_3_NA_NA	5.05639e-47	-0.361617	MXI1	AP	chr10	+	3	111985751	111986041	NA	NA	NA	NA	NA	NA
EHBP1_ES_18_17_19	5.53383e-47	0.31188	EHBP1	ES	chr2	+	18	63215066	63215173	17	63206323	63206470	19	63217851	63217975
PLEKHA1_ES_15.1_14_16	7.04109e-47	-0.351365	PLEKHA1	ES	chr10	+	15.1	124187792	124187832	14	124186458	124186547	16	124189140	124191867
ENAH_ES_13_12_14	8.64656e-47	0.464324	ENAH	ES	chr1	-	13	225692755	225692693	12	225695719	225695653	14	225688772	225688694
VEGFA_ES_7.1_6_8.1	8.64656e-47	-0.288772	VEGFA	ES	chr6	+	7.1	43748469	43748522	6	43746626	43746655	8.1	43749693	43749789
GSN_AP_14_NA_NA	1.09374e-46	-0.624563	GSN	AP	chr9	+	14	124062071	124062283	NA	NA	NA	NA	NA	NA
CIRBP_RI_9.7_9.6_9.8	1.86368e-46	0.149963	CIRBP	RI	chr19	+	9.7	1273715	1274305	9.6	1273493	1273714	9.8	1274306	1274439
ADD3_ES_15_14_16	4.12513e-46	0.321726	ADD3	ES	chr10	+	15	111892063	111892158	14	111890121	111890244	16	111893084	111895323
SET_AP_1_NA_NA	5.15698e-46	0.199263	SET	AP	chr9	+	1	131445934	131446286	NA	NA	NA	NA	NA	NA
LIMCH1_ES_20_12.1_21	5.70606e-46	-0.393388	LIMCH1	ES	chr4	+	20	41640949	41640984	12.1	41621205	41621457	21	41646517	41646643
KIF13A_ES_40_39_41.1	6.12355e-46	0.3879	KIF13A	ES	chr6	-	40	17771449	17771345	39	17772290	17772139	41.1	17765177	17764386
KLC1_AT_19_NA_NA	8.14766e-46	-0.265303	KLC1	AT	chr14	+	19	104167538	104167888	NA	NA	NA	NA	NA	NA
QKI_AA_8.4:8.5_8.2_8.6	1.0298e-45	-0.208781	QKI	AA	chr6	+	8.4:8.5	163985699	163987752	8.2	163984476	163984751	8.6	163987753	163987827
LDB1_AP_2_NA_NA	1.94086e-45	0.274186	LDB1	AP	chr10	-	2	103874703	103874163	NA	NA	NA	NA	NA	NA
LDB1_AP_1_NA_NA	1.94086e-45	-0.274186	LDB1	AP	chr10	-	1	103880210	103879843	NA	NA	NA	NA	NA	NA
KLC1_AT_14.3_NA_NA	2.0262e-45	0.183609	KLC1	AT	chr14	+	14.3	104151975	104153254	NA	NA	NA	NA	NA	NA
CFH_AT_10_NA_NA	3.24439e-45	-0.163553	CFH	AT	chr1	+	10	196670448	196670695	NA	NA	NA	NA	NA	NA
UBA7_ES_17_16_18	3.24439e-45	0.102759	UBA7	ES	chr3	-	17	49846897	49846823	16	49847158	49846975	18	49846592	49846409
ANAPC5_AA_9.1_8.3_9.2	3.3735e-45	0.159909	ANAPC5	AA	chr12	-	9.1	121766300	121766262	8.3	121768475	121768386	9.2	121766261	121766119
COL16A1_ES_44_43_45.1	3.66174e-45	0.402556	COL16A1	ES	chr1	-	44	32145452	32145405	43	32145702	32145643	45.1	32145286	32145233
CFH_AT_23_NA_NA	3.89044e-45	0.165051	CFH	AT	chr1	+	23	196716241	196716634	NA	NA	NA	NA	NA	NA
MTMR3_ES_20_19_21	4.00172e-45	-0.196714	MTMR3	ES	chr22	+	20	30419446	30419472	19	30418598	30418686	21	30421619	30426855
MARK3_ES_17_16_19	4.06428e-45	-0.187269	MARK3	ES	chr14	+	17	103964839	103964865	16	103958114	103958371	19	103969219	103970168
SNRPA1_ES_6_5_7	4.89112e-45	0.163711	SNRPA1	ES	chr15	-	6	101826498	101826419	5	101827215	101827113	7	101826006	101825931
VAMP2_RI_5.2_5.1_5.3	5.26734e-45	0.231032	VAMP2	RI	chr17	-	5.2	8064790	8064190	5.1	8064842	8064791	5.3	8064189	8062467
LMO7_ES_12_9_13	9.20084e-45	-0.299947	LMO7	ES	chr13	+	12	76383290	76383319	9	76378425	76378677	13	76391297	76391414
SPAG9_ES_30_29_31	9.47312e-45	-0.30438	SPAG9	ES	chr17	-	30	49053262	49053224	29	49054582	49054469	31	49052308	49052132
CCSER2_ES_11_10_12	1.19296e-44	-0.242753	CCSER2	ES	chr10	+	11	86259631	86259715	10	86237331	86237420	12	86273205	86278273
PARD3_ES_20_19.3_21	1.73942e-44	0.256588	PARD3	ES	chr10	-	20	34625171	34625127	19.3	34626205	34626203	21	34620272	34620045
FGFR1OP2_ES_5.1_4_6	1.9673e-44	-0.27266	FGFR1OP2	ES	chr12	+	5.1	27113448	27113561	4	27110534	27110676	6	27116275	27116388
STXBP2_AP_1_NA_NA	1.9673e-44	0.499099	STXBP2	AP	chr19	+	1	7701999	7702072	NA	NA	NA	NA	NA	NA
COL6A3_ES_6_5_7	2.15549e-44	0.311755	COL6A3	ES	chr2	-	6	238287878	238287279	5	238290142	238289558	7	238285987	238285415
GAS6_AP_10.1_NA_NA	2.21283e-44	0.246936	GAS6	AP	chr13	-	10.1	114536714	114535855	NA	NA	NA	NA	NA	NA
MYH14_ES_7_6.1_9	2.48836e-44	0.666947	MYH14	ES	chr19	+	7	50727411	50727434	6.1	50726504	50726606	9	50728842	50728934
STXBP2_AP_17.1_NA_NA	3.1798e-44	-0.499582	STXBP2	AP	chr19	+	17.1	7710845	7711134	NA	NA	NA	NA	NA	NA
EPB41L2_ES_17:18_14_20.1	3.21222e-44	-0.254029	EPB41L2	ES	chr6	-	17:18:00	131201346	131199244	14	131206408	131206236	20.1	131191266	131190952
MBNL1_ES_8_7_9	4.68653e-44	0.223917	MBNL1	ES	chr3	+	8	152164493	152164546	7	152163071	152163328	9	152165409	152165562
DVL1_AD_11.2_11.1_12	4.87823e-44	0.265157	DVL1	AD	chr1	-	11.2	1274741	1274667	11.1	1274819	1274742	12	1274033	1273902
SLC3A2_AP_5.1_NA_NA	6.39836e-44	-0.186666	SLC3A2	AP	chr11	+	5.1	62648344	62648490	NA	NA	NA	NA	NA	NA
SCEL_ES_6_5_7	9.23036e-44	0.766329	SCEL	ES	chr13	+	6	78141815	78141883	5	78137966	78138034	7	78142430	78142468
ADAM15_ES_22.1_20_23	1.35009e-43	0.1746	ADAM15	ES	chr1	+	22.1	155034380	155034451	20	155033239	155033308	23	155034721	155034845
VEGFA_ES_7.1:7.2:8.1:8.2_6_9.1	1.37951e-43	-0.274893	VEGFA	ES	chr6	+	7.1:7.2:8.1:8.2	43748469	43749824	6	43746626	43746655	9.1	43752278	43752343
NKX2-1_RI_3.3_3.2_3.4	1.6794e-43	0.173878	NKX2-1	RI	chr14	-	3.3	36988672	36988576	3.2	36988817	36988673	3.4	36988575	36988190
RUFY3_AP_1_NA_NA	2.04438e-43	-0.353274	RUFY3	AP	chr4	+	1	71570518	71571011	NA	NA	NA	NA	NA	NA
MAZ_AP_4.1_NA_NA	2.53945e-43	0.391028	MAZ	AP	chr16	+	4.1	29819372	29819550	NA	NA	NA	NA	NA	NA
MACF1_ES_107_106_108	2.72238e-43	0.205546	MACF1	ES	chr1	+	107	39946592	39946702	106	39945470	39945681	108	39950273	39950402
DNMT3A_AT_27_NA_NA	4.98797e-43	0.126104	DNMT3A	AT	chr2	-	27	25457289	25455845	NA	NA	NA	NA	NA	NA
DNMT3A_AT_5.2_NA_NA	4.98797e-43	-0.126104	DNMT3A	AT	chr2	-	5.2	25505309	25504321	NA	NA	NA	NA	NA	NA
PALLD_AP_3_NA_NA	6.49929e-43	0.482285	PALLD	AP	chr4	+	3	169552768	169553051	NA	NA	NA	NA	NA	NA
YPEL3_RI_2.2_2.1_2.3	7.29433e-43	0.433476	YPEL3	RI	chr16	-	2.2	30107417	30106756	2.1	30107565	30107418	2.3	30106755	30106573
PALLD_AP_13_NA_NA	8.39158e-43	-0.485075	PALLD	AP	chr4	+	13	169753192	169753322	NA	NA	NA	NA	NA	NA
MYO6_ES_34_33_35	9.0657e-43	-0.268853	MYO6	ES	chr6	+	34	76621389	76621415	33	76618213	76618344	35	76623780	76623998
TPGS2_AT_11_NA_NA	9.55781e-43	-0.141741	TPGS2	AT	chr18	-	11	34367042	34366536	NA	NA	NA	NA	NA	NA
MXI1_AP_1_NA_NA	1.10796e-42	0.283506	MXI1	AP	chr10	+	1	111967363	111967840	NA	NA	NA	NA	NA	NA
H2AFV_AT_6_NA_NA	1.5744e-42	-0.174119	H2AFV	AT	chr7	-	6	44869762	44866390	NA	NA	NA	NA	NA	NA
TRIM11_AP_2.1_NA_NA	1.85847e-42	0.264662	TRIM11	AP	chr1	-	2.1	228593605	228589863	NA	NA	NA	NA	NA	NA
PSMF1_AA_8.1_7_8.2	2.6834e-42	0.117828	PSMF1	AA	chr20	+	8.1	1145673	1146870	7	1144962	1145120	8.2	1146871	1149022
RBMS1_AP_4_NA_NA	2.69904e-42	-0.290955	RBMS1	AP	chr2	-	4	161264400	161263975	NA	NA	NA	NA	NA	NA
TRIM11_AP_1_NA_NA	3.04414e-42	-0.26475	TRIM11	AP	chr1	-	1	228594541	228593855	NA	NA	NA	NA	NA	NA
TMEM230_AD_1.2:1.3_1.1_4	3.58323e-42	0.11231	TMEM230	AD	chr20	-	1.2:1.3	5093606	5093376	1.1	5093749	5093607	4	5090091	5089978
NT5C_AP_2.1_NA_NA	3.84862e-42	0.187	NT5C	AP	chr17	-	2.1	73127568	73127377	NA	NA	NA	NA	NA	NA
NT5C_AP_1_NA_NA	3.84862e-42	-0.187	NT5C	AP	chr17	-	1	73127890	73127629	NA	NA	NA	NA	NA	NA
RBMS1_AP_1_NA_NA	4.23399e-42	0.287328	RBMS1	AP	chr2	-	1	161350305	161349800	NA	NA	NA	NA	NA	NA
PARD3_ES_13_12_14	8.70814e-42	-0.221205	PARD3	ES	chr10	-	13	34661464	34661426	12	34663930	34663802	14	34649187	34648999
CEACAM1_ES_9_8_10	9.02349e-42	-0.438505	CEACAM1	ES	chr19	-	9	43015780	43015728	8	43016631	43016502	10	43015072	43015041
SLC25A29_AP_1_NA_NA	1.16415e-41	-0.402349	SLC25A29	AP	chr14	-	1	100772884	100772536	NA	NA	NA	NA	NA	NA
RPL28_AT_5_NA_NA	1.23709e-41	-0.139877	RPL28	AT	chr19	+	5	55914311	55914612	NA	NA	NA	NA	NA	NA
EML3_AP_2.1_NA_NA	1.87986e-41	0.224739	EML3	AP	chr11	-	2.1	62379853	62379069	NA	NA	NA	NA	NA	NA
CLSTN1_ES_3_2_4	1.9476e-41	-0.23729	CLSTN1	ES	chr1	-	3	9816568	9816539	2	9833452	9833330	4	9815367	9815172
SLC25A29_AP_3.1_NA_NA	2.03044e-41	0.398241	SLC25A29	AP	chr14	-	3.1	100762882	100762331	NA	NA	NA	NA	NA	NA
SH3KBP1_AP_1_NA_NA	2.41718e-41	-0.406409	SH3KBP1	AP	chrX	-	1	19905719	19905425	NA	NA	NA	NA	NA	NA
EML3_AP_1_NA_NA	3.3298e-41	-0.222069	EML3	AP	chr11	-	1	62380237	62379908	NA	NA	NA	NA	NA	NA
EXD3_AT_3_NA_NA	3.3298e-41	0.318521	EXD3	AT	chr9	-	3	140287687	140286254	NA	NA	NA	NA	NA	NA
CDIPT_AP_1.1_NA_NA	4.1833e-41	-0.372747	CDIPT	AP	chr16	-	1.1	29875057	29874449	NA	NA	NA	NA	NA	NA
CDIPT_AP_3.1_NA_NA	4.1833e-41	0.372747	CDIPT	AP	chr16	-	3.1	29873015	29872581	NA	NA	NA	NA	NA	NA
WDR20_AT_7.3_NA_NA	4.52409e-41	0.158669	WDR20	AT	chr14	+	7.3	102676200	102676867	NA	NA	NA	NA	NA	NA
LEPR_AT_21_NA_NA	6.27284e-41	0.281017	LEPR	AT	chr1	+	21	66095885	66096105	NA	NA	NA	NA	NA	NA
TIMM8B_ES_2_1_3	7.69481e-41	0.133334	TIMM8B	ES	chr11	-	2	111957034	111956702	1	111957522	111957364	3	111956186	111955524
PNKD_AT_3_NA_NA	8.64611e-41	-0.282008	PNKD	AT	chr2	+	3	219137293	219137670	NA	NA	NA	NA	NA	NA
NTPCR_AT_5_NA_NA	9.71066e-41	0.138022	NTPCR	AT	chr1	+	5	233112088	233113274	NA	NA	NA	NA	NA	NA
NTPCR_AT_6_NA_NA	9.71066e-41	-0.138021	NTPCR	AT	chr1	+	6	233113909	233119628	NA	NA	NA	NA	NA	NA
PNKD_AT_13_NA_NA	9.808e-41	0.282259	PNKD	AT	chr2	+	13	219209531	219211516	NA	NA	NA	NA	NA	NA
NARF_AP_1_NA_NA	1.00789e-40	-0.219432	NARF	AP	chr17	+	1	80416061	80416384	NA	NA	NA	NA	NA	NA
NARF_AP_2_NA_NA	1.00789e-40	0.219432	NARF	AP	chr17	+	2	80416482	80416706	NA	NA	NA	NA	NA	NA
GGT1_AP_15.1_NA_NA	1.39262e-40	-0.373538	GGT1	AP	chr22	+	15.1	25023147	25023245	NA	NA	NA	NA	NA	NA
MACF1_ES_59_58_60	1.81324e-40	0.270173	MACF1	ES	chr1	+	59	39844133	39844195	58	39838151	39838268	60	39844875	39845116
PPFIA1_ES_28_27.1_29	1.9334e-40	0.106568	PPFIA1	ES	chr11	+	28	70228194	70228264	27.1	70224136	70224301	29	70229109	70230506
RBM26_ES_14_13.2_15	3.0842e-40	-0.153493	RBM26	ES	chr13	-	14	79927359	79927288	13.2	79928696	79928574	15	79918929	79918804
NARG2_AT_16_NA_NA	3.0842e-40	-0.157976	NARG2	AT	chr15	-	16	60715961	60711808	NA	NA	NA	NA	NA	NA
NARG2_AT_9.2_NA_NA	3.0842e-40	0.157976	NARG2	AT	chr15	-	9.2	60745801	60743294	NA	NA	NA	NA	NA	NA
PDLIM5_AA_8.1_6.1_8.2	3.15683e-40	0.180229	PDLIM5	AA	chr4	+	8.1	95496767	95497093	6.1	95494502	95494544	8.2	95497094	95497185
ATPIF1_RI_2.2:2.3_2.1_2.4	3.72753e-40	0.150331	ATPIF1	RI	chr1	+	2.2:2.3	28562964	28564347	2.1	28562872	28562963	2.4	28564348	28564616
RBPMS_AT_16_NA_NA	3.85184e-40	-0.168985	RBPMS	AT	chr8	+	16	30428154	30429778	NA	NA	NA	NA	NA	NA
PIK3R1_AP_1.1_NA_NA	3.99878e-40	-0.408438	PIK3R1	AP	chr5	+	1.1	67511548	67511777	NA	NA	NA	NA	NA	NA
LAS1L_ES_9_8_10	4.43298e-40	-0.176068	LAS1L	ES	chrX	-	9	64744494	64744444	8	64744930	64744845	10	64744142	64743936
PPP3CB_AT_17_NA_NA	4.91351e-40	-0.115589	PPP3CB	AT	chr10	-	17	75198178	75196186	NA	NA	NA	NA	NA	NA
SULT1A3_AP_2.1_NA_NA	4.95567e-40	0.244214	SULT1A3	AP	chr16	+	2.1	30207122	30208294	NA	NA	NA	NA	NA	NA
IRF7_ES_4_3.2_5.1	7.45622e-40	0.217931	IRF7	ES	chr11	-	4	614399	614174	3.2	614531	614476	5.1	614037	613951
TPGS2_AT_10_NA_NA	8.01658e-40	0.12322	TPGS2	AT	chr18	-	10	34377013	34374069	NA	NA	NA	NA	NA	NA
RPL28_AT_3_NA_NA	8.36216e-40	0.14377	RPL28	AT	chr19	+	3	55898653	55898978	NA	NA	NA	NA	NA	NA
NAP1L4_ES_16_15_17	8.41234e-40	-0.163933	NAP1L4	ES	chr11	-	16	2970494	2970457	15	2972545	2972489	17	2966876	2965667
GLUL_AD_1.3:1.4_1.2_2	1.00193e-39	0.44129	GLUL	AD	chr1	-	1.3:1.4	182360309	182359632	1.2	182360813	182360310	2	182357885	182357707
MEST_AP_1_NA_NA	1.11605e-39	0.690125	MEST	AP	chr7	+	1	130126012	130126236	NA	NA	NA	NA	NA	NA
PPP3CB_AT_15.2_NA_NA	1.22875e-39	0.114394	PPP3CB	AT	chr10	-	15.2	75204482	75203538	NA	NA	NA	NA	NA	NA
CLSTN1_ES_11_10_12	1.22889e-39	-0.32259	CLSTN1	ES	chr1	-	11	9797612	9797556	10	9801314	9801152	12	9796100	9795943
H2AFV_AT_5_NA_NA	1.23715e-39	0.169826	H2AFV	AT	chr7	-	5	44874161	44873827	NA	NA	NA	NA	NA	NA
MEST_AP_3_NA_NA	1.26286e-39	-0.690124	MEST	AP	chr7	+	3	130131934	130132180	NA	NA	NA	NA	NA	NA
PPIE_AT_12_NA_NA	1.34756e-39	-0.156753	PPIE	AT	chr1	+	12	40229361	40229586	NA	NA	NA	NA	NA	NA
PVRL2_AT_10_NA_NA	1.51465e-39	0.186785	PVRL2	AT	chr19	+	10	45391367	45392485	NA	NA	NA	NA	NA	NA
PVRL2_AT_6_NA_NA	1.51465e-39	-0.186785	PVRL2	AT	chr19	+	6	45381480	45382198	NA	NA	NA	NA	NA	NA
PIGX_AP_1_NA_NA	1.60239e-39	-0.383199	PIGX	AP	chr3	+	1	196439229	196439515	NA	NA	NA	NA	NA	NA
PIGX_AP_2_NA_NA	1.60239e-39	0.383199	PIGX	AP	chr3	+	2	196439542	196439995	NA	NA	NA	NA	NA	NA
RPL21_AD_1.3:1.4_1.2_2	1.69398e-39	-0.329931	RPL21	AD	chr13	+	1.3:1.4	27825794	27825987	1.2	27825723	27825793	2	27827902	27827980
CD47_ES_9:10_8_11	1.73728e-39	0.195574	CD47	ES	chr3	-	09:10:00	107769449	107768466	8	107770817	107770786	11	107766139	107762146
TNPO2_AP_5.1_NA_NA	2.50394e-39	-0.18103	TNPO2	AP	chr19	-	5.1	12832529	12831805	NA	NA	NA	NA	NA	NA
LTBP3_AP_17_NA_NA	2.64961e-39	0.236882	LTBP3	AP	chr11	-	17	65312175	65311535	NA	NA	NA	NA	NA	NA
LEPR_AT_22_NA_NA	4.2097e-39	-0.27329	LEPR	AT	chr1	+	22	66098835	66101111	NA	NA	NA	NA	NA	NA
GOLGA4_ES_24_23_25	6.329e-39	0.232032	GOLGA4	ES	chr3	+	24	37402734	37402796	23	37396592	37396678	25	37407571	37408242
C19orf24_AP_1_NA_NA	6.43379e-39	-0.26661	C19orf24	AP	chr19	+	1	1275026	1275829	NA	NA	NA	NA	NA	NA
ZFP41_AT_6_NA_NA	9.05577e-39	-0.164274	ZFP41	AT	chr8	+	6	144358067	144358573	NA	NA	NA	NA	NA	NA
C19orf24_AP_2_NA_NA	1.17519e-38	0.266365	C19orf24	AP	chr19	+	2	1275945	1276102	NA	NA	NA	NA	NA	NA
TAOK2_AT_16.3_NA_NA	1.23569e-38	0.134321	TAOK2	AT	chr16	+	16.3	29998165	29999719	NA	NA	NA	NA	NA	NA
TAOK2_AT_19_NA_NA	1.23569e-38	-0.134321	TAOK2	AT	chr16	+	19	30002368	30003582	NA	NA	NA	NA	NA	NA
SLC15A4_AP_1_NA_NA	1.32143e-38	-0.338067	SLC15A4	AP	chr12	-	1	129308528	129307943	NA	NA	NA	NA	NA	NA
MARK2_AP_2_NA_NA	1.78826e-38	0.197336	MARK2	AP	chr11	+	2	63656019	63656436	NA	NA	NA	NA	NA	NA
EXOC6_AP_3_NA_NA	1.92388e-38	0.375088	EXOC6	AP	chr10	+	3	94608242	94608391	NA	NA	NA	NA	NA	NA
SMARCC2_ES_18_17_19	2.03416e-38	-0.141622	SMARCC2	ES	chr12	-	18	56566813	56566721	17	56567633	56567480	19	56566488	56566369
APLP2_ES_9_8_10	2.08256e-38	-0.171867	APLP2	ES	chr11	+	9	129993507	129993674	8	129992200	129992408	10	129996595	129996725
TMC5_AP_2_NA_NA	2.1066e-38	0.507492	TMC5	AP	chr16	+	2	19429018	19429414	NA	NA	NA	NA	NA	NA
EXOC6_AP_1_NA_NA	2.56417e-38	-0.374396	EXOC6	AP	chr10	+	1	94590935	94591114	NA	NA	NA	NA	NA	NA
EBAG9_AP_2_NA_NA	3.34761e-38	0.155986	EBAG9	AP	chr8	+	2	110552406	110552690	NA	NA	NA	NA	NA	NA
EBAG9_AP_1_NA_NA	3.34761e-38	-0.155986	EBAG9	AP	chr8	+	1	110551940	110552148	NA	NA	NA	NA	NA	NA
MAZ_AP_2.1_NA_NA	3.34801e-38	-0.347009	MAZ	AP	chr16	+	2.1	29817858	29818127	NA	NA	NA	NA	NA	NA
RUFY1_AP_1_NA_NA	3.41846e-38	-0.337572	RUFY1	AP	chr5	+	1	178977559	178977880	NA	NA	NA	NA	NA	NA
RUFY1_AP_2.1_NA_NA	3.41846e-38	0.337572	RUFY1	AP	chr5	+	2.1	178986693	178986836	NA	NA	NA	NA	NA	NA
VEGFA_ES_7.1:7.2_6_8.1	3.51111e-38	-0.275169	VEGFA	ES	chr6	+	7.1:7.2	43748469	43748540	6	43746626	43746655	8.1	43749693	43749789
RSRC2_ES_4_3_5.2	3.69804e-38	-0.159443	RSRC2	ES	chr12	-	4	123005128	123005051	3	123005975	123005932	5.2	123003576	123003386
HDLBP_AP_2_NA_NA	4.86822e-38	-0.156675	HDLBP	AP	chr2	-	2	242254707	242254517	NA	NA	NA	NA	NA	NA
TPM1_AA_2.1_1_2.2	5.62331e-38	0.166579	TPM1	AA	chr15	+	2.1	63335668	63335904	1	63334831	63335142	2.2	63335905	63336030
ABI1_ES_5_4_7	5.62611e-38	-0.229646	ABI1	ES	chr10	-	5	27060018	27060004	4	27066170	27065994	7	27059274	27059174
TFDP2_AP_1_NA_NA	5.73972e-38	-0.486309	TFDP2	AP	chr3	-	1	141868386	141868025	NA	NA	NA	NA	NA	NA
TFDP2_AP_5_NA_NA	5.73972e-38	0.486309	TFDP2	AP	chr3	-	5	141747507	141747421	NA	NA	NA	NA	NA	NA
SLK_ES_13_12_14	7.46169e-38	0.300878	SLK	ES	chr10	+	13	105770574	105770666	12	105767935	105768114	14	105777918	105778047
LTBP3_ES_25_24_26	7.46169e-38	-0.247365	LTBP3	ES	chr11	-	25	65307624	65307484	24	65307853	65307716	26	65307352	65307191
SPATS2L_ES_10_9_11	7.61667e-38	0.124746	SPATS2L	ES	chr2	+	10	201303845	201304051	9	201283973	201284219	11	201305372	201305507
SSSCA1_AT_4_NA_NA	8.3682e-38	-0.116558	SSSCA1	AT	chr11	+	4	65339914	65340363	NA	NA	NA	NA	NA	NA
ABLIM1_ES_16_15_17	9.64923e-38	-0.195365	ABLIM1	ES	chr10	-	16	116213242	116213138	15	116225586	116225457	17	116211430	116211383
MARK2_AP_1_NA_NA	9.76001e-38	-0.202828	MARK2	AP	chr11	+	1	63606400	63607032	NA	NA	NA	NA	NA	NA
LEMD2_AP_1.1_NA_NA	1.00802e-37	-0.415938	LEMD2	AP	chr6	-	1.1	33756913	33756552	NA	NA	NA	NA	NA	NA
LEMD2_AP_2.1_NA_NA	1.00802e-37	0.415938	LEMD2	AP	chr6	-	2.1	33754778	33754552	NA	NA	NA	NA	NA	NA
RUFY3_AP_2_NA_NA	1.10073e-37	0.287807	RUFY3	AP	chr4	+	2	71587712	71588468	NA	NA	NA	NA	NA	NA
SSSCA1_AT_3_NA_NA	1.2087e-37	0.116385	SSSCA1	AT	chr11	+	3	65338862	65339359	NA	NA	NA	NA	NA	NA
MAP3K8_AP_3.1_NA_NA	1.21318e-37	0.39812	MAP3K8	AP	chr10	+	3.1	30727751	30727844	NA	NA	NA	NA	NA	NA
EXOC1_ES_11_10_12	1.28113e-37	0.353141	EXOC1	ES	chr4	+	11	56755054	56755098	10	56749989	56750094	12	56756389	56756552
MAP3K8_AP_1_NA_NA	1.52919e-37	-0.398525	MAP3K8	AP	chr10	+	1	30722866	30723307	NA	NA	NA	NA	NA	NA
GAS6_AP_1_NA_NA	1.70555e-37	-0.465589	GAS6	AP	chr13	-	1	114567046	114566806	NA	NA	NA	NA	NA	NA
ERBB2IP_ES_24.1:24.2:24.3_21_25	1.96248e-37	0.17205	ERBB2IP	ES	chr5	+	24.1:24.2:24.3	65370852	65371058	21	65349234	65350779	25	65372144	65372236
LRRC32_AP_1_NA_NA	2.0202e-37	-0.291436	LRRC32	AP	chr11	-	1	76381791	76381658	NA	NA	NA	NA	NA	NA
LRRC32_AP_2_NA_NA	2.0202e-37	0.291436	LRRC32	AP	chr11	-	2	76381044	76380806	NA	NA	NA	NA	NA	NA
FAM72A_AP_1_NA_NA	2.03556e-37	-0.357464	FAM72A	AP	chr1	+	1	206137237	206137486	NA	NA	NA	NA	NA	NA
CTNND1_ES_21_20_22.1	2.20024e-37	0.179225	CTNND1	ES	chr11	+	21	57583387	57583473	20	57582866	57582972	22.1	57583769	57583771
IRF7_RI_2.4_2.3_2.5	2.47256e-37	-0.245289	IRF7	RI	chr11	-	2.4	615344	615260	2.3	615599	615345	2.5	615259	615097
NKX2-1_AP_3.1_NA_NA	2.62446e-37	0.1628	NKX2-1	AP	chr14	-	3.1	36988898	36988818	NA	NA	NA	NA	NA	NA
PAPOLA_RI_9.2_9.1_9.3	2.62446e-37	-0.142634	PAPOLA	RI	chr14	+	9.2	96998987	97000827	9.1	96998848	96998986	9.3	97000828	97000900
FAM107B_AP_3_NA_NA	2.73627e-37	-0.291829	FAM107B	AP	chr10	-	3	14646417	14646239	NA	NA	NA	NA	NA	NA
HBP1_AD_1.2_1.1_4	2.92655e-37	-0.285407	HBP1	AD	chr7	+	1.2	106809473	106809630	1.1	106809406	106809472	4	106820324	106820507
TMC5_AP_1.1_NA_NA	2.99271e-37	-0.513447	TMC5	AP	chr16	+	1.1	19421861	19422095	NA	NA	NA	NA	NA	NA
PPIE_AT_10_NA_NA	3.00442e-37	0.156683	PPIE	AT	chr1	+	10	40218959	40219388	NA	NA	NA	NA	NA	NA
RHOBTB2_AP_5_NA_NA	3.05209e-37	-0.281547	RHOBTB2	AP	chr8	+	5	22857092	22857618	NA	NA	NA	NA	NA	NA
HNRNPL_AP_1_NA_NA	3.10352e-37	0.348833	HNRNPL	AP	chr19	-	1	39342987	39342936	NA	NA	NA	NA	NA	NA
HNRNPL_AP_2_NA_NA	3.47396e-37	-0.347924	HNRNPL	AP	chr19	-	2	39340973	39340340	NA	NA	NA	NA	NA	NA
FAM72A_AP_3.1_NA_NA	3.74677e-37	0.35653	FAM72A	AP	chr1	+	3.1	206138457	206139336	NA	NA	NA	NA	NA	NA
MAP4K4_ES_17_16.2_19	3.74677e-37	0.159619	MAP4K4	ES	chr2	+	17	102477287	102477448	16.2	102476198	102476326	19	102481392	102481498
RHOBTB2_AP_1_NA_NA	3.89534e-37	0.279121	RHOBTB2	AP	chr8	+	1	22844930	22845076	NA	NA	NA	NA	NA	NA
LRRFIP2_ES_20_19_21	4.09352e-37	-0.170907	LRRFIP2	ES	chr3	-	20	37133029	37132958	19	37136399	37136283	21	37125297	37125127
MYH11_ES_42_41_43	5.0148e-37	-0.239759	MYH11	ES	chr16	-	42	15802698	15802660	41	15808938	15808766	43	15797980	15797029
CSNK1G3_ES_13_12_14	5.44637e-37	-0.267647	CSNK1G3	ES	chr5	+	13	122941033	122941056	12	122940418	122940524	14	122950036	122952739
CDK16_AP_2_NA_NA	5.68216e-37	-0.446118	CDK16	AP	chrX	+	2	47078087	47078504	NA	NA	NA	NA	NA	NA
TMEM51_AP_2_NA_NA	7.71181e-37	-0.439982	TMEM51	AP	chr1	+	2	15480229	15480450	NA	NA	NA	NA	NA	NA
ABR_AP_4_NA_NA	7.95519e-37	0.266101	ABR	AP	chr17	-	4	1012340	1012174	NA	NA	NA	NA	NA	NA
TMEM51_AP_1_NA_NA	9.61752e-37	0.439982	TMEM51	AP	chr1	+	1	15479028	15479280	NA	NA	NA	NA	NA	NA
ABCF2_AT_15.2_NA_NA	1.25147e-36	0.115447	ABCF2	AT	chr7	-	15.2	150911143	150909576	NA	NA	NA	NA	NA	NA
ABCF2_AT_16_NA_NA	1.25147e-36	-0.115447	ABCF2	AT	chr7	-	16	150905193	150904923	NA	NA	NA	NA	NA	NA
SUGP2_AT_14_NA_NA	1.44781e-36	-0.141742	SUGP2	AT	chr19	-	14	19101958	19101699	NA	NA	NA	NA	NA	NA
SUGP2_AT_12.6_NA_NA	1.44781e-36	0.141742	SUGP2	AT	chr19	-	12.6	19104456	19103158	NA	NA	NA	NA	NA	NA
MORF4L2_AP_1_NA_NA	1.61265e-36	-0.134253	MORF4L2	AP	chrX	-	1	102943086	102942917	NA	NA	NA	NA	NA	NA
AGAP3_AT_21_NA_NA	1.70038e-36	0.110019	AGAP3	AT	chr7	+	21	150840824	150841521	NA	NA	NA	NA	NA	NA
AGAP3_AT_11_NA_NA	1.70038e-36	-0.110019	AGAP3	AT	chr7	+	11	150819812	150820725	NA	NA	NA	NA	NA	NA
ZFAND5_ES_3_1_4.1	1.73625e-36	0.154967	ZFAND5	ES	chr9	-	3	74978522	74978386	1	74980163	74979612	4.1	74975703	74975701
CCNL1_AD_4.2:4.3_4.1_5	1.97937e-36	0.201445	CCNL1	AD	chr3	-	4.2:4.3	156874799	156874725	4.1	156874872	156874800	5	156870945	156870825
GABARAP_AD_1.2:1.3:1.4:1.5_1.1_2.1	2.03931e-36	0.293884	GABARAP	AD	chr17	-	1.2:1.3:1.4:1.5	7145559	7144920	1.1	7146089	7145560	2.1	7144779	7144661
BEAN1_AT_5.3_NA_NA	2.08743e-36	0.239092	BEAN1	AT	chr16	+	5.3	66515341	66516745	NA	NA	NA	NA	NA	NA
NFYA_ES_3_2_4	2.29512e-36	-0.299177	NFYA	ES	chr6	+	3	41048550	41048636	2	41046768	41046903	4	41051785	41051931
DIXDC1_AP_8_NA_NA	2.7492e-36	-0.383802	DIXDC1	AP	chr11	+	8	111848033	111848519	NA	NA	NA	NA	NA	NA
GUCD1_AP_1_NA_NA	2.8028e-36	0.23673	GUCD1	AP	chr22	-	1	24951903	24951583	NA	NA	NA	NA	NA	NA
GUCD1_AP_2_NA_NA	2.8028e-36	-0.23673	GUCD1	AP	chr22	-	2	24951284	24950917	NA	NA	NA	NA	NA	NA
MROH1_AT_14_NA_NA	2.92033e-36	0.135864	MROH1	AT	chr8	+	14	145267897	145268370	NA	NA	NA	NA	NA	NA
MROH1_AT_45_NA_NA	2.92033e-36	-0.135864	MROH1	AT	chr8	+	45	145316558	145316843	NA	NA	NA	NA	NA	NA
SSBP3_ES_7_6_8	2.99049e-36	0.112371	SSBP3	ES	chr1	-	7	54723822	54723742	6	54747200	54747111	8	54722859	54722800
NAT14_RI_2.3_2.2_2.4	3.30859e-36	0.181342	NAT14	RI	chr19	+	2.3	55997148	55997774	2.2	55997086	55997147	2.4	55997775	55998600
MSANTD2_AP_2.1_NA_NA	3.33543e-36	0.144114	MSANTD2	AP	chr11	-	2.1	124646138	124644871	NA	NA	NA	NA	NA	NA
MSANTD2_AP_1_NA_NA	3.33543e-36	-0.144114	MSANTD2	AP	chr11	-	1	124670569	124669767	NA	NA	NA	NA	NA	NA
MGAT4B_AP_1_NA_NA	3.39907e-36	-0.277967	MGAT4B	AP	chr5	-	1	179233934	179233487	NA	NA	NA	NA	NA	NA
MGAT4B_AP_2.1_NA_NA	3.39907e-36	0.277967	MGAT4B	AP	chr5	-	2.1	179229998	179228970	NA	NA	NA	NA	NA	NA
MACF1_ES_43.2:44:45:46:47_42_48	3.55523e-36	-0.472498	MACF1	ES	chr1	+	43.2:44:45:46:47	39796875	39812882	42	39792890	39793025	48	39815150	39815299
NKX2-1_AP_1_NA_NA	4.98878e-36	-0.135859	NKX2-1	AP	chr14	-	1	36990354	36989762	NA	NA	NA	NA	NA	NA
MAGED2_AP_3_NA_NA	5.14737e-36	0.129078	MAGED2	AP	chrX	+	3	54835493	54835656	NA	NA	NA	NA	NA	NA
ZNF771_AT_3_NA_NA	5.61559e-36	0.254752	ZNF771	AT	chr16	+	3	30424908	30425930	NA	NA	NA	NA	NA	NA
LSR_ES_4:5_3_6	7.51029e-36	-0.162971	LSR	ES	chr19	+	04:05:00	35752828	35753595	3	35749848	35749967	6	35757262	35757435
HPCAL1_ES_6_5_7	7.66353e-36	0.115225	HPCAL1	ES	chr2	+	6	10548688	10548860	5	10536961	10537046	7	10559860	10560261
PI4KB_ES_2:3_1_4	7.82137e-36	0.25716	PI4KB	ES	chr1	-	02:03:00	151298849	151297221	1	151300191	151299747	4	151288985	151288049
HTATIP2_AD_1.2:1.3_1.1_1.5	8.1013e-36	-0.488236	HTATIP2	AD	chr11	+	1.2:1.3	20385296	20385458	1.1	20385231	20385295	1.5	20385783	20385978
WIZ_ES_9_8_10	8.37448e-36	-0.168327	WIZ	ES	chr19	-	9	15539319	15538921	8	15540900	15540397	10	15538344	15537793
OSBPL9_ES_6.1_5_7	8.3936e-36	0.127413	OSBPL9	ES	chr1	+	6.1	52135106	52135184	5	52117663	52117713	7	52179675	52179751
FYN_AP_1_NA_NA	8.3936e-36	-0.332896	FYN	AP	chr6	-	1	112194655	112194171	NA	NA	NA	NA	NA	NA
KIAA1217_RI_25.2_25.1_25.3	8.4476e-36	0.259578	KIAA1217	RI	chr10	+	25.2	24834033	24834755	25.1	24833910	24834032	25.3	24834756	24836772
CLK1_ES_5_4_6	9.47312e-36	0.301811	CLK1	ES	chr2	-	5	201724938	201724848	4	201726189	201725961	6	201724469	201724403
SLC11A2_AT_23.3_NA_NA	1.07007e-35	-0.147853	SLC11A2	AT	chr12	-	23.3	51373841	51373318	NA	NA	NA	NA	NA	NA
MACF1_ES_77_76.1_79	1.18613e-35	0.117122	MACF1	ES	chr1	+	77	39902154	39902162	76.1	39901230	39901433	79	39903449	39903680
MARK3_ES_17_16_18	1.20239e-35	-0.191163	MARK3	ES	chr14	+	17	103964839	103964865	16	103958114	103958371	18	103966493	103966537
NOL12_RI_6.2_6.1_6.3	1.26604e-35	0.281934	NOL12	RI	chr22	+	6.2	38087432	38089338	6.1	38087181	38087431	6.3	38089339	38089483
NME1-NME2_AP_1_NA_NA	1.40027e-35	0.127687	NME1-NME2	AP	chr17	+	1	49230920	49231023	NA	NA	NA	NA	NA	NA
TTC7A_AP_3_NA_NA	1.43764e-35	-0.209774	TTC7A	AP	chr2	+	3	47168313	47168864	NA	NA	NA	NA	NA	NA
TTC7A_AP_1_NA_NA	1.43764e-35	0.209774	TTC7A	AP	chr2	+	1	47143296	47143716	NA	NA	NA	NA	NA	NA
NME1-NME2_AP_8.1_NA_NA	1.72376e-35	-0.139914	NME1-NME2	AP	chr17	+	8.1	49243639	49243858	NA	NA	NA	NA	NA	NA
GPR56_AP_2_NA_NA	1.91115e-35	0.354646	GPR56	AP	chr16	+	2	57653854	57654048	NA	NA	NA	NA	NA	NA
HTATIP2_RI_1.4_1.3_1.5	1.9799e-35	0.202342	HTATIP2	RI	chr11	+	1.4	20385459	20385782	1.3	20385345	20385458	1.5	20385783	20385978
SESN1_AP_2_NA_NA	2.10061e-35	-0.314238	SESN1	AP	chr6	-	2	109330758	109330562	NA	NA	NA	NA	NA	NA
RAC1_ES_4_3_5	2.10061e-35	0.109364	RAC1	ES	chr7	+	4	6438293	6438349	3	6431555	6431672	5	6439757	6439819
CCNL1_ES_4.1:4.2:4.3_3_5	2.44993e-35	0.224643	CCNL1	ES	chr3	-	4.1:4.2:4.3	156874872	156874725	3	156876764	156876655	5	156870945	156870825
NLRP1_AT_19_NA_NA	3.10334e-35	-0.133565	NLRP1	AT	chr17	-	19	5403270	5402747	NA	NA	NA	NA	NA	NA
FAM60A_AP_2_NA_NA	3.57617e-35	-0.28238	FAM60A	AP	chr12	-	2	31477096	31476878	NA	NA	NA	NA	NA	NA
SESN1_AP_1_NA_NA	5.56806e-35	0.307439	SESN1	AP	chr6	-	1	109416022	109414998	NA	NA	NA	NA	NA	NA
SLC11A2_AT_22.2_NA_NA	5.71403e-35	0.146593	SLC11A2	AT	chr12	-	22.2	51382164	51379775	NA	NA	NA	NA	NA	NA
WWC2_AP_1_NA_NA	6.02394e-35	-0.31841	WWC2	AP	chr4	+	1	184020446	184020775	NA	NA	NA	NA	NA	NA
WWC2_AP_21.1_NA_NA	6.02394e-35	0.31841	WWC2	AP	chr4	+	21.1	184203760	184203860	NA	NA	NA	NA	NA	NA
FYN_AP_3_NA_NA	6.39077e-35	0.263002	FYN	AP	chr6	-	3	112115089	112114826	NA	NA	NA	NA	NA	NA
FAM60A_AP_1_NA_NA	6.7172e-35	0.282364	FAM60A	AP	chr12	-	1	31479306	31478958	NA	NA	NA	NA	NA	NA
ALS2CL_RI_18.2:18.3_18.1_18.4	6.75376e-35	0.273937	ALS2CL	RI	chr3	-	18.2:18.3	46717734	46717177	18.1	46717892	46717735	18.4	46717176	46717108
TUBB3_AP_1_NA_NA	7.26033e-35	-0.451663	TUBB3	AP	chr16	+	1	89985573	89986616	NA	NA	NA	NA	NA	NA
CDK16_AP_1_NA_NA	8.24794e-35	0.35571	CDK16	AP	chrX	+	1	47077632	47078063	NA	NA	NA	NA	NA	NA
BCAM_AT_15_NA_NA	9.8827e-35	-0.142933	BCAM	AT	chr19	+	15	45324173	45324671	NA	NA	NA	NA	NA	NA
PDLIM2_AP_2.1_NA_NA	1.10514e-34	0.476104	PDLIM2	AP	chr8	+	2.1	22437984	22438115	NA	NA	NA	NA	NA	NA
PDLIM2_AP_1.1_NA_NA	1.10514e-34	-0.476104	PDLIM2	AP	chr8	+	1.1	22436254	22436737	NA	NA	NA	NA	NA	NA
DIXDC1_AP_3_NA_NA	1.18484e-34	0.341131	DIXDC1	AP	chr11	+	3	111807927	111808283	NA	NA	NA	NA	NA	NA
TNPO2_AP_1_NA_NA	1.27693e-34	0.317123	TNPO2	AP	chr19	-	1	12834825	12834583	NA	NA	NA	NA	NA	NA
ZNF771_AT_4_NA_NA	1.28336e-34	-0.274682	ZNF771	AT	chr16	+	4	30428876	30430728	NA	NA	NA	NA	NA	NA
COL6A3_ES_3:4_2_5	1.29478e-34	-0.269874	COL6A3	ES	chr2	-	03:04:00	238303847	238296225	2	238305490	238305370	5	238290142	238289558
CXCL12_AT_5.2_NA_NA	1.72617e-34	0.113342	CXCL12	AT	chr10	-	5.2	44868538	44865613	NA	NA	NA	NA	NA	NA
BCAM_AT_13.2_NA_NA	1.95499e-34	0.142512	BCAM	AT	chr19	+	13.2	45322984	45323852	NA	NA	NA	NA	NA	NA
LSR_ES_5_3_6	2.05576e-34	-0.239461	LSR	ES	chr19	+	5	35753449	35753595	3	35749848	35749967	6	35757262	35757435
STRA13_ES_3.1_2_4.1	2.15766e-34	-0.203612	STRA13	ES	chr17	-	3.1	79977570	79977517	2	79977785	79977734	4.1	79977257	79977184
ABLIM2_AT_25_NA_NA	2.31198e-34	-0.192106	ABLIM2	AT	chr4	-	25	7968830	7967039	NA	NA	NA	NA	NA	NA
ABLIM2_AT_18.4_NA_NA	2.31198e-34	0.192106	ABLIM2	AT	chr4	-	18.4	8009781	8008752	NA	NA	NA	NA	NA	NA
PARD3_AT_28_NA_NA	2.3319e-34	-0.201127	PARD3	AT	chr10	-	28	34400490	34398488	NA	NA	NA	NA	NA	NA
ALG2_ES_2_1_3	3.08289e-34	0.244607	ALG2	ES	chr9	-	2	101983419	101983261	1	101984238	101983829	3	101981118	101978708
ALS2CL_AA_18.3_18.1_18.4	3.20719e-34	0.206989	ALS2CL	AA	chr3	-	18.3	46717466	46717177	18.1	46717892	46717735	18.4	46717176	46717108
DLC1_AP_1_NA_NA	3.20719e-34	0.18756	DLC1	AP	chr8	-	1	13372396	13372111	NA	NA	NA	NA	NA	NA
CAV1_AD_1.2:1.3_1.1_2.3	3.34653e-34	-0.112916	CAV1	AD	chr7	+	1.2:1.3	116165147	116165859	1.1	116164839	116165146	2.3	116166579	116166611
ATG16L2_AD_6.4_6.3_7	3.49203e-34	0.183325	ATG16L2	AD	chr11	+	6.4	72534007	72534842	6.3	72533893	72534006	7	72535105	72535167
EGFL7_AP_2_NA_NA	3.78859e-34	-0.179904	EGFL7	AP	chr9	+	2	139557377	139557560	NA	NA	NA	NA	NA	NA
SLC15A4_AP_5.1_NA_NA	4.02261e-34	0.126705	SLC15A4	AP	chr12	-	5.1	129286246	129285555	NA	NA	NA	NA	NA	NA
GLI4_AT_3.4_NA_NA	4.06015e-34	0.168518	GLI4	AT	chr8	+	3.4	144357148	144357921	NA	NA	NA	NA	NA	NA
RASSF7_RI_6.2:6.3:6.4_6.1_6.5	4.16901e-34	0.12924	RASSF7	RI	chr11	+	6.2:6.3:6.4	563318	563557	6.1	563189	563317	6.5	563558	564021
IL32_AD_1.2:1.3:1.4:1.5_1.1_1.9	4.26333e-34	0.159092	IL32	AD	chr16	+	1.2:1.3:1.4:1.5	3115496	3115688	1.1	3115298	3115495	1.9	3115785	3115827
CTNND1_ES_3:4.1:4.2:4.3_2.1_5	4.58968e-34	-0.3046	CTNND1	ES	chr11	+	3:4.1:4.2:4.3	57556509	57559145	2.1	57529234	57529518	5	57561482	57561553
DDRGK1_AT_9_NA_NA	4.94723e-34	-0.106583	DDRGK1	AT	chr20	-	9	3171465	3170996	NA	NA	NA	NA	NA	NA
DDRGK1_AT_7.2_NA_NA	4.96167e-34	0.106583	DDRGK1	AT	chr20	-	7.2	3172410	3172070	NA	NA	NA	NA	NA	NA
SH2D3C_AP_1_NA_NA	5.54735e-34	0.285928	SH2D3C	AP	chr9	-	1	130541020	130540870	NA	NA	NA	NA	NA	NA
SNX5_RI_1.2_1.1_1.3	5.60847e-34	-0.281054	SNX5	RI	chr20	-	1.2	17949342	17949101	1.1	17949623	17949343	1.3	17949100	17949097
MYO1B_ES_23_22_24	6.09667e-34	0.204007	MYO1B	ES	chr2	+	23	192265475	192265561	22	192265108	192265194	24	192267358	192267444
EPN1_AP_1_NA_NA	6.33871e-34	-0.179159	EPN1	AP	chr19	+	1	56186592	56186801	NA	NA	NA	NA	NA	NA
EPN1_AP_2_NA_NA	6.33871e-34	0.179159	EPN1	AP	chr19	+	2	56187991	56188584	NA	NA	NA	NA	NA	NA
GLI4_AT_4_NA_NA	6.86841e-34	-0.167066	GLI4	AT	chr8	+	4	144358067	144359101	NA	NA	NA	NA	NA	NA
SMAD2_AP_2_NA_NA	6.95903e-34	0.130241	SMAD2	AP	chr18	-	2	45456930	45456732	NA	NA	NA	NA	NA	NA
SMAD2_AP_1_NA_NA	6.95903e-34	-0.130241	SMAD2	AP	chr18	-	1	45457515	45457171	NA	NA	NA	NA	NA	NA
AKT1_AP_2.1_NA_NA	7.77834e-34	0.24072	AKT1	AP	chr14	-	2.1	105260865	105260456	NA	NA	NA	NA	NA	NA
PAIP1_AP_1_NA_NA	7.77834e-34	0.115289	PAIP1	AP	chr5	-	1	43557797	43557442	NA	NA	NA	NA	NA	NA
PAIP1_AP_2.1_NA_NA	7.77834e-34	-0.115289	PAIP1	AP	chr5	-	2.1	43557195	43556921	NA	NA	NA	NA	NA	NA
KIAA1217_AP_3_NA_NA	1.02759e-33	-0.217142	KIAA1217	AP	chr10	+	3	24497720	24498192	NA	NA	NA	NA	NA	NA
HNRNPDL_ES_8_7_9	1.06044e-33	0.146206	HNRNPDL	ES	chr4	-	8	83346820	83346716	7	83347282	83347190	9	83346036	83343717
MAP4_AA_24.1_23_24.2	1.26461e-33	0.144429	MAP4	AA	chr3	-	24.1	47894529	47894429	23	47894842	47894653	24.2	47894428	47892182
FNBP1L_RI_16.2_16.1_16.3	1.31707e-33	0.171294	FNBP1L	RI	chr1	+	16.2	94016663	94017965	16.1	94016504	94016662	16.3	94017966	94020218
RPL28_AT_4.4_NA_NA	1.31707e-33	-0.140344	RPL28	AT	chr19	+	4.4	55902922	55903453	NA	NA	NA	NA	NA	NA
PNPLA2_ES_2_1_3	1.35676e-33	-0.127077	PNPLA2	ES	chr11	+	2	819574	819905	1	818902	818958	3	821628	821860
FAM104B_AT_5_NA_NA	1.39108e-33	-0.135519	FAM104B	AT	chrX	-	5	55170308	55169535	NA	NA	NA	NA	NA	NA
FAM104B_AT_4.2_NA_NA	1.39108e-33	0.135519	FAM104B	AT	chrX	-	4.2	55172613	55171678	NA	NA	NA	NA	NA	NA
SMPDL3A_ES_2_1_3	1.4868e-33	0.184472	SMPDL3A	ES	chr6	+	2	123116822	123117035	1	123110315	123110603	3	123117969	123118113
MCTP2_AA_12.1_11.2_12.2	1.50803e-33	0.220054	MCTP2	AA	chr15	+	12.1	94901711	94901775	11.2	94899366	94899530	12.2	94901776	94901841
RPL28_AT_2.4_NA_NA	1.62508e-33	0.130811	RPL28	AT	chr19	+	2.4	55898135	55898599	NA	NA	NA	NA	NA	NA
LTBP3_AP_1.1_NA_NA	1.65795e-33	-0.32847	LTBP3	AP	chr11	-	1.1	65325699	65325104	NA	NA	NA	NA	NA	NA
SYTL2_AD_8.3_8.2_9	1.7059e-33	0.227825	SYTL2	AD	chr11	-	8.3	85438938	85435075	8.2	85439010	85438939	9	85432002	85431901
UPK3B_RI_1.2_1.1_1.3	1.71001e-33	0.151543	UPK3B	RI	chr7	+	1.2	76140055	76140219	1.1	76139745	76140054	1.3	76140220	76140369
EGFL7_AP_4_NA_NA	2.20195e-33	0.265683	EGFL7	AP	chr9	+	4	139560244	139560269	NA	NA	NA	NA	NA	NA
KIAA0513_AT_9.2_NA_NA	2.25908e-33	0.116372	KIAA0513	AT	chr16	+	9.2	85112610	85113360	NA	NA	NA	NA	NA	NA
KIAA0513_AT_14_NA_NA	2.25908e-33	-0.116372	KIAA0513	AT	chr16	+	14	85121882	85127836	NA	NA	NA	NA	NA	NA
CD46_ES_13_12_14	2.26055e-33	-0.177277	CD46	ES	chr1	+	13	207963598	207963690	12	207958964	207959027	14	207966864	207968858
LRRFIP1_AT_21_NA_NA	2.41829e-33	0.206226	LRRFIP1	AT	chr2	+	21	238671246	238674558	NA	NA	NA	NA	NA	NA
PPM1M_AP_1_NA_NA	2.55897e-33	-0.281183	PPM1M	AP	chr3	+	1	52279841	52280064	NA	NA	NA	NA	NA	NA
PPM1M_AP_2_NA_NA	2.55897e-33	0.281183	PPM1M	AP	chr3	+	2	52280186	52280330	NA	NA	NA	NA	NA	NA
MCF2L_AP_8_NA_NA	2.56087e-33	-0.355445	MCF2L	AP	chr13	+	8	113633626	113634072	NA	NA	NA	NA	NA	NA
IPO11_AT_32_NA_NA	2.65714e-33	-0.135522	IPO11	AT	chr5	+	32	61876281	61877294	NA	NA	NA	NA	NA	NA
IPO11_AT_35_NA_NA	2.65714e-33	0.135522	IPO11	AT	chr5	+	35	61922981	61924409	NA	NA	NA	NA	NA	NA
FMO5_AT_10_NA_NA	3.22607e-33	-0.169051	FMO5	AT	chr1	-	10	146656209	146655884	NA	NA	NA	NA	NA	NA
MAP3K7_ES_11_10_12	3.22607e-33	0.255196	MAP3K7	ES	chr6	-	11	91254351	91254271	10	91257106	91256977	12	91246120	91246056
BOLA3_ES_3_2_4	3.42605e-33	0.136265	BOLA3	ES	chr2	-	3	74369487	74369399	2	74372430	74372316	4	74362785	74362525
CCDC66_AT_24_NA_NA	3.78521e-33	-0.160075	CCDC66	AT	chr3	+	24	56655560	56655846	NA	NA	NA	NA	NA	NA
POSTN_ES_17:18:19_16_20	3.7999e-33	-0.348391	POSTN	ES	chr13	-	17:18:19	38148789	38144717	16	38151935	38151890	20	38143958	38143881
SYTL2_ES_13_12.2_14	3.86323e-33	0.288266	SYTL2	ES	chr11	-	13	85422275	85422156	12.2	85425550	85425456	14	85420543	85420374
LRRFIP1_AT_26_NA_NA	4.33769e-33	-0.205783	LRRFIP1	AT	chr2	+	26	238688065	238688958	NA	NA	NA	NA	NA	NA
PTPRA_AP_6_NA_NA	4.42196e-33	-0.22623	PTPRA	AP	chr20	+	6	2854135	2854406	NA	NA	NA	NA	NA	NA
PTPRA_AP_1_NA_NA	4.42196e-33	0.22623	PTPRA	AP	chr20	+	1	2844830	2844933	NA	NA	NA	NA	NA	NA
IL1R1_AP_3_NA_NA	4.43202e-33	-0.276398	IL1R1	AP	chr2	+	3	102759246	102759480	NA	NA	NA	NA	NA	NA
CLK4_ES_5_4_6	5.30881e-33	0.294195	CLK4	ES	chr5	-	5	178044435	178044345	4	178045779	178045557	6	178043949	178043883
CAB39L_AP_1_NA_NA	5.43647e-33	0.314446	CAB39L	AP	chr13	-	1	50018262	50018122	NA	NA	NA	NA	NA	NA
CAB39L_AP_4.1_NA_NA	6.75546e-33	-0.314446	CAB39L	AP	chr13	-	4.1	49975735	49975407	NA	NA	NA	NA	NA	NA
C2CD5_ES_26:27.1:27.2_25_28	6.84039e-33	-0.17882	C2CD5	ES	chr12	-	26:27.1:27.2	22612476	22611418	25	22622729	22622643	28	22610095	22609905
KLHDC4_AT_15.2_NA_NA	6.84039e-33	-0.174553	KLHDC4	AT	chr16	-	15.2	87741678	87741418	NA	NA	NA	NA	NA	NA
KLHDC4_AT_21_NA_NA	8.01885e-33	0.179751	KLHDC4	AT	chr16	-	21	87733756	87731755	NA	NA	NA	NA	NA	NA
MRPL2_ES_3:4:5_2.1_7	8.05278e-33	0.314684	MRPL2	ES	chr6	-	03:04:05	43024183	43023635	2.1	43025971	43025803	7	43022224	43021767
PDCD10_ES_4.2_1.1_5	8.52247e-33	-0.165809	PDCD10	ES	chr3	-	4.2	167443261	167443189	1.1	167452727	167452594	5	167438061	167437850
PDLIM5_ES_13_8.2_14	8.88369e-33	-0.111867	PDLIM5	ES	chr4	+	13	95506137	95506154	8.2	95497094	95497185	14	95506716	95506888
POSTN_ES_17:18_16_19	1.04458e-32	-0.195523	POSTN	ES	chr13	-	17:18:00	38148789	38145506	16	38151935	38151890	19	38144806	38144717
PUM2_ES_16_15_17	1.04645e-32	0.151368	PUM2	ES	chr2	-	16	20478580	20478344	15	20482992	20482708	17	20463221	20462954
BTN3A1_AA_10.1:10.2_9_10.3	1.06825e-32	0.118811	BTN3A1	AA	chr6	+	10.1:10.2	26412640	26413396	9	26411783	26411809	10.3	26413397	26415444
MCAT_ES_3_2_4	1.07374e-32	0.140815	MCAT	ES	chr22	-	3	43533304	43533087	2	43537255	43537168	4	43529492	43528212
PRPF40A_ES_8_7_9	1.50582e-32	-0.119694	PRPF40A	ES	chr2	-	8	153535623	153535570	7	153535986	153535866	9	153533989	153533965
RAPGEF2_ES_17_16_18	2.27315e-32	-0.189753	RAPGEF2	ES	chr4	+	17	160265188	160265211	16	160264433	160264556	18	160266258	160266481
RAPGEF3_AT_18.2_NA_NA	2.40684e-32	0.147331	RAPGEF3	AT	chr12	-	18.2	48140642	48138236	NA	NA	NA	NA	NA	NA
RAPGEF3_AT_30_NA_NA	2.40684e-32	-0.147331	RAPGEF3	AT	chr12	-	30	48131468	48128455	NA	NA	NA	NA	NA	NA
EMC8_ES_4_3_5	2.51941e-32	0.1002	EMC8	ES	chr16	-	4	85814079	85813985	3	85814886	85814817	5	85813473	85812230
PTK7_AP_1_NA_NA	2.52383e-32	-0.266163	PTK7	AP	chr6	+	1	43044006	43044305	NA	NA	NA	NA	NA	NA
MBNL2_ES_7_6.3_8	3.66165e-32	0.173023	MBNL2	ES	chr13	+	7	98009050	98009103	6.3	97999295	97999321	8	98009736	98009889
POSTN_ES_17_16_18	3.78247e-32	-0.101401	POSTN	ES	chr13	-	17	38148789	38148709	16	38151935	38151890	18	38145595	38145506
USP35_AP_1_NA_NA	3.96769e-32	-0.275656	USP35	AP	chr11	+	1	77899858	77900203	NA	NA	NA	NA	NA	NA
USP35_AP_4.1_NA_NA	3.96769e-32	0.275656	USP35	AP	chr11	+	4.1	77910016	77910640	NA	NA	NA	NA	NA	NA
BEAN1_AT_6.3_NA_NA	4.64671e-32	-0.166168	BEAN1	AT	chr16	+	6.3	66516819	66519406	NA	NA	NA	NA	NA	NA
KIAA1328_AT_12_NA_NA	5.9026e-32	0.181225	KIAA1328	AT	chr18	+	12	34654715	34655611	NA	NA	NA	NA	NA	NA
RBFOX2_AP_1_NA_NA	6.79505e-32	-0.271012	RBFOX2	AP	chr22	-	1	36424473	36424288	NA	NA	NA	NA	NA	NA
RBFOX2_AP_3_NA_NA	6.79505e-32	0.271012	RBFOX2	AP	chr22	-	3	36236634	36236239	NA	NA	NA	NA	NA	NA
CFLAR_AP_2_NA_NA	6.97206e-32	-0.10393	CFLAR	AP	chr2	+	2	201983214	201983624	NA	NA	NA	NA	NA	NA
SYNE2_ES_118_117.2_119.2	7.11489e-32	-0.227593	SYNE2	ES	chr14	+	118	64682004	64682072	117.2	64680912	64681188	119.2	64682966	64683105
ADAR_AP_2_NA_NA	8.21341e-32	-0.304818	ADAR	AP	chr1	-	2	154580682	154580468	NA	NA	NA	NA	NA	NA
ADAR_AP_1_NA_NA	8.21341e-32	0.304818	ADAR	AP	chr1	-	1	154600474	154600331	NA	NA	NA	NA	NA	NA
NFATC4_RI_12.3_12.2_12.4	8.75694e-32	0.214574	NFATC4	RI	chr14	+	12.3	24846085	24846843	12.2	24845761	24846084	12.4	24846844	24848810
GALK2_AP_1_NA_NA	8.79402e-32	-0.169409	GALK2	AP	chr15	+	1	49447853	49448213	NA	NA	NA	NA	NA	NA
NTAN1_ES_2_1_3	9.5589e-32	0.128655	NTAN1	ES	chr16	-	2	15141956	15141854	1	15149921	15149748	3	15141777	15141712
GFOD1_AT_2_NA_NA	1.23758e-31	0.109774	GFOD1	AT	chr6	-	2	13470862	13469500	NA	NA	NA	NA	NA	NA
GFOD1_AT_4_NA_NA	1.23758e-31	-0.109774	GFOD1	AT	chr6	-	4	13365894	13358062	NA	NA	NA	NA	NA	NA
RCAN2_AP_2_NA_NA	1.52683e-31	-0.475791	RCAN2	AP	chr6	-	2	46459099	46458910	NA	NA	NA	NA	NA	NA
YY1AP1_AA_12.1_11_12.2	1.63658e-31	0.117781	YY1AP1	AA	chr1	-	12.1	155638568	155638509	11	155640255	155640111	12.2	155638508	155638418
PIK3C3_AT_21.3_NA_NA	1.64628e-31	0.101653	PIK3C3	AT	chr18	+	21.3	39629832	39631276	NA	NA	NA	NA	NA	NA
RASSF7_AP_3_NA_NA	1.85403e-31	-0.218817	RASSF7	AP	chr11	+	3	561052	561477	NA	NA	NA	NA	NA	NA
AKAP6_AT_14_NA_NA	2.0296e-31	-0.111875	AKAP6	AT	chr14	+	14	33299054	33300567	NA	NA	NA	NA	NA	NA
CDH23_AT_72_NA_NA	2.26604e-31	-0.246216	CDH23	AT	chr10	+	72	73574709	73575702	NA	NA	NA	NA	NA	NA
YPEL3_AP_2.1_NA_NA	2.281e-31	-0.129476	YPEL3	AP	chr16	-	2.1	30107565	30107418	NA	NA	NA	NA	NA	NA
YPEL3_AP_1.1_NA_NA	2.281e-31	0.129477	YPEL3	AP	chr16	-	1.1	30108236	30108066	NA	NA	NA	NA	NA	NA
NPIPA5_ES_8.3_8.1_9	2.30275e-31	0.179938	NPIPA5	ES	chr16	-	8.3	15458789	15458720	8.1	15459321	15459286	9	15457926	15457516
EFEMP2_RI_11.2_11.1_11.3	2.51452e-31	-0.106988	EFEMP2	RI	chr11	-	11.2	65634315	65634184	11.1	65634550	65634316	11.3	65634183	65633912
MR1_ES_4_3.2_5	2.57541e-31	0.141298	MR1	ES	chr1	+	4	181021371	181021646	3.2	181019282	181019422	5	181022709	181022813
AKAP6_AT_10.2_NA_NA	2.97088e-31	0.11154	AKAP6	AT	chr14	+	10.2	33201807	33203819	NA	NA	NA	NA	NA	NA
SMARCC2_ES_28.3_28.1_29	3.05249e-31	0.228697	SMARCC2	ES	chr12	-	28.3	56558152	56558087	28.1	56558515	56558432	29	56557549	56556767
FNDC3A_AP_1_NA_NA	3.20539e-31	-0.231081	FNDC3A	AP	chr13	+	1	49550048	49550313	NA	NA	NA	NA	NA	NA
HNRNPLL_AT_6.3_NA_NA	3.23092e-31	0.107256	HNRNPLL	AT	chr2	-	6.3	38809054	38808217	NA	NA	NA	NA	NA	NA
GLS_AP_1_NA_NA	3.51646e-31	-0.195618	GLS	AP	chr2	+	1	191745553	191746196	NA	NA	NA	NA	NA	NA
SPTAN1_ES_23_22_24	3.76486e-31	0.146989	SPTAN1	ES	chr9	+	23	131355262	131355321	22	131353756	131353904	24	131356454	131356652
TAF1D_AT_12.5_NA_NA	4.36522e-31	-0.154262	TAF1D	AT	chr11	-	12.5	93463613	93463114	NA	NA	NA	NA	NA	NA
TAF1D_AT_6.2_NA_NA	4.36522e-31	0.154262	TAF1D	AT	chr11	-	6.2	93469306	93468733	NA	NA	NA	NA	NA	NA
CALCOCO1_RI_14.3_14.2_14.4	4.78263e-31	0.209209	CALCOCO1	RI	chr12	-	14.3	54106883	54105906	14.2	54106987	54106884	14.4	54105905	54104903
CTNND1_ES_21:22.1_20_22.2	5.07387e-31	0.289726	CTNND1	ES	chr11	+	00:21:22.100000	57583387	57583771	20	57582866	57582972	22.2	57583772	57585421
GLS_AP_12.1_NA_NA	5.11575e-31	0.193603	GLS	AP	chr2	+	12.1	191791730	191792031	NA	NA	NA	NA	NA	NA
HTATSF1_AP_2.1_NA_NA	5.12137e-31	0.308843	HTATSF1	AP	chrX	+	2.1	135579670	135579782	NA	NA	NA	NA	NA	NA
HTATSF1_AP_1_NA_NA	5.12137e-31	-0.308843	HTATSF1	AP	chrX	+	1	135579238	135579598	NA	NA	NA	NA	NA	NA
ICA1_AP_1_NA_NA	6.03152e-31	0.269542	ICA1	AP	chr7	-	1	8302242	8302070	NA	NA	NA	NA	NA	NA
QKI_RI_8.3_8.2_8.4	6.07666e-31	0.292726	QKI	RI	chr6	+	8.3	163984752	163985698	8.2	163984476	163984751	8.4	163985699	163986977
NEO1_ES_27_26_28	6.21881e-31	0.111663	NEO1	ES	chr15	+	27	73585731	73585889	26	73581487	73581579	28	73590689	73590952
ZNF76_RI_12.4_12.3_12.5	6.21881e-31	0.14457	ZNF76	RI	chr6	+	12.4	35262347	35262920	12.3	35262233	35262346	12.5	35262921	35263762
ICA1_AP_2_NA_NA	6.91663e-31	-0.235423	ICA1	AP	chr7	-	2	8301911	8301724	NA	NA	NA	NA	NA	NA
BRE_ES_14_12_15	7.72283e-31	-0.115007	BRE	ES	chr2	+	14	28550141	28550314	12	28521205	28521358	15	28561317	28561768
AFTPH_ES_7:8_6_9	8.01611e-31	0.310583	AFTPH	ES	chr2	+	07:08:00	64806620	64808407	6	64800080	64800202	9	64812556	64812679
GALK2_AP_3.1_NA_NA	8.19353e-31	0.163603	GALK2	AP	chr15	+	3.1	49462213	49462555	NA	NA	NA	NA	NA	NA
NADK_AP_3_NA_NA	8.82393e-31	-0.339108	NADK	AP	chr1	-	3	1709909	1709728	NA	NA	NA	NA	NA	NA
MAPRE2_AP_4.1_NA_NA	9.21818e-31	-0.136795	MAPRE2	AP	chr18	+	4.1	32621324	32621625	NA	NA	NA	NA	NA	NA
SLC25A13_ES_4_3_5	9.39765e-31	0.148786	SLC25A13	ES	chr7	-	4	95864229	95864114	3	95906650	95906508	5	95838289	95838150
AHCYL1_AP_2.1_NA_NA	1.00748e-30	0.101167	AHCYL1	AP	chr1	+	2.1	110546753	110547062	NA	NA	NA	NA	NA	NA
AKT1_AP_1_NA_NA	1.06057e-30	-0.225464	AKT1	AP	chr14	-	1	105262088	105261821	NA	NA	NA	NA	NA	NA
TRIM73_AT_9_NA_NA	1.06057e-30	0.1251	TRIM73	AT	chr7	+	9	75039889	75040279	NA	NA	NA	NA	NA	NA
TRIM73_AT_7.3_NA_NA	1.06057e-30	-0.1251	TRIM73	AT	chr7	+	7.3	75034488	75034896	NA	NA	NA	NA	NA	NA
PHC2_AP_10_NA_NA	1.09689e-30	-0.124812	PHC2	AP	chr1	-	10	33815486	33815198	NA	NA	NA	NA	NA	NA
KIAA0040_AP_1_NA_NA	1.18207e-30	-0.160746	KIAA0040	AP	chr1	-	1	175162079	175161996	NA	NA	NA	NA	NA	NA
KIAA0040_AP_2_NA_NA	1.18207e-30	0.160746	KIAA0040	AP	chr1	-	2	175161929	175161776	NA	NA	NA	NA	NA	NA
AHCYL1_AP_1_NA_NA	1.21029e-30	-0.101033	AHCYL1	AP	chr1	+	1	110527308	110527794	NA	NA	NA	NA	NA	NA
ACOT2_AD_2.3_2.2_3	1.21029e-30	-0.185206	ACOT2	AD	chr14	+	2.3	74036101	74036587	2.2	74035982	74036100	3	74040092	74040294
RSRC2_ES_4:5.1_3_5.2	1.3942e-30	-0.136908	RSRC2	ES	chr12	-	00:04:05.100000	123005128	123003577	3	123005975	123005932	5.2	123003576	123003386
ANKRD13D_AP_1_NA_NA	1.48551e-30	-0.344384	ANKRD13D	AP	chr11	+	1	67056018	67057021	NA	NA	NA	NA	NA	NA
ANKRD13D_AP_11.1_NA_NA	1.48551e-30	0.344384	ANKRD13D	AP	chr11	+	11.1	67068247	67068460	NA	NA	NA	NA	NA	NA
RPS20_AA_2.1:2.2_1.4_2.3	1.48551e-30	0.105418	RPS20	AA	chr8	-	2.1:2.2	56986327	56985832	1.4	56986718	56986619	2.3	56985831	56985676
PHC2_AP_1_NA_NA	1.51493e-30	0.124041	PHC2	AP	chr1	-	1	33896216	33895782	NA	NA	NA	NA	NA	NA
ICMT_ES_3:4_2_5	1.53154e-30	0.202741	ICMT	ES	chr1	-	03:04:00	6294571	6293534	2	6295034	6294946	5	6292179	6291962
USP48_AP_12.1_NA_NA	1.68043e-30	0.219395	USP48	AP	chr1	-	12.1	22051612	22050589	NA	NA	NA	NA	NA	NA
ANK3_AP_1_NA_NA	1.69381e-30	-0.340194	ANK3	AP	chr10	-	1	62493248	62493021	NA	NA	NA	NA	NA	NA
SULT1A4_AP_2.1_NA_NA	1.7024e-30	0.163562	SULT1A4	AP	chr16	+	2.1	29467780	29468952	NA	NA	NA	NA	NA	NA
CDCP1_AT_9_NA_NA	1.92278e-30	0.138925	CDCP1	AT	chr3	-	9	45127559	45123770	NA	NA	NA	NA	NA	NA
CDCP1_AT_4.2_NA_NA	1.92278e-30	-0.138925	CDCP1	AT	chr3	-	4.2	45151964	45151708	NA	NA	NA	NA	NA	NA
NDRG2_AP_2_NA_NA	1.95274e-30	-0.112046	NDRG2	AP	chr14	-	2	21494007	21493836	NA	NA	NA	NA	NA	NA
SERPINA1_AA_2.1:2.2:2.3_1.1_2.4	2.04362e-30	0.341303	SERPINA1	AA	chr14	-	2.1:2.2:2.3	94855347	94855001	1.1	94857030	94856794	2.4	94855000	94854998
USP48_AP_1_NA_NA	2.10807e-30	-0.22148	USP48	AP	chr1	-	1	22110099	22109317	NA	NA	NA	NA	NA	NA
S100A2_AP_3_NA_NA	2.11275e-30	0.266326	S100A2	AP	chr1	-	3	153538341	153537982	NA	NA	NA	NA	NA	NA
C4orf33_AP_1_NA_NA	2.23736e-30	-0.170027	C4orf33	AP	chr4	+	1	130014472	130015183	NA	NA	NA	NA	NA	NA
C4orf33_AP_2_NA_NA	2.23736e-30	0.170027	C4orf33	AP	chr4	+	2	130017282	130017364	NA	NA	NA	NA	NA	NA
ANKLE2_AP_1.1_NA_NA	2.39132e-30	-0.187064	ANKLE2	AP	chr12	-	1.1	133338474	133338204	NA	NA	NA	NA	NA	NA
ANKLE2_AP_11.1_NA_NA	2.39132e-30	0.187064	ANKLE2	AP	chr12	-	11.1	133308796	133307276	NA	NA	NA	NA	NA	NA
SRPK2_ES_20_19_21.1	2.56505e-30	0.12656	SRPK2	ES	chr7	-	20	104766321	104766229	19	104766787	104766695	21.1	104758469	104758155
PGAP2_ES_7_6_10	2.78204e-30	-0.321647	PGAP2	ES	chr11	+	7	3838583	3838765	6	3832480	3832654	10	3845113	3845365
EPS15L1_AT_24_NA_NA	2.82043e-30	-0.217904	EPS15L1	AT	chr19	-	24	16466662	16466050	NA	NA	NA	NA	NA	NA
CLK4_RI_2.2_2.1_2.3	2.8751e-30	0.318357	CLK4	RI	chr5	-	2.2	178050256	178049461	2.1	178050417	178050257	2.3	178049460	178049394
RELA_RI_10.2_10.1_10.3	3.3038e-30	0.120779	RELA	RI	chr11	-	10.2	65423158	65422472	10.1	65423233	65423159	10.3	65422471	65422290
XRRA1_AA_18.1:18.2_17_18.3	3.60221e-30	0.247784	XRRA1	AA	chr11	-	18.1:18.2	74555004	74554499	17	74555328	74555213	18.3	74554498	74554395
SCRN2_RI_7.2_7.1_7.3	4.29817e-30	0.191425	SCRN2	RI	chr17	-	7.2	45915635	45915369	7.1	45915816	45915636	7.3	45915368	45915058
APP_ES_10_9_11	4.51852e-30	-0.107534	APP	ES	chr21	-	10	27369731	27369675	9	27372497	27372330	11	27354790	27354657
RNF145_AP_2_NA_NA	4.61946e-30	-0.1442	RNF145	AP	chr5	-	2	158636559	158636239	NA	NA	NA	NA	NA	NA
MLLT4_ES_16_15_17	4.61946e-30	-0.332269	MLLT4	ES	chr6	+	16	168314083	168314103	15	168311964	168312169	17	168314848	168314993
ARHGEF11_ES_39_38_40	4.64131e-30	-0.289618	ARHGEF11	ES	chr1	-	39	156908305	156908210	38	156909702	156909340	40	156907288	156907041
AK9_AT_12.2_NA_NA	5.07036e-30	0.272541	AK9	AT	chr6	-	12.2	109954125	109952896	NA	NA	NA	NA	NA	NA
ERLIN2_AP_2.1_NA_NA	5.6506e-30	-0.137257	ERLIN2	AP	chr8	+	2.1	37594199	37594525	NA	NA	NA	NA	NA	NA
SNX27_AA_12.1_11_12.2	5.7178e-30	0.198415	SNX27	AA	chr1	+	12.1	151666069	151666845	11	151665900	151665959	12.2	151666846	151671567
ABLIM1_AA_18.1_17_18.2	6.04759e-30	-0.187285	ABLIM1	AA	chr10	-	18.1	116207785	116207780	17	116211430	116211383	18.2	116207779	116207639
YIPF2_AD_1.2_1.1_2	6.63293e-30	0.180486	YIPF2	AD	chr19	-	1.2	11039260	11039187	1.1	11039357	11039261	2	11039116	11039056
WARS_AP_2.1_NA_NA	6.77842e-30	-0.165643	WARS	AP	chr14	-	2.1	100842588	100841848	NA	NA	NA	NA	NA	NA
WARS_AP_1_NA_NA	6.77842e-30	0.165643	WARS	AP	chr14	-	1	100843142	100842597	NA	NA	NA	NA	NA	NA
UBA1_AP_2_NA_NA	7.4064e-30	-0.154967	UBA1	AP	chrX	+	2	47053241	47053423	NA	NA	NA	NA	NA	NA
AK9_AT_41_NA_NA	7.60742e-30	-0.259989	AK9	AT	chr6	-	41	109814774	109814059	NA	NA	NA	NA	NA	NA
MRC2_AP_19.1_NA_NA	7.96303e-30	0.160613	MRC2	AP	chr17	+	19.1	60758819	60759197	NA	NA	NA	NA	NA	NA
MRC2_AP_1_NA_NA	7.96303e-30	-0.160613	MRC2	AP	chr17	+	1	60704762	60705281	NA	NA	NA	NA	NA	NA
AGAP3_AP_2_NA_NA	8.00592e-30	0.107804	AGAP3	AP	chr7	+	2	150783829	150784159	NA	NA	NA	NA	NA	NA
BICD2_RI_7.2_7.1_7.3	8.04594e-30	0.302453	BICD2	RI	chr9	-	7.2	95477534	95475744	7.1	95477745	95477535	7.3	95475743	95473645
ARGLU1_ES_4_3_5	8.52679e-30	-0.126338	ARGLU1	ES	chr13	-	4	107209964	107209907	3	107212005	107211780	5	107209479	107209396
PIK3R1_AP_8_NA_NA	9.26597e-30	0.165886	PIK3R1	AP	chr5	+	8	67584196	67584579	NA	NA	NA	NA	NA	NA
INPPL1_AP_1_NA_NA	1.00648e-29	-0.159632	INPPL1	AP	chr11	+	1	71935825	71936210	NA	NA	NA	NA	NA	NA
INPPL1_AP_2.1_NA_NA	1.25667e-29	0.158871	INPPL1	AP	chr11	+	2.1	71938925	71939233	NA	NA	NA	NA	NA	NA
TGIF1_AP_4.1_NA_NA	1.39084e-29	-0.20759	TGIF1	AP	chr18	+	4.1	3449702	3450068	NA	NA	NA	NA	NA	NA
CAMK2D_AA_14.1_13_14.2	1.43215e-29	0.144123	CAMK2D	AA	chr4	-	14.1	114430831	114430829	13	114434526	114434484	14.2	114430828	114430794
ILK_AA_1.3_1.1_1.4	1.85811e-29	0.110076	ILK	AA	chr11	+	1.3	6625410	6625455	1.1	6624961	6625052	1.4	6625456	6625590
SH3KBP1_AP_3_NA_NA	1.96307e-29	0.235255	SH3KBP1	AP	chrX	-	3	19817869	19817752	NA	NA	NA	NA	NA	NA
NINJ2_AP_2_NA_NA	2.02754e-29	-0.105395	NINJ2	AP	chr12	-	2	752831	752677	NA	NA	NA	NA	NA	NA
PLEKHA1_ES_15.1:15.2_14_16	2.21114e-29	-0.160655	PLEKHA1	ES	chr10	+	15.1:15.2	124187792	124187936	14	124186458	124186547	16	124189140	124191867
TTLL3_RI_6.4_6.3_6.5	2.2218e-29	0.135546	TTLL3	RI	chr3	+	6.4	9860605	9862229	6.3	9860506	9860604	6.5	9862230	9862425
ROMO1_RI_1.2:1.3:1.4_1.1_1.5	2.24975e-29	0.118744	ROMO1	RI	chr20	+	1.2:1.3:1.4	34287374	34287554	1.1	34287194	34287373	1.5	34287555	34287685
GPR133_ES_4_3_5	2.25555e-29	0.226415	GPR133	ES	chr12	+	4	131453522	131453617	3	131451008	131451091	5	131456003	131456125
CAPRIN1_AP_1_NA_NA	2.28973e-29	-0.211925	CAPRIN1	AP	chr11	+	1	34073230	34073418	NA	NA	NA	NA	NA	NA
PALLD_ES_14_13_15	2.3755e-29	-0.309718	PALLD	ES	chr4	+	14	169798874	169799545	13	169753192	169753322	15	169812073	169812208
CTNNBIP1_AP_1_NA_NA	2.61464e-29	-0.31097	CTNNBIP1	AP	chr1	-	1	9970394	9970153	NA	NA	NA	NA	NA	NA
ELMSAN1_AP_2_NA_NA	2.97195e-29	-0.300436	ELMSAN1	AP	chr14	-	2	74227001	74226466	NA	NA	NA	NA	NA	NA
ELMSAN1_AP_1_NA_NA	2.97195e-29	0.300436	ELMSAN1	AP	chr14	-	1	74253961	74253805	NA	NA	NA	NA	NA	NA
HNRNPLL_RI_1.2_1.1_1.3	3.17917e-29	-0.350312	HNRNPLL	RI	chr2	-	1.2	38829998	38829743	1.1	38830178	38829999	1.3	38829742	38829580
EVL_AP_3_NA_NA	3.72352e-29	0.203962	EVL	AP	chr14	+	3	100531615	100531848	NA	NA	NA	NA	NA	NA
GAS6_AP_8.1_NA_NA	3.84509e-29	0.190883	GAS6	AP	chr13	-	8.1	114539017	114538609	NA	NA	NA	NA	NA	NA
ERG_AP_5_NA_NA	4.07549e-29	-0.234341	ERG	AP	chr21	-	5	39870407	39870287	NA	NA	NA	NA	NA	NA
ATP9B_AT_5_NA_NA	4.3252e-29	0.220551	ATP9B	AT	chr18	+	5	76874994	76876082	NA	NA	NA	NA	NA	NA
CASP1_RI_10.2_10.1_10.3	4.73563e-29	0.120015	CASP1	RI	chr11	-	10.2	104896952	104896328	10.1	104897083	104896953	10.3	104896327	104896235
SERPINH1_ES_2.2_1_3	4.86057e-29	-0.108069	SERPINH1	ES	chr11	+	2.2	75274772	75274815	1	75273101	75273364	3	75277361	75278016
ATP9B_AT_31.3_NA_NA	5.03843e-29	-0.218567	ATP9B	AT	chr18	+	31.3	77137760	77138283	NA	NA	NA	NA	NA	NA
SERPINA1_AA_2.1:2.2:2.3:2.4_1.1_2.5	5.11721e-29	0.290034	SERPINA1	AA	chr14	-	2.1:2.2:2.3:2.4	94855347	94854998	1.1	94857030	94856794	2.5	94854997	94854897
CTNND1_ES_3:4.2:4.3_2.1_5	5.24797e-29	-0.147014	CTNND1	ES	chr11	+	3:4.2:4.3	57556509	57559145	2.1	57529234	57529518	5	57561482	57561553
PRKG1_AP_2_NA_NA	5.58323e-29	0.212539	PRKG1	AP	chr10	+	2	52833934	52834661	NA	NA	NA	NA	NA	NA
APOLD1_AT_4_NA_NA	6.50936e-29	-0.269889	APOLD1	AT	chr12	+	4	12939843	12944400	NA	NA	NA	NA	NA	NA
PTK7_AP_16.1_NA_NA	7.02707e-29	0.258001	PTK7	AP	chr6	+	16.1	43112038	43112188	NA	NA	NA	NA	NA	NA
APOLD1_AT_17_NA_NA	7.60125e-29	0.273583	APOLD1	AT	chr12	+	17	12982357	12982909	NA	NA	NA	NA	NA	NA
CDKN1C_AD_1.4_1.3_2	7.71972e-29	-0.164284	CDKN1C	AD	chr11	-	1.4	2906431	2905900	1.3	2906696	2906432	2	2905364	2905229
EPS15L1_AT_16.3_NA_NA	7.87709e-29	0.180548	EPS15L1	AT	chr19	-	16.3	16513125	16511442	NA	NA	NA	NA	NA	NA
TMEM126B_ES_3_1_4	8.11607e-29	-0.111273	TMEM126B	ES	chr11	+	3	85342189	85342360	1	85339629	85339732	4	85342731	85342852
ZNF76_AA_12.1:12.2_11_12.3	8.20641e-29	0.259478	ZNF76	AA	chr6	+	12.1:12.2	35261528	35262232	11	35260658	35260821	12.3	35262233	35262346
IFT20_ES_2.1:2.2_1_3	8.21231e-29	0.244533	IFT20	ES	chr17	-	2.1:2.2	26659408	26659172	1	26662495	26662366	3	26659013	26658885
SVIL_ES_16_15_17	8.49305e-29	-0.147262	SVIL	ES	chr10	-	16	29815985	29815890	15	29818773	29818634	17	29813644	29813401
LTB4R_AP_1_NA_NA	9.67576e-29	-0.127293	LTB4R	AP	chr14	+	1	24780705	24781010	NA	NA	NA	NA	NA	NA
LTB4R_AP_2.1_NA_NA	9.67576e-29	0.127293	LTB4R	AP	chr14	+	2.1	24782517	24784222	NA	NA	NA	NA	NA	NA
CDH23_AT_27.2_NA_NA	1.00202e-28	0.205293	CDH23	AT	chr10	+	27.2	73466807	73467267	NA	NA	NA	NA	NA	NA
C18orf32_AD_1.2_1.1_3	1.00834e-28	-0.178952	C18orf32	AD	chr18	-	1.2	47013576	47013413	1.1	47013622	47013577	3	47010141	47009954
CAPRIN1_AP_2.1_NA_NA	1.01125e-28	0.188195	CAPRIN1	AP	chr11	+	2.1	34073757	34073967	NA	NA	NA	NA	NA	NA
ERLIN2_AP_1_NA_NA	1.01707e-28	0.145548	ERLIN2	AP	chr8	+	1	37594117	37594196	NA	NA	NA	NA	NA	NA
TCAIM_AT_13_NA_NA	1.01992e-28	-0.1373	TCAIM	AT	chr3	+	13	44448934	44450943	NA	NA	NA	NA	NA	NA
TCAIM_AT_5_NA_NA	1.01992e-28	0.1373	TCAIM	AT	chr3	+	5	44399709	44401294	NA	NA	NA	NA	NA	NA
DENND3_AP_19.1_NA_NA	1.06655e-28	0.25897	DENND3	AP	chr8	+	19.1	142198448	142199084	NA	NA	NA	NA	NA	NA
DENND3_AP_1_NA_NA	1.06655e-28	-0.25897	DENND3	AP	chr8	+	1	142138711	142138908	NA	NA	NA	NA	NA	NA
COL6A3_ES_3_2_4	1.11302e-28	-0.255007	COL6A3	ES	chr2	-	3	238303847	238303230	2	238305490	238305370	4	238296827	238296225
RHOT1_ES_19.3_19.1_20	1.25463e-28	0.18848	RHOT1	ES	chr17	+	19.3	30536369	30536464	19.1	30535126	30535328	20	30538135	30538257
PRKG1_AP_1_NA_NA	1.27276e-28	-0.208436	PRKG1	AP	chr10	+	1	52750945	52751404	NA	NA	NA	NA	NA	NA
HTATIP2_AD_1.3_1.2_1.5	1.29276e-28	-0.290212	HTATIP2	AD	chr11	+	1.3	20385345	20385458	1.2	20385296	20385344	1.5	20385783	20385978
SUN2_AP_3_NA_NA	1.32584e-28	-0.10975	SUN2	AP	chr22	-	3	39152004	39151768	NA	NA	NA	NA	NA	NA
BMP1_ES_17.1:17.2:18.1_16_18.2	1.3711e-28	-0.243379	BMP1	ES	chr8	+	17.1:17.2:18.1	22056535	22059315	16	22054753	22054933	18.2	22059316	22059441
CTNND1_ES_4.1:4.2:4.3_2.1_5	1.57727e-28	-0.141686	CTNND1	ES	chr11	+	4.1:4.2:4.3	57558857	57559145	2.1	57529234	57529518	5	57561482	57561553
OFD1_AT_25_NA_NA	1.58043e-28	-0.163459	OFD1	AT	chrX	+	25	13787185	13787480	NA	NA	NA	NA	NA	NA
OFD1_AT_12_NA_NA	1.58043e-28	0.163459	OFD1	AT	chrX	+	12	13770823	13771024	NA	NA	NA	NA	NA	NA
ANK3_AP_28_NA_NA	1.60714e-28	0.339882	ANK3	AP	chr10	-	28	61900774	61900110	NA	NA	NA	NA	NA	NA
MYH10_ES_6.1_5_7	1.87252e-28	0.110318	MYH10	ES	chr17	-	6.1	8479990	8479961	5	8480656	8480554	7	8473130	8473038
MDK_AP_2.1_NA_NA	1.89984e-28	0.131366	MDK	AP	chr11	+	2.1	46403219	46403308	NA	NA	NA	NA	NA	NA
MDK_AP_1.1_NA_NA	1.89984e-28	-0.131366	MDK	AP	chr11	+	1.1	46402306	46402733	NA	NA	NA	NA	NA	NA
NPDC1_AP_2.1_NA_NA	2.20667e-28	0.249148	NPDC1	AP	chr9	-	2.1	139938544	139937526	NA	NA	NA	NA	NA	NA
NPDC1_AP_1_NA_NA	2.20667e-28	-0.249148	NPDC1	AP	chr9	-	1	139940655	139940330	NA	NA	NA	NA	NA	NA
GCOM1_AT_20_NA_NA	2.20668e-28	0.118599	GCOM1	AT	chr15	+	20	58006734	58006943	NA	NA	NA	NA	NA	NA
IL17RE_AA_15.1:15.2_14_15.3	2.2998e-28	0.157931	IL17RE	AA	chr3	+	15.1:15.2	9956086	9956231	14	9955640	9955708	15.3	9956232	9956283
DOCK8_AP_4_NA_NA	2.31835e-28	0.382337	DOCK8	AP	chr9	+	4	273059	273100	NA	NA	NA	NA	NA	NA
DOCK8_AP_1_NA_NA	2.31835e-28	-0.382337	DOCK8	AP	chr9	+	1	214854	215029	NA	NA	NA	NA	NA	NA
GALK1_AT_8_NA_NA	2.42514e-28	0.227129	GALK1	AT	chr17	-	8	73747818	73747675	NA	NA	NA	NA	NA	NA
GALK1_AT_7.2_NA_NA	2.42514e-28	-0.227129	GALK1	AT	chr17	-	7.2	73754114	73754025	NA	NA	NA	NA	NA	NA
CSTF3_RI_4.2_4.1_4.3	2.53554e-28	0.166825	CSTF3	RI	chr11	-	4.2	33163430	33163309	4.1	33163532	33163431	4.3	33163308	33163213
REPIN1_AP_2.1_NA_NA	2.69692e-28	-0.23074	REPIN1	AP	chr7	+	2.1	150065879	150066030	NA	NA	NA	NA	NA	NA
RCAN2_AP_4_NA_NA	2.7306e-28	0.486438	RCAN2	AP	chr6	-	4	46293405	46293130	NA	NA	NA	NA	NA	NA
RNF149_AT_9_NA_NA	2.74306e-28	-0.140481	RNF149	AT	chr2	-	9	101888206	101887684	NA	NA	NA	NA	NA	NA
RNF149_AT_7_NA_NA	2.74306e-28	0.140481	RNF149	AT	chr2	-	7	101893743	101892553	NA	NA	NA	NA	NA	NA
GDPD5_AP_1_NA_NA	2.7989e-28	-0.232728	GDPD5	AP	chr11	-	1	75236948	75236255	NA	NA	NA	NA	NA	NA
ZNF69_AT_4.2_NA_NA	2.92936e-28	0.229029	ZNF69	AT	chr19	+	4.2	12015703	12017082	NA	NA	NA	NA	NA	NA
ZNF69_AT_5_NA_NA	2.92936e-28	-0.229029	ZNF69	AT	chr19	+	5	12024224	12025144	NA	NA	NA	NA	NA	NA
IDUA_AP_3_NA_NA	2.96595e-28	0.26074	IDUA	AP	chr4	+	3	993498	993852	NA	NA	NA	NA	NA	NA
IDUA_AP_1_NA_NA	2.96595e-28	-0.26074	IDUA	AP	chr4	+	1	980785	981030	NA	NA	NA	NA	NA	NA
YIF1B_AP_2.1_NA_NA	3.05697e-28	0.149842	YIF1B	AP	chr19	-	2.1	38806439	38806387	NA	NA	NA	NA	NA	NA
IL1R1_AP_2_NA_NA	3.73063e-28	0.260711	IL1R1	AP	chr2	+	2	102721023	102721332	NA	NA	NA	NA	NA	NA
PHLDB2_AP_4_NA_NA	3.75633e-28	0.276982	PHLDB2	AP	chr3	+	4	111578597	111578725	NA	NA	NA	NA	NA	NA
KIAA1217_ES_23:24_22_25.1	3.82131e-28	0.142427	KIAA1217	ES	chr10	+	23:24:00	24831622	24833410	22	24825703	24825822	25.1	24833910	24834032
DMD_ES_82_81_83	3.99824e-28	-0.252151	DMD	ES	chrX	-	82	31144790	31144759	81	31152311	31152219	83	31140047	31137336
KDM4B_ES_13_10_14	4.08856e-28	0.174929	KDM4B	ES	chr19	+	13	5119129	5119230	10	5110633	5110829	14	5119664	5119863
DMKN_ES_7:11_6.4_12	4.15781e-28	-0.292001	DMKN	ES	chr19	-	07:11:00	36000863	35997028	6.4	36001154	36001086	12	35996888	35996841
RPL21_AD_1.4_1.3_2	4.28358e-28	-0.213154	RPL21	AD	chr13	+	1.4	27825837	27825987	1.3	27825794	27825836	2	27827902	27827980
UPK3B_AT_8_NA_NA	4.65947e-28	-0.20941	UPK3B	AT	chr7	+	8	76648141	76648340	NA	NA	NA	NA	NA	NA
UPK3B_AT_6_NA_NA	4.65947e-28	0.20941	UPK3B	AT	chr7	+	6	76156984	76157195	NA	NA	NA	NA	NA	NA
LIMCH1_AP_5_NA_NA	5.14375e-28	-0.220617	LIMCH1	AP	chr4	+	5	41540174	41540367	NA	NA	NA	NA	NA	NA
FOS_AP_2.1_NA_NA	5.70999e-28	0.130132	FOS	AP	chr14	+	2.1	75746346	75746579	NA	NA	NA	NA	NA	NA
FOS_AP_1_NA_NA	5.70999e-28	-0.130132	FOS	AP	chr14	+	1	75745477	75745826	NA	NA	NA	NA	NA	NA
MCM7_AP_2_NA_NA	5.79177e-28	-0.209182	MCM7	AP	chr7	-	2	99698380	99697836	NA	NA	NA	NA	NA	NA
MCM7_AP_1_NA_NA	5.79177e-28	0.209182	MCM7	AP	chr7	-	1	99699563	99698887	NA	NA	NA	NA	NA	NA
NDRG2_ES_4.5_4.1_5.2	5.88925e-28	0.152064	NDRG2	ES	chr14	-	4.5	21492255	21492189	4.1	21493264	21493188	5.2	21491480	21491400
ACIN1_AP_1_NA_NA	6.71218e-28	-0.145851	ACIN1	AP	chr14	-	1	23564823	23564184	NA	NA	NA	NA	NA	NA
ACIN1_AP_9.1_NA_NA	6.71218e-28	0.145851	ACIN1	AP	chr14	-	9.1	23540826	23540636	NA	NA	NA	NA	NA	NA
ARHGEF4_RI_14.2_14.1_14.3	6.78612e-28	0.184855	ARHGEF4	RI	chr2	+	14.2	131803020	131803610	14.1	131802942	131803019	14.3	131803611	131804836
MTMR1_ES_4_3_5	6.87873e-28	-0.387146	MTMR1	ES	chrX	+	4	149880814	149880837	3	149867668	149867773	5	149887097	149887172
CXADR_AT_7.2_NA_NA	6.97153e-28	-0.123113	CXADR	AT	chr21	+	7.2	18937930	18942418	NA	NA	NA	NA	NA	NA
CXADR_AT_8_NA_NA	6.97153e-28	0.123113	CXADR	AT	chr21	+	8	18965470	18965897	NA	NA	NA	NA	NA	NA
STK16_AD_1.2_1.1_2.2	6.98221e-28	-0.234816	STK16	AD	chr2	+	1.2	220110245	220110518	1.1	220110177	220110244	2.2	220110618	220110807
TMEM237_AP_2_NA_NA	7.58863e-28	0.291033	TMEM237	AP	chr2	-	2	202507667	202507332	NA	NA	NA	NA	NA	NA
TMEM237_AP_1_NA_NA	7.58863e-28	-0.291033	TMEM237	AP	chr2	-	1	202508293	202508082	NA	NA	NA	NA	NA	NA
GRB7_ES_16_15_17	7.94763e-28	0.143904	GRB7	ES	chr17	+	16	37902166	37902253	15	37901981	37902041	17	37902362	37902455
SPG20_AP_2_NA_NA	8.35256e-28	0.204522	SPG20	AP	chr13	-	2	36920934	36920719	NA	NA	NA	NA	NA	NA
STEAP4_ES_2_1_3	8.81041e-28	-0.201512	STEAP4	ES	chr7	-	2	87920329	87920231	1	87936206	87936107	3	87913586	87913129
EXD3_AT_27_NA_NA	8.98543e-28	-0.239739	EXD3	AT	chr9	-	27	140201715	140201348	NA	NA	NA	NA	NA	NA
CXCL12_AT_3.3_NA_NA	9.51922e-28	-0.118633	CXCL12	AT	chr10	-	3.3	44873353	44872581	NA	NA	NA	NA	NA	NA
APH1A_ES_3_1_4	9.63644e-28	0.233731	APH1A	ES	chr1	-	3	150240189	150240116	1	150241703	150241098	4	150239878	150239756
MAF_RI_1.2_1.1_1.3	9.63644e-28	0.115181	MAF	RI	chr16	-	1.2	79632681	79628451	1.1	79634611	79632682	1.3	79628450	79627735
ABCC3_RI_16.2_16.1_16.3	1.02456e-27	-0.191477	ABCC3	RI	chr17	+	16.2	48745119	48745223	16.1	48744915	48745118	16.3	48745224	48745370
MUTYH_AP_1.1_NA_NA	1.2069e-27	-0.206745	MUTYH	AP	chr1	-	1.1	45806142	45805891	NA	NA	NA	NA	NA	NA
DERL3_RI_5.3:5.4_5.2_5.5	1.21929e-27	0.32408	DERL3	RI	chr22	-	5.3:5.4	24179250	24177120	5.2	24179341	24179251	5.5	24177119	24176690
ZNF384_AD_1.2_1.1_2.2	1.49096e-27	-0.267529	ZNF384	AD	chr12	-	1.2	6798533	6798264	1.1	6798676	6798534	2.2	6797392	6797333
LINC00908_AT_4_NA_NA	1.50565e-27	0.263174	LINC00908	AT	chr18	+	4	74273820	74274170	NA	NA	NA	NA	NA	NA
SLIT2_ES_16_15_17	1.53167e-27	-0.141755	SLIT2	ES	chr4	+	16	20526772	20526795	15	20525637	20525800	17	20530572	20530722
MORN1_AT_8_NA_NA	1.84581e-27	0.225629	MORN1	AT	chr1	-	8	2310419	2309494	NA	NA	NA	NA	NA	NA
FLNA_ES_30_29_31	1.93347e-27	0.114996	FLNA	ES	chrX	-	30	153585642	153585619	29	153585991	153585802	31	153583440	153583193
USP53_ES_2_1_3	2.27573e-27	-0.235239	USP53	ES	chr4	+	2	120135225	120135377	1	120133791	120134028	3	120138705	120138828
RBM47_AP_2_NA_NA	2.63094e-27	0.174922	RBM47	AP	chr4	-	2	40631883	40631413	NA	NA	NA	NA	NA	NA
ZNF384_ES_8_7_9	3.60231e-27	-0.12037	ZNF384	ES	chr12	-	8	6781698	6781516	7	6782606	6782382	9	6780004	6779926
WNK1_ES_15_13.2_16	3.62136e-27	0.125354	WNK1	ES	chr12	+	15	989887	990165	13.2	987381	987527	16	990858	990955
LINC00908_AT_3_NA_NA	4.23167e-27	-0.242396	LINC00908	AT	chr18	+	3	74269932	74271783	NA	NA	NA	NA	NA	NA
MAPRE2_AP_1_NA_NA	4.24639e-27	0.104962	MAPRE2	AP	chr18	+	1	32556892	32557043	NA	NA	NA	NA	NA	NA
TSC2_ES_27_26_28.1	4.43335e-27	0.1625	TSC2	ES	chr16	+	27	2127599	2127727	26	2126492	2126586	28.1	2129033	2129035
HMHA1_AP_15.1_NA_NA	4.69293e-27	0.225474	HMHA1	AP	chr19	+	15.1	1077442	1077855	NA	NA	NA	NA	NA	NA
ATXN2L_RI_22.2:22.3:22.4:22.5_22.1_22.6	4.85488e-27	0.104968	ATXN2L	RI	chr16	+	22.2:22.3:22.4:22.5	28847444	28848048	22.1	28847254	28847443	22.6	28848049	28848071
ANKRD65_RI_1.2_1.1_1.3	5.38654e-27	0.166733	ANKRD65	RI	chr1	-	1.2	1356512	1356386	1.1	1357149	1356513	1.3	1356385	1356196
ARHGAP6_AP_1_NA_NA	5.65586e-27	-0.250352	ARHGAP6	AP	chrX	-	1	11683821	11682361	NA	NA	NA	NA	NA	NA
NFKBIZ_AP_3_NA_NA	5.74742e-27	-0.241688	NFKBIZ	AP	chr3	+	3	101568358	101568761	NA	NA	NA	NA	NA	NA
NFKBIZ_AP_1_NA_NA	5.74742e-27	0.241688	NFKBIZ	AP	chr3	+	1	101546837	101547028	NA	NA	NA	NA	NA	NA
BRD8_ES_12_11_13	6.49239e-27	0.105569	BRD8	ES	chr5	-	12	137502416	137502207	11	137503767	137503623	13	137501797	137501517
SLC15A4_AP_3.1_NA_NA	6.75998e-27	0.18681	SLC15A4	AP	chr12	-	3.1	129294903	129294657	NA	NA	NA	NA	NA	NA
RCC1_ES_7_6_8	6.91145e-27	-0.201196	RCC1	ES	chr1	+	7	28857035	28857127	6	28856370	28856451	8	28858315	28858502
HMGB1_RI_4.2_4.1_4.3	7.74039e-27	0.112671	HMGB1	RI	chr13	-	4.2	31038297	31037832	4.1	31038447	31038298	4.3	31037831	31037668
DYSF_AP_1_NA_NA	8.02858e-27	0.278458	DYSF	AP	chr2	+	1	71680852	71681216	NA	NA	NA	NA	NA	NA
DYSF_AP_2_NA_NA	8.02858e-27	-0.278458	DYSF	AP	chr2	+	2	71693832	71694063	NA	NA	NA	NA	NA	NA
MEIS2_AP_1_NA_NA	8.31782e-27	0.182498	MEIS2	AP	chr15	-	1	37393504	37393093	NA	NA	NA	NA	NA	NA
HOMER3_AP_4.1_NA_NA	8.55116e-27	0.206449	HOMER3	AP	chr19	-	4.1	19050444	19049859	NA	NA	NA	NA	NA	NA
OSBPL1A_AP_1.1_NA_NA	8.60234e-27	0.218586	OSBPL1A	AP	chr18	-	1.1	21977844	21977619	NA	NA	NA	NA	NA	NA
OSBPL1A_AP_19_NA_NA	8.60234e-27	-0.218586	OSBPL1A	AP	chr18	-	19	21852196	21851586	NA	NA	NA	NA	NA	NA
DFNB31_AP_1_NA_NA	9.43784e-27	-0.214509	DFNB31	AP	chr9	-	1	117267730	117266464	NA	NA	NA	NA	NA	NA
PLCD1_AP_2_NA_NA	9.57967e-27	0.214952	PLCD1	AP	chr3	-	2	38066278	38065828	NA	NA	NA	NA	NA	NA
PLCD1_AP_1_NA_NA	9.57967e-27	-0.214952	PLCD1	AP	chr3	-	1	38071253	38070997	NA	NA	NA	NA	NA	NA
DLC1_AP_8_NA_NA	9.74089e-27	-0.182506	DLC1	AP	chr8	-	8	12990983	12990453	NA	NA	NA	NA	NA	NA
REPS1_ES_9.3_9.1_10	9.79598e-27	0.167362	REPS1	ES	chr6	-	9.3	139247618	139247538	9.1	139251235	139251114	10	139242261	139242174
TRIP12_ES_3_2_4.1	1.08949e-26	0.131476	TRIP12	ES	chr2	-	3	230725247	230725122	2	230744844	230744698	4.1	230724290	230723501
SLC39A3_AT_2.2_NA_NA	1.27528e-26	0.134484	SLC39A3	AT	chr19	-	2.2	2737045	2734522	NA	NA	NA	NA	NA	NA
CLCN3_ES_14_13_15	1.29757e-26	0.101335	CLCN3	ES	chr4	+	14	170638943	170639018	13	170634230	170634446	15	170641058	170644824
NR2F2_AP_2_NA_NA	1.40456e-26	-0.102518	NR2F2	AP	chr15	+	2	96873946	96875776	NA	NA	NA	NA	NA	NA
CHID1_ES_4.2_3.1_5.2	1.6615e-26	-0.116121	CHID1	ES	chr11	-	4.2	908645	908542	3.1	911461	910775	5.2	904859	904706
IL11RA_AT_15_NA_NA	1.6615e-26	-0.121787	IL11RA	AT	chr9	+	15	34661479	34661889	NA	NA	NA	NA	NA	NA
IL11RA_AT_13.2_NA_NA	1.6615e-26	0.121787	IL11RA	AT	chr9	+	13.2	34660598	34660816	NA	NA	NA	NA	NA	NA
TPM4_AP_1_NA_NA	1.70264e-26	0.148404	TPM4	AP	chr19	+	1	16178317	16178548	NA	NA	NA	NA	NA	NA
TPM4_AP_3_NA_NA	1.70264e-26	-0.148404	TPM4	AP	chr19	+	3	16187116	16187507	NA	NA	NA	NA	NA	NA
BIN1_ES_13_12_17	1.74381e-26	0.194099	BIN1	ES	chr2	-	13	127815177	127815049	12	127816731	127816587	17	127808819	127808730
BMP1_AA_5.1_4_5.2	1.76757e-26	-0.270056	BMP1	AA	chr8	+	5.1	22034437	22034473	4	22034046	22034163	5.2	22034474	22034652
SHROOM1_AA_3.1:3.2_2_3.3	1.82496e-26	0.269798	SHROOM1	AA	chr5	-	3.1:3.2	132162279	132161875	2	132163299	132163153	3.3	132161874	132160855
ABLIM3_ES_15_13_16.2	1.96424e-26	-0.191781	ABLIM3	ES	chr5	+	15	148622054	148622101	13	148619322	148619451	16.2	148624444	148624578
PLB1_AT_35_NA_NA	1.99908e-26	0.158808	PLB1	AT	chr2	+	35	28816839	28818924	NA	NA	NA	NA	NA	NA
SCRN2_AA_4.1_3_4.2	2.2037e-26	0.148838	SCRN2	AA	chr17	-	4.1	45917224	45917010	3	45917738	45917557	4.2	45917009	45916810
MORF4L2_AP_2_NA_NA	2.24395e-26	0.150225	MORF4L2	AP	chrX	-	2	102941746	102941559	NA	NA	NA	NA	NA	NA
PLB1_AT_60_NA_NA	2.262e-26	-0.158313	PLB1	AT	chr2	+	60	28865724	28866654	NA	NA	NA	NA	NA	NA
CYB561A3_AA_6.6_6.4_6.7	2.36163e-26	-0.169145	CYB561A3	AA	chr11	-	6.6	61117894	61117116	6.4	61118604	61118463	6.7	61117115	61116217
HNRNPF_AP_3_NA_NA	2.44678e-26	0.16056	HNRNPF	AP	chr10	-	3	43903267	43903165	NA	NA	NA	NA	NA	NA
SLC39A3_AT_3.2_NA_NA	2.9684e-26	-0.134484	SLC39A3	AT	chr19	-	3.2	2732752	2732522	NA	NA	NA	NA	NA	NA
SOX7_AP_1_NA_NA	3.13811e-26	0.287325	SOX7	AP	chr8	-	1	10697357	10697248	NA	NA	NA	NA	NA	NA
SOX7_AP_6_NA_NA	3.13811e-26	-0.287325	SOX7	AP	chr8	-	6	10588022	10587706	NA	NA	NA	NA	NA	NA
ARVCF_ES_20_19_21	3.13811e-26	0.217538	ARVCF	ES	chr22	-	20	19958858	19958739	19	19959494	19959409	21	19958266	19957419
PRDM2_AT_13_NA_NA	3.21694e-26	-0.105151	PRDM2	AT	chr1	+	13	14149654	14151574	NA	NA	NA	NA	NA	NA
ODF3B_AA_4.1_3.2_4.2	3.30903e-26	0.234033	ODF3B	AA	chr22	-	4.1	50969770	50969725	3.2	50970131	50969999	4.2	50969724	50969620
PLEKHM2_ES_7_6_8	3.61943e-26	-0.105601	PLEKHM2	ES	chr1	+	7	16047824	16047883	6	16046229	16046415	8	16051812	16052040
TMEM5_AD_1.2_1.1_2	3.67754e-26	0.22726	TMEM5	AD	chr12	+	1.2	64173910	64174242	1.1	64173583	64173909	2	64174799	64174954
DFNB31_AP_6.1_NA_NA	3.75991e-26	0.209282	DFNB31	AP	chr9	-	6.1	117188351	117187305	NA	NA	NA	NA	NA	NA
BAZ1A_AP_1_NA_NA	3.80634e-26	0.167288	BAZ1A	AP	chr14	-	1	35344853	35344344	NA	NA	NA	NA	NA	NA
CHORDC1_ES_9.2_8.3_9.4	3.955e-26	-0.166098	CHORDC1	ES	chr11	-	9.2	89939978	89939916	8.3	89943759	89943704	9.4	89939440	89939370
MIB2_AP_2_NA_NA	4.02993e-26	-0.188485	MIB2	AP	chr1	+	2	1551259	1551480	NA	NA	NA	NA	NA	NA
PKN1_AP_2_NA_NA	4.02993e-26	0.195085	PKN1	AP	chr19	+	2	14551072	14551141	NA	NA	NA	NA	NA	NA
PKN1_AP_1_NA_NA	4.02993e-26	-0.195085	PKN1	AP	chr19	+	1	14544169	14544354	NA	NA	NA	NA	NA	NA
RPLP0_RI_1.2_1.1_1.3	4.479e-26	-0.147441	RPLP0	RI	chr12	-	1.2	120638885	120638695	1.1	120639014	120638886	1.3	120638694	120638635
RASSF1_AP_1_NA_NA	4.49888e-26	-0.177522	RASSF1	AP	chr3	-	1	50378343	50377987	NA	NA	NA	NA	NA	NA
PRDM2_AT_11_NA_NA	4.79689e-26	0.104405	PRDM2	AT	chr1	+	11	14113010	14114574	NA	NA	NA	NA	NA	NA
ANKRD17_AP_2_NA_NA	4.99593e-26	0.252387	ANKRD17	AP	chr4	-	2	74088831	74088691	NA	NA	NA	NA	NA	NA
ANKRD17_AP_1_NA_NA	4.99593e-26	-0.252387	ANKRD17	AP	chr4	-	1	74124515	74123993	NA	NA	NA	NA	NA	NA
SLC39A8_AP_1_NA_NA	5.24137e-26	-0.101385	SLC39A8	AP	chr4	-	1	103266631	103266502	NA	NA	NA	NA	NA	NA
HNRNPUL1_AD_2.3:2.4_2.2_4	5.3156e-26	-0.107841	HNRNPUL1	AD	chr19	+	2.3:2.4	41770598	41770703	2.2	41770511	41770597	4	41774128	41774250
ABI3BP_ES_13:14_12_15	5.53764e-26	0.164452	ABI3BP	ES	chr3	-	13:14:00	100582920	100581682	12	100583751	100583677	15	100581229	100581155
BAZ1A_AP_2.1_NA_NA	5.63412e-26	-0.167269	BAZ1A	AP	chr14	-	2.1	35344138	35343869	NA	NA	NA	NA	NA	NA
ACOT9_ES_6_5.1_7.1	6.0324e-26	-0.163089	ACOT9	ES	chrX	-	6	23752484	23752458	5.1	23754133	23754036	7.1	23751334	23751329
HSD11B1L_AT_11.2_NA_NA	6.38781e-26	0.129395	HSD11B1L	AT	chr19	+	11.2	5687927	5688533	NA	NA	NA	NA	NA	NA
HSD11B1L_AT_6_NA_NA	6.38781e-26	-0.129395	HSD11B1L	AT	chr19	+	6	5685313	5685600	NA	NA	NA	NA	NA	NA
INADL_AT_47.3_NA_NA	6.4163e-26	-0.113156	INADL	AT	chr1	+	47.3	62628555	62629592	NA	NA	NA	NA	NA	NA
ATG16L2_RI_6.2_6.1_6.3	6.55109e-26	0.172391	ATG16L2	RI	chr11	+	6.2	72533589	72533892	6.1	72533523	72533588	6.3	72533893	72534006
MARCH6_AP_1_NA_NA	6.70848e-26	-0.160746	MARCH6	AP	chr5	+	1	10353815	10354029	NA	NA	NA	NA	NA	NA
CC2D2A_ES_5_4_6	6.84031e-26	0.201175	CC2D2A	ES	chr4	+	5	15480847	15480952	4	15480347	15480430	6	15482328	15482451
NFIX_AP_1_NA_NA	8.65512e-26	-0.252825	NFIX	AP	chr19	+	1	13106422	13106678	NA	NA	NA	NA	NA	NA
NT5C2_ES_5_4_6	9.2695e-26	-0.108541	NT5C2	ES	chr10	-	5	104871562	104871502	4	104899236	104899163	6	104866463	104866346
PLSCR1_ES_3:4_1_5	9.4653e-26	-0.409497	PLSCR1	ES	chr3	-	03:04:00	146255831	146254327	1	146262651	146262254	5	146251337	146251257
SMPDL3B_AT_7.2_NA_NA	9.61794e-26	0.126405	SMPDL3B	AT	chr1	+	7.2	28282594	28282991	NA	NA	NA	NA	NA	NA
MARCH6_AP_12.1_NA_NA	9.63921e-26	0.161881	MARCH6	AP	chr5	+	12.1	10401969	10402170	NA	NA	NA	NA	NA	NA
FNDC3A_AP_5_NA_NA	1.08274e-25	0.200671	FNDC3A	AP	chr13	+	5	49684449	49684542	NA	NA	NA	NA	NA	NA
BUB3_AA_8.1_7_8.2	1.15252e-25	0.106195	BUB3	AA	chr10	+	8.1	124923336	124924562	7	124922128	124922344	8.2	124924563	124924886
RASSF7_AP_2_NA_NA	1.18969e-25	0.286289	RASSF7	AP	chr11	+	2	560956	561033	NA	NA	NA	NA	NA	NA
CAPN8_AT_22_NA_NA	1.31558e-25	-0.159759	CAPN8	AT	chr1	-	22	223715222	223714983	NA	NA	NA	NA	NA	NA
CAPN8_AT_11_NA_NA	1.31558e-25	0.159759	CAPN8	AT	chr1	-	11	223805983	223804600	NA	NA	NA	NA	NA	NA
FAM120B_AP_3_NA_NA	1.38347e-25	0.317172	FAM120B	AP	chr6	+	3	170615844	170615930	NA	NA	NA	NA	NA	NA
C12orf66_AT_4_NA_NA	1.40179e-25	-0.144265	C12orf66	AT	chr12	-	4	64581432	64580096	NA	NA	NA	NA	NA	NA
C12orf66_AT_3.2_NA_NA	1.40179e-25	0.144265	C12orf66	AT	chr12	-	3.2	64587626	64586419	NA	NA	NA	NA	NA	NA
GDPD5_AP_11_NA_NA	1.66514e-25	0.216962	GDPD5	AP	chr11	-	11	75163376	75162378	NA	NA	NA	NA	NA	NA
CAPG_AP_1.1_NA_NA	1.68334e-25	0.148233	CAPG	AP	chr2	-	1.1	85641197	85641107	NA	NA	NA	NA	NA	NA
CAPG_AP_2_NA_NA	1.68334e-25	-0.148233	CAPG	AP	chr2	-	2	85637676	85637440	NA	NA	NA	NA	NA	NA
PPFIBP1_ES_20_19_21	1.71287e-25	0.19443	PPFIBP1	ES	chr12	+	20	27829997	27830029	19	27829361	27829532	21	27832422	27832572
MBNL2_ES_10_8_11	1.78286e-25	0.165919	MBNL2	ES	chr13	+	10	98018713	98018807	8	98009736	98009889	11	98043576	98046374
CCM2_ES_3_1_4	1.78753e-25	0.132765	CCM2	ES	chr7	+	3	45077852	45078025	1	45039784	45039962	4	45103517	45103600
ZNF580_AP_2.1_NA_NA	1.95661e-25	0.27269	ZNF580	AP	chr19	+	2.1	56153418	56153514	NA	NA	NA	NA	NA	NA
OSGIN2_AP_1_NA_NA	1.98994e-25	0.22271	OSGIN2	AP	chr8	+	1	90914087	90914353	NA	NA	NA	NA	NA	NA
OSGIN2_AP_2_NA_NA	1.98994e-25	-0.222711	OSGIN2	AP	chr8	+	2	90914762	90915065	NA	NA	NA	NA	NA	NA
RNPS1_AP_1.1_NA_NA	2.18321e-25	0.224654	RNPS1	AP	chr16	-	1.1	2318413	2318056	NA	NA	NA	NA	NA	NA
RNPS1_AP_2.1_NA_NA	2.18321e-25	-0.224654	RNPS1	AP	chr16	-	2.1	2317849	2317664	NA	NA	NA	NA	NA	NA
DNASE1L1_AP_1_NA_NA	2.3067e-25	-0.203866	DNASE1L1	AP	chrX	-	1	153640449	153640228	NA	NA	NA	NA	NA	NA
AKAP2_AP_1_NA_NA	2.37236e-25	0.190216	AKAP2	AP	chr9	+	1	112542769	112542813	NA	NA	NA	NA	NA	NA
BUD31_AD_1.2_1.1_2	2.38494e-25	-0.100487	BUD31	AD	chr7	+	1.2	99006628	99006868	1.1	99006264	99006627	2	99007657	99007792
SRP19_AA_5.1_4_5.2	2.41263e-25	-0.112306	SRP19	AA	chr5	+	5.1	112203069	112203100	4	112200318	112200429	5.2	112203101	112205485
SMPDL3B_AT_8_NA_NA	2.49357e-25	-0.124126	SMPDL3B	AT	chr1	+	8	28284987	28285668	NA	NA	NA	NA	NA	NA
ZNF580_AP_1_NA_NA	2.5048e-25	-0.275542	ZNF580	AP	chr19	+	1	56152262	56152549	NA	NA	NA	NA	NA	NA
GCNT2_AP_6.1_NA_NA	2.53021e-25	0.245342	GCNT2	AP	chr6	+	6.1	10528589	10528863	NA	NA	NA	NA	NA	NA
MUC20_AP_1_NA_NA	2.73468e-25	0.257807	MUC20	AP	chr3	+	1	195447753	195447954	NA	NA	NA	NA	NA	NA
MUC20_AP_2.1_NA_NA	2.73468e-25	-0.257807	MUC20	AP	chr3	+	2.1	195451098	195451550	NA	NA	NA	NA	NA	NA
KIAA0226_ES_14_13_15	2.80391e-25	-0.172211	KIAA0226	ES	chr3	-	14	197418019	197417945	13	197420687	197420586	15	197411088	197411028
ARAP1_ES_3_2_4	2.81288e-25	-0.100284	ARAP1	ES	chr11	-	3	72443642	72443560	2	72463448	72463373	4	72438217	72437665
RIMKLB_AT_8.2_NA_NA	2.89016e-25	0.205242	RIMKLB	AT	chr12	+	8.2	8926063	8929787	NA	NA	NA	NA	NA	NA
RIMKLB_AT_11_NA_NA	2.89016e-25	-0.205242	RIMKLB	AT	chr12	+	11	8935508	8935691	NA	NA	NA	NA	NA	NA
QKI_AA_8.5_8.2_8.6	2.97943e-25	-0.160693	QKI	AA	chr6	+	8.5	163986978	163987752	8.2	163984476	163984751	8.6	163987753	163987827
SH3BP4_AP_1_NA_NA	3.04308e-25	-0.328565	SH3BP4	AP	chr2	+	1	235860617	235860814	NA	NA	NA	NA	NA	NA
SH3BP4_AP_2.1_NA_NA	3.04308e-25	0.328564	SH3BP4	AP	chr2	+	2.1	235887329	235887544	NA	NA	NA	NA	NA	NA
STRA13_AD_3.2_3.1_4.1	3.6681e-25	0.10007	STRA13	AD	chr17	-	3.2	79977516	79977386	3.1	79977570	79977517	4.1	79977257	79977184
RBM47_AP_1_NA_NA	3.73678e-25	-0.161558	RBM47	AP	chr4	-	1	40632640	40632480	NA	NA	NA	NA	NA	NA
CTNNBIP1_AP_2_NA_NA	3.81031e-25	0.239199	CTNNBIP1	AP	chr1	-	2	9953295	9953067	NA	NA	NA	NA	NA	NA
PPIP5K1_ES_28_27_29	4.57307e-25	0.231607	PPIP5K1	ES	chr15	-	28	43856363	43856301	27	43857190	43857065	29	43851130	43850993
SMAD7_AP_1_NA_NA	4.64007e-25	-0.134534	SMAD7	AP	chr18	-	1	46477081	46476182	NA	NA	NA	NA	NA	NA
AJUBA_AP_1_NA_NA	4.77425e-25	-0.103222	AJUBA	AP	chr14	-	1	23451851	23450470	NA	NA	NA	NA	NA	NA
AJUBA_AP_3.1_NA_NA	4.77425e-25	0.103223	AJUBA	AP	chr14	-	3.1	23446432	23445922	NA	NA	NA	NA	NA	NA
DUS4L_ES_5.1_4_6	5.04407e-25	0.214425	DUS4L	ES	chr7	+	5.1	107214149	107214266	4	107211590	107211711	6	107215633	107215755
ZNF76_RI_12.2_12.1_12.3	5.16739e-25	0.14503	ZNF76	RI	chr6	+	12.2	35261693	35262232	12.1	35261528	35261692	12.3	35262233	35262346
GRK6_AA_17.1_15_17.2	5.20753e-25	-0.138518	GRK6	AA	chr5	+	17.1	176868736	176868737	15	176867920	176868054	17.2	176868738	176869902
HIGD1B_AP_1_NA_NA	5.76579e-25	-0.236969	HIGD1B	AP	chr17	+	1	42923721	42923794	NA	NA	NA	NA	NA	NA
HIGD1B_AP_2.1_NA_NA	5.76579e-25	0.236969	HIGD1B	AP	chr17	+	2.1	42925270	42925427	NA	NA	NA	NA	NA	NA
GGA3_RI_14.2_14.1_14.3	5.82417e-25	0.204931	GGA3	RI	chr17	-	14.2	73236892	73236494	14.1	73237138	73236893	14.3	73236493	73236423
CYP3A5_AT_14_NA_NA	5.82417e-25	-0.137321	CYP3A5	AT	chr7	-	14	99246023	99245817	NA	NA	NA	NA	NA	NA
CYP3A5_AT_6_NA_NA	5.82417e-25	0.137321	CYP3A5	AT	chr7	-	6	99269501	99268845	NA	NA	NA	NA	NA	NA
ZNF7_AT_8.2_NA_NA	5.8619e-25	0.126104	ZNF7	AT	chr8	+	8.2	146067204	146069157	NA	NA	NA	NA	NA	NA
PSPC1_AT_12_NA_NA	5.88648e-25	-0.125638	PSPC1	AT	chr13	-	12	20249124	20248896	NA	NA	NA	NA	NA	NA
SERPINA1_ES_2.1:2.2:2.3:2.4:2.5_1.1_3.2	5.99334e-25	0.383251	SERPINA1	ES	chr14	-	2.1:2.2:2.3:2.4:2.5	94855347	94854897	1.1	94857030	94856794	3.2	94849578	94848929
ATF5_AP_2.1_NA_NA	6.01953e-25	-0.181917	ATF5	AP	chr19	+	2.1	50432400	50432499	NA	NA	NA	NA	NA	NA
ATF5_AP_1_NA_NA	6.01953e-25	0.181917	ATF5	AP	chr19	+	1	50431959	50432263	NA	NA	NA	NA	NA	NA
LMO7_ES_10:11:12_9_13	6.1238e-25	-0.198807	LMO7	ES	chr13	+	10:11:12	76379615	76383319	9	76378425	76378677	13	76391297	76391414
WTAP_AP_1_NA_NA	6.23703e-25	0.159047	WTAP	AP	chr6	+	1	160146617	160148365	NA	NA	NA	NA	NA	NA
WTAP_AP_2_NA_NA	6.23703e-25	-0.159047	WTAP	AP	chr6	+	2	160148620	160148735	NA	NA	NA	NA	NA	NA
ZBTB4_AP_1_NA_NA	6.82198e-25	0.158137	ZBTB4	AP	chr17	-	1	7387582	7387323	NA	NA	NA	NA	NA	NA
EBPL_ES_2_1_4.1	6.83779e-25	0.112802	EBPL	ES	chr13	-	2	50243982	50243913	1	50265611	50265390	4.1	50237331	50237314
SMAD7_AP_2_NA_NA	7.25892e-25	0.134533	SMAD7	AP	chr18	-	2	46475703	46475599	NA	NA	NA	NA	NA	NA
SLC2A8_ES_2:3_1_4	7.26337e-25	-0.272646	SLC2A8	ES	chr9	+	02:03:00	130159655	130160390	1	130159421	130159565	4	130162186	130162285
RBCK1_AT_3_NA_NA	7.35064e-25	0.139763	RBCK1	AT	chr20	+	3	391056	391408	NA	NA	NA	NA	NA	NA
RBCK1_AT_13_NA_NA	7.35064e-25	-0.139763	RBCK1	AT	chr20	+	13	410994	411610	NA	NA	NA	NA	NA	NA
CHTF8_AP_1_NA_NA	7.49685e-25	-0.150991	CHTF8	AP	chr16	-	1	69166487	69166387	NA	NA	NA	NA	NA	NA
CHTF8_AP_2_NA_NA	7.49685e-25	0.150991	CHTF8	AP	chr16	-	2	69166054	69165992	NA	NA	NA	NA	NA	NA
ZBTB4_AP_2_NA_NA	7.64162e-25	-0.157678	ZBTB4	AP	chr17	-	2	7382844	7382775	NA	NA	NA	NA	NA	NA
BMP1_ES_17.1:17.2_16_18.1	7.79855e-25	-0.174082	BMP1	ES	chr8	+	17.1:17.2	22056535	22056900	16	22054753	22054933	18.1	22058631	22059315
SH3BP1_AT_21_NA_NA	8.04214e-25	0.199563	SH3BP1	AT	chr22	+	21	38061562	38062939	NA	NA	NA	NA	NA	NA
SH3BP1_AT_20.3_NA_NA	8.04214e-25	-0.199563	SH3BP1	AT	chr22	+	20.3	38051933	38052124	NA	NA	NA	NA	NA	NA
FBXL20_AP_1_NA_NA	8.18205e-25	0.21841	FBXL20	AP	chr17	-	1	37558776	37558426	NA	NA	NA	NA	NA	NA
FBXL20_AP_2_NA_NA	8.18205e-25	-0.21841	FBXL20	AP	chr17	-	2	37557916	37557614	NA	NA	NA	NA	NA	NA
SBF1_ES_29_28_30	8.5306e-25	-0.152052	SBF1	ES	chr22	-	29	50895540	50895463	28	50897821	50897684	30	50895102	50894921
VEPH1_AT_19_NA_NA	8.92444e-25	-0.115934	VEPH1	AT	chr3	-	19	156979159	156977531	NA	NA	NA	NA	NA	NA
VEPH1_AT_9.3_NA_NA	8.92444e-25	0.115934	VEPH1	AT	chr3	-	9.3	157177715	157177308	NA	NA	NA	NA	NA	NA
ABHD17A_AP_2.1_NA_NA	9.7242e-25	0.268172	ABHD17A	AP	chr19	-	2.1	1883799	1881804	NA	NA	NA	NA	NA	NA
ABHD17A_AP_1_NA_NA	9.7242e-25	-0.268172	ABHD17A	AP	chr19	-	1	1885546	1885351	NA	NA	NA	NA	NA	NA
SRSF2_RI_2.2_2.1_2.3	9.76676e-25	0.105729	SRSF2	RI	chr17	-	2.2	74732235	74731958	2.1	74732546	74732236	2.3	74731957	74731854
RASSF1_AP_4_NA_NA	1.0267e-24	0.168028	RASSF1	AP	chr3	-	4	50374895	50374604	NA	NA	NA	NA	NA	NA
ZNF814_AT_4.2_NA_NA	1.03296e-24	0.10155	ZNF814	AT	chr19	-	4.2	58386523	58383847	NA	NA	NA	NA	NA	NA
FAM120B_AP_1_NA_NA	1.0484e-24	-0.312128	FAM120B	AP	chr6	+	1	170599791	170600160	NA	NA	NA	NA	NA	NA
CRELD1_ES_10_9_11	1.04992e-24	0.101205	CRELD1	ES	chr3	+	10	9985586	9985779	9	9985065	9985199	11	9986049	9987097
ATG16L2_AT_17_NA_NA	1.05238e-24	-0.115251	ATG16L2	AT	chr11	+	17	72540348	72540680	NA	NA	NA	NA	NA	NA
ATXN2L_AA_22.4:22.5_22.1_22.6	1.07006e-24	0.202531	ATXN2L	AA	chr16	+	22.4:22.5	28847647	28848048	22.1	28847254	28847443	22.6	28848049	28848071
ATG16L2_AT_18_NA_NA	1.30458e-24	0.115061	ATG16L2	AT	chr11	+	18	72553662	72554719	NA	NA	NA	NA	NA	NA
LONRF1_AP_1_NA_NA	1.33756e-24	-0.245248	LONRF1	AP	chr8	-	1	12612999	12612209	NA	NA	NA	NA	NA	NA
PIK3R1_AP_9_NA_NA	1.54038e-24	0.231222	PIK3R1	AP	chr5	+	9	67586465	67586662	NA	NA	NA	NA	NA	NA
QKI_RI_8.3:8.4_8.2_8.5	1.60589e-24	0.173164	QKI	RI	chr6	+	8.3:8.4	163984752	163986977	8.2	163984476	163984751	8.5	163986978	163987752
SEC11A_ES_5:6_4_8	2.25026e-24	-0.239327	SEC11A	ES	chr15	-	05:06:00	85224063	85223163	4	85231005	85230856	8	85214013	85213956
PPP2R4_AP_12_NA_NA	2.26547e-24	-0.155952	PPP2R4	AP	chr9	+	12	131902287	131902430	NA	NA	NA	NA	NA	NA
TFEB_AP_4.1_NA_NA	2.28861e-24	0.120533	TFEB	AP	chr6	-	4.1	41701591	41700506	NA	NA	NA	NA	NA	NA
ACOT7_AP_1.1_NA_NA	2.32712e-24	-0.272937	ACOT7	AP	chr1	-	1.1	6454451	6453321	NA	NA	NA	NA	NA	NA
SULT1A3_AP_1.1_NA_NA	2.35478e-24	-0.128943	SULT1A3	AP	chr16	+	1.1	30205754	30206112	NA	NA	NA	NA	NA	NA
ARHGAP6_AP_3_NA_NA	2.42346e-24	0.247196	ARHGAP6	AP	chrX	-	3	11369656	11369506	NA	NA	NA	NA	NA	NA
SH2D3C_AP_5_NA_NA	2.42849e-24	-0.15046	SH2D3C	AP	chr9	-	5	130524697	130524400	NA	NA	NA	NA	NA	NA
PHF8_ES_15_14_16	2.99378e-24	0.137777	PHF8	ES	chrX	-	15	54020336	54020034	14	54022215	54022126	16	54019272	54019169
KANSL1_AP_1_NA_NA	3.17694e-24	0.194641	KANSL1	AP	chr17	-	1	44301174	44301037	NA	NA	NA	NA	NA	NA
SLC39A13_RI_4.2_4.1_4.3	3.29345e-24	0.10655	SLC39A13	RI	chr11	+	4.2	47433591	47433896	4.1	47433477	47433590	4.3	47433897	47434018
SMAD6_AP_2_NA_NA	3.37324e-24	0.137818	SMAD6	AP	chr15	+	2	67000930	67001076	NA	NA	NA	NA	NA	NA
SMAD6_AP_1_NA_NA	3.37324e-24	-0.137818	SMAD6	AP	chr15	+	1	66994566	66996413	NA	NA	NA	NA	NA	NA
SERPINA1_ES_1.2:2.1:2.2:2.3_1.1_2.4	3.43884e-24	0.229698	SERPINA1	ES	chr14	-	1.2:2.1:2.2:2.3	94856793	94855001	1.1	94857030	94856794	2.4	94855000	94854998
ZFP41_AT_4_NA_NA	3.64015e-24	0.109095	ZFP41	AT	chr8	+	4	144341945	144344875	NA	NA	NA	NA	NA	NA
MEGF6_ES_31_30_32	3.68794e-24	-0.158736	MEGF6	ES	chr1	-	31	3413683	3413552	30	3413925	3413797	32	3413347	3413219
CASP1_AA_3.1_2_3.2	3.72753e-24	-0.209717	CASP1	AA	chr11	-	3.1	104905429	104905202	2	104905977	104905834	3.2	104905201	104905151
SH2D4A_AP_1_NA_NA	4.36307e-24	-0.199557	SH2D4A	AP	chr8	+	1	19171128	19171334	NA	NA	NA	NA	NA	NA
SH2D4A_AP_2_NA_NA	4.36307e-24	0.199557	SH2D4A	AP	chr8	+	2	19171487	19171590	NA	NA	NA	NA	NA	NA
PAK1_AP_2_NA_NA	4.40831e-24	-0.200572	PAK1	AP	chr11	-	2	77123109	77122819	NA	NA	NA	NA	NA	NA
PAK1_AP_1_NA_NA	4.40831e-24	0.200572	PAK1	AP	chr11	-	1	77185107	77184597	NA	NA	NA	NA	NA	NA
PLD1_ES_16_15_17	4.51643e-24	-0.254754	PLD1	ES	chr3	-	16	171404588	171404475	15	171405374	171405161	17	171395484	171395356
NSMCE4A_AP_1_NA_NA	4.69441e-24	-0.111883	NSMCE4A	AP	chr10	-	1	123734732	123734389	NA	NA	NA	NA	NA	NA
NSMCE4A_AP_2_NA_NA	4.69441e-24	0.111883	NSMCE4A	AP	chr10	-	2	123734273	123733821	NA	NA	NA	NA	NA	NA
CRYAB_AP_3_NA_NA	4.89468e-24	0.155396	CRYAB	AP	chr11	-	3	111783921	111783829	NA	NA	NA	NA	NA	NA
ZFAND6_AP_2_NA_NA	4.92768e-24	0.106835	ZFAND6	AP	chr15	+	2	80364920	80364989	NA	NA	NA	NA	NA	NA
PHLDB2_ES_10_9_11	5.01089e-24	0.135038	PHLDB2	ES	chr3	+	10	111651116	111651244	9	111639129	111639266	11	111658322	111658477
EPB41L2_AP_1.1_NA_NA	5.38963e-24	0.191382	EPB41L2	AP	chr6	-	1.1	131384462	131384295	NA	NA	NA	NA	NA	NA
LAMA4_RI_1.2:1.3_1.1_1.4	5.52735e-24	0.111867	LAMA4	RI	chr6	-	1.2:1.3	112575660	112575494	1.1	112575917	112575661	1.4	112575493	112575158
TMEM44_AP_2_NA_NA	5.70166e-24	-0.364812	TMEM44	AP	chr3	-	2	194354150	194353808	NA	NA	NA	NA	NA	NA
TMEM44_AP_1_NA_NA	5.70166e-24	0.364812	TMEM44	AP	chr3	-	1	194354418	194354292	NA	NA	NA	NA	NA	NA
TOP3B_RI_16.2_16.1_16.3	5.71715e-24	0.179671	TOP3B	RI	chr22	-	16.2	22312863	22311968	16.1	22313065	22312864	16.3	22311967	22311397
IP6K2_RI_11.3:11.4:11.5:11.6:11.7:11.8_11.2_11.9	6.13679e-24	0.235716	IP6K2	RI	chr3	-	11.3:11.4:11.5:11.6:11.7:11.8	48732522	48731674	11.2	48732851	48732523	11.9	48731673	48730881
ACHE_AA_6.1_5_6.2	6.19414e-24	0.261189	ACHE	AA	chr7	-	6.1	100488709	100487957	5	100488959	100488790	6.2	100487956	100487615
TTC39C_AT_4_NA_NA	6.46349e-24	-0.126191	TTC39C	AT	chr18	+	4	21599824	21600252	NA	NA	NA	NA	NA	NA
TTC39C_AT_18_NA_NA	6.46349e-24	0.126191	TTC39C	AT	chr18	+	18	21712449	21715574	NA	NA	NA	NA	NA	NA
DTX2_ES_7_6_8	6.57874e-24	0.116858	DTX2	ES	chr7	+	7	76126654	76126794	6	76121470	76121570	8	76129758	76129837
NSMF_AP_1_NA_NA	6.61441e-24	-0.22536	NSMF	AP	chr9	-	1	140353786	140353484	NA	NA	NA	NA	NA	NA
PMEPA1_AP_3_NA_NA	7.09992e-24	-0.185549	PMEPA1	AP	chr20	-	3	56284958	56284530	NA	NA	NA	NA	NA	NA
C14orf159_AP_1_NA_NA	7.51915e-24	-0.125267	C14orf159	AP	chr14	+	1	91580357	91580627	NA	NA	NA	NA	NA	NA
SPATC1L_ES_2_1_3	9.03436e-24	-0.137908	SPATC1L	ES	chr21	-	2	47603688	47602538	1	47604390	47604270	3	47588572	47588222
METRNL_AP_1_NA_NA	9.07939e-24	-0.146013	METRNL	AP	chr17	+	1	81037567	81037861	NA	NA	NA	NA	NA	NA
TUBB3_AP_4_NA_NA	9.37976e-24	0.338109	TUBB3	AP	chr16	+	4	89989687	89989866	NA	NA	NA	NA	NA	NA
TNNT1_ES_6.1:6.2_5.2_7	9.84204e-24	-0.292314	TNNT1	ES	chr19	-	6.1:6.2	55657834	55657802	5.2	55658075	55658049	7	55656933	55656912
ZFAND6_AP_1_NA_NA	1.23538e-23	-0.105085	ZFAND6	AP	chr15	+	1	80351910	80352151	NA	NA	NA	NA	NA	NA
HNRNPA2B1_RI_12.3_12.2_12.4	1.26995e-23	0.109451	HNRNPA2B1	RI	chr7	-	12.3	26230612	26230081	12.2	26230748	26230613	12.4	26230080	26229547
SERPINA1_ES_1.2:2.1:2.2:2.3:2.4_1.1_2.5	1.27757e-23	0.313268	SERPINA1	ES	chr14	-	1.2:2.1:2.2:2.3:2.4	94856793	94854998	1.1	94857030	94856794	2.5	94854997	94854897
CCDC66_AT_11_NA_NA	1.35387e-23	0.106856	CCDC66	AT	chr3	+	11	56603341	56604774	NA	NA	NA	NA	NA	NA
PRICKLE4_AA_4.1_3_4.2	1.43145e-23	0.154792	PRICKLE4	AA	chr6	+	4.1	41751472	41751868	3	41751200	41751343	4.2	41751869	41751976
METRNL_AP_3.1_NA_NA	1.50173e-23	0.143049	METRNL	AP	chr17	+	3.1	81041949	81042813	NA	NA	NA	NA	NA	NA
CTNND1_ES_3:4.1:4.2:4.3:5_2.1_6	1.62316e-23	-0.133692	CTNND1	ES	chr11	+	3:4.1:4.2:4.3:5	57556509	57561553	2.1	57529234	57529518	6	57563049	57563201
CTNND1_ES_3:4.2:4.3:5_2.1_6	1.63934e-23	-0.276326	CTNND1	ES	chr11	+	3:4.2:4.3:5	57556509	57561553	2.1	57529234	57529518	6	57563049	57563201
CCDC180_AT_16_NA_NA	1.71392e-23	0.232289	CCDC180	AT	chr9	+	16	100057902	100058282	NA	NA	NA	NA	NA	NA
PHLDB2_AP_1_NA_NA	1.75247e-23	-0.396435	PHLDB2	AP	chr3	+	1	111451344	111451550	NA	NA	NA	NA	NA	NA
ERG_AP_1_NA_NA	1.79111e-23	0.188815	ERG	AP	chr21	-	1	40033704	40033582	NA	NA	NA	NA	NA	NA
IFNAR2_AA_2.1_1_2.2	1.83357e-23	0.139145	IFNAR2	AA	chr21	+	2.1	34614145	34614190	1	34602206	34602521	2.2	34614191	34614282
ANKRD65_ES_2_1.4_3	1.89205e-23	-0.249169	ANKRD65	ES	chr1	-	2	1355972	1355432	1.4	1356195	1356177	3	1354929	1353800
RMDN2_AT_15_NA_NA	1.90418e-23	-0.104358	RMDN2	AT	chr2	+	15	38244329	38244887	NA	NA	NA	NA	NA	NA
PLXDC1_ES_13:14.1_12_14.2	2.03645e-23	0.204854	PLXDC1	ES	chr17	-	00:13:14.100000	37237702	37235418	12	37239793	37239712	14.2	37235417	37235357
RGS19_AP_2_NA_NA	2.17606e-23	-0.150955	RGS19	AP	chr20	-	2	62710845	62710647	NA	NA	NA	NA	NA	NA
RGS19_AP_1_NA_NA	2.17606e-23	0.150955	RGS19	AP	chr20	-	1	62711323	62711226	NA	NA	NA	NA	NA	NA
SP140_AT_4_NA_NA	2.24163e-23	-0.126745	SP140	AT	chr2	+	4	231103476	231103802	NA	NA	NA	NA	NA	NA
ABI3BP_ES_33:34:35:36:37:38:39:40:41:42:43:44.1:45:46:47:48:49:50_32_51	2.29233e-23	-0.293072	ABI3BP	ES	chr3	-	33:34:35:36:37:38:39:40:41:42:43:44.1:45:46:47:48:49:50	100549478	100529256	32	100551194	100551108	51	100527079	100527005
ZNF783_AP_1_NA_NA	2.43559e-23	-0.191464	ZNF783	AP	chr7	+	1	148959262	148959448	NA	NA	NA	NA	NA	NA
C20orf96_AT_9.2_NA_NA	2.80866e-23	0.141955	C20orf96	AT	chr20	-	9.2	257433	257210	NA	NA	NA	NA	NA	NA
C20orf96_AT_11_NA_NA	2.80866e-23	-0.141955	C20orf96	AT	chr20	-	11	251908	251504	NA	NA	NA	NA	NA	NA
DYNC1I2_AP_2_NA_NA	2.87955e-23	-0.106593	DYNC1I2	AP	chr2	+	2	172544182	172544383	NA	NA	NA	NA	NA	NA
C1D_ES_2.2_1.1_3.1	2.95778e-23	-0.118164	C1D	ES	chr2	-	2.2	68280269	68280193	1.1	68290157	68290090	3.1	68274451	68274448
CCDC180_AT_54_NA_NA	2.9876e-23	-0.243749	CCDC180	AT	chr9	+	54	100139045	100139569	NA	NA	NA	NA	NA	NA
FCRL5_AT_12.2_NA_NA	3.11505e-23	-0.171338	FCRL5	AT	chr1	-	12.2	157494068	157493601	NA	NA	NA	NA	NA	NA
TNRC18_ES_3_2_4	3.14696e-23	-0.231842	TNRC18	ES	chr7	-	3	5461120	5460691	2	5463177	5463072	4	5434226	5434071
LGALS9_ES_5_4_6	3.29449e-23	0.149752	LGALS9	ES	chr17	+	5	25970551	25970646	4	25969264	25969374	6	25972340	25972375
ZNF326_AT_12_NA_NA	3.29992e-23	-0.176677	ZNF326	AT	chr1	+	12	90492913	90501090	NA	NA	NA	NA	NA	NA
ZNF326_AT_4.2_NA_NA	3.29992e-23	0.176677	ZNF326	AT	chr1	+	4.2	90470804	90472008	NA	NA	NA	NA	NA	NA
TENC1_AP_3_NA_NA	3.40779e-23	-0.139007	TENC1	AP	chr12	+	3	53443680	53444044	NA	NA	NA	NA	NA	NA
LAMA4_RI_1.3_1.2_1.4	3.47327e-23	0.12925	LAMA4	RI	chr6	-	1.3	112575643	112575494	1.2	112575660	112575644	1.4	112575493	112575158
TFDP1_AP_2_NA_NA	3.64086e-23	-0.219275	TFDP1	AP	chr13	+	2	114239056	114239203	NA	NA	NA	NA	NA	NA
SLAIN2_ES_8_6_9	3.97935e-23	-0.119363	SLAIN2	ES	chr4	+	8	48396593	48396670	6	48385664	48385801	9	48422142	48422460
DYNC1I2_AP_1_NA_NA	3.98411e-23	0.105553	DYNC1I2	AP	chr2	+	1	172543919	172544137	NA	NA	NA	NA	NA	NA
H6PD_AP_2_NA_NA	4.01556e-23	0.395664	H6PD	AP	chr1	+	2	9299903	9300077	NA	NA	NA	NA	NA	NA
CIDEB_AP_4.1_NA_NA	4.26588e-23	0.3343	CIDEB	AP	chr14	-	4.1	24777469	24777127	NA	NA	NA	NA	NA	NA
VPS13A_AT_69_NA_NA	4.32965e-23	0.109413	VPS13A	AT	chr9	+	69	79997195	79997922	NA	NA	NA	NA	NA	NA
PTOV1_AP_1_NA_NA	4.35119e-23	0.101352	PTOV1	AP	chr19	+	1	50353992	50354212	NA	NA	NA	NA	NA	NA
PTOV1_AP_2_NA_NA	4.35119e-23	-0.101351	PTOV1	AP	chr19	+	2	50354416	50354756	NA	NA	NA	NA	NA	NA
STK40_ES_2_1_3	4.41451e-23	0.113563	STK40	ES	chr1	-	2	36833685	36833449	1	36851497	36851324	3	36826941	36826822
RAB28_ES_8_6_9	4.95464e-23	0.101343	RAB28	ES	chr4	-	8	13371589	13371495	6	13378246	13378169	9	13370274	13369348
CIDEB_AP_1_NA_NA	5.12025e-23	-0.334136	CIDEB	AP	chr14	-	1	24780628	24779855	NA	NA	NA	NA	NA	NA
PDE5A_AP_3_NA_NA	5.15607e-23	-0.184704	PDE5A	AP	chr4	-	3	120548788	120548305	NA	NA	NA	NA	NA	NA
RBM5_AT_6.4_NA_NA	5.18191e-23	0.125155	RBM5	AT	chr3	+	6.4	50138039	50139627	NA	NA	NA	NA	NA	NA
RBM5_AT_25_NA_NA	5.18191e-23	-0.125155	RBM5	AT	chr3	+	25	50155764	50156454	NA	NA	NA	NA	NA	NA
H6PD_AP_1_NA_NA	5.2144e-23	-0.395578	H6PD	AP	chr1	+	1	9294834	9295125	NA	NA	NA	NA	NA	NA
TARS2_ES_8:9_7_10	5.28558e-23	0.109816	TARS2	ES	chr1	+	08:09:00	150468958	150469384	7	150464887	150464965	10	150470006	150470223
C15orf48_RI_1.2_1.1_1.3	6.00546e-23	-0.141996	C15orf48	RI	chr15	+	1.2	45722854	45722967	1.1	45722727	45722853	1.3	45722968	45723030
DNAJC4_RI_7.2_7.1_7.3	6.03613e-23	0.109418	DNAJC4	RI	chr11	+	7.2	64001453	64001544	7.1	64001366	64001452	7.3	64001545	64001753
PLAGL1_AP_2_NA_NA	6.23211e-23	-0.219775	PLAGL1	AP	chr6	-	2	144329541	144329227	NA	NA	NA	NA	NA	NA
RAI14_ES_18_17_19	6.30464e-23	0.230944	RAI14	ES	chr5	+	18	34813679	34813765	17	34812285	34812313	19	34814688	34814774
INPP4B_AT_35_NA_NA	8.25056e-23	-0.114022	INPP4B	AT	chr4	-	35	142950067	142944313	NA	NA	NA	NA	NA	NA
GBA_AP_2.1_NA_NA	8.60019e-23	0.158996	GBA	AP	chr1	-	2.1	155211066	155210972	NA	NA	NA	NA	NA	NA
GBA_AP_1_NA_NA	8.60019e-23	-0.158996	GBA	AP	chr1	-	1	155214490	155214297	NA	NA	NA	NA	NA	NA
PRKCZ_AP_1_NA_NA	8.84331e-23	-0.137182	PRKCZ	AP	chr1	+	1	1981909	1982140	NA	NA	NA	NA	NA	NA
ANO1_ES_17_16_18	9.36114e-23	-0.16648	ANO1	ES	chr11	+	17	70002017	70002094	16	69999163	69999234	18	70003053	70003127
TFEB_AP_2_NA_NA	9.36114e-23	-0.182585	TFEB	AP	chr6	-	2	41703346	41703088	NA	NA	NA	NA	NA	NA
GIMAP6_AA_3.1_2_3.2	9.79918e-23	0.113345	GIMAP6	AA	chr7	-	3.1	150325600	150325377	2	150327230	150327146	3.2	150325376	150322463
TAF1D_AA_8.1_7_8.2	1.03723e-22	0.133993	TAF1D	AA	chr11	-	8.1	93466671	93466564	7	93467826	93467791	8.2	93466563	93466516
MORN1_AT_17_NA_NA	1.06115e-22	-0.317386	MORN1	AT	chr1	-	17	2253018	2252692	NA	NA	NA	NA	NA	NA
EIF4G1_AP_2.1_NA_NA	1.15368e-22	-0.137285	EIF4G1	AP	chr3	+	2.1	184032952	184033276	NA	NA	NA	NA	NA	NA
SLC25A1_AP_1_NA_NA	1.281e-22	-0.153978	SLC25A1	AP	chr22	-	1	19166343	19166093	NA	NA	NA	NA	NA	NA
SLC25A1_AP_2_NA_NA	1.281e-22	0.153978	SLC25A1	AP	chr22	-	2	19166034	19165900	NA	NA	NA	NA	NA	NA
LRRC37A3_AP_3.1_NA_NA	1.30762e-22	-0.149624	LRRC37A3	AP	chr17	-	3.1	62895219	62894578	NA	NA	NA	NA	NA	NA
LYRM5_AT_4_NA_NA	1.33734e-22	0.103933	LYRM5	AT	chr12	+	4	25362129	25362579	NA	NA	NA	NA	NA	NA
LYRM5_AT_3.4_NA_NA	1.33734e-22	-0.103933	LYRM5	AT	chr12	+	3.4	25357025	25358069	NA	NA	NA	NA	NA	NA
AP1G2_RI_1.2:1.3_1.1_1.4	1.35735e-22	-0.224936	AP1G2	RI	chr14	-	1.2:1.3	24036947	24036529	1.1	24037279	24036948	1.4	24036528	24036320
EVA1A_AP_2_NA_NA	1.38404e-22	0.14047	EVA1A	AP	chr2	-	2	75788424	75788383	NA	NA	NA	NA	NA	NA
RCOR3_ES_14.1_13_15	1.44037e-22	0.124647	RCOR3	ES	chr1	+	14.1	211486062	211486303	13	211477425	211477482	15	211486766	211489727
NDRG2_ES_6_5.2_7.2	1.48426e-22	0.120266	NDRG2	ES	chr14	-	6	21491064	21491023	5.2	21491480	21491400	7.2	21490656	21490551
SPEG_AT_48_NA_NA	1.50855e-22	-0.107144	SPEG	AT	chr2	+	48	220357316	220358354	NA	NA	NA	NA	NA	NA
SPEG_AT_16_NA_NA	1.50855e-22	0.107144	SPEG	AT	chr2	+	16	220330779	220331584	NA	NA	NA	NA	NA	NA
RNF165_AT_8_NA_NA	1.5121e-22	-0.296776	RNF165	AT	chr18	+	8	44036482	44043103	NA	NA	NA	NA	NA	NA
RNF165_AT_1.5_NA_NA	1.5121e-22	0.296776	RNF165	AT	chr18	+	1.5	43915851	43917610	NA	NA	NA	NA	NA	NA
MAPK11_AT_10.3_NA_NA	1.5121e-22	-0.160443	MAPK11	AT	chr22	-	10.3	50702306	50702142	NA	NA	NA	NA	NA	NA
ARHGEF1_AP_2_NA_NA	1.51804e-22	0.114131	ARHGEF1	AP	chr19	+	2	42388437	42388560	NA	NA	NA	NA	NA	NA
RFFL_AP_3_NA_NA	1.61257e-22	0.193128	RFFL	AP	chr17	-	3	33390871	33390595	NA	NA	NA	NA	NA	NA
NOS1AP_AP_1_NA_NA	1.65439e-22	-0.152324	NOS1AP	AP	chr1	+	1	162039564	162040072	NA	NA	NA	NA	NA	NA
ST20_AP_2_NA_NA	1.66785e-22	0.178338	ST20	AP	chr15	-	2	80207598	80206930	NA	NA	NA	NA	NA	NA
ARHGEF1_AP_1_NA_NA	1.68271e-22	-0.11504	ARHGEF1	AP	chr19	+	1	42387228	42387356	NA	NA	NA	NA	NA	NA
ALS2CL_RI_18.5_18.4_18.6	1.88351e-22	0.169044	ALS2CL	RI	chr3	-	18.5	46717107	46716230	18.4	46717176	46717108	18.6	46716229	46716056
NOS1AP_AP_10.1_NA_NA	1.89854e-22	0.153512	NOS1AP	AP	chr1	+	10.1	162332773	162335193	NA	NA	NA	NA	NA	NA
CALD1_ES_8.3:9_8.2_10	1.96427e-22	-0.148252	CALD1	ES	chr7	+	8.3:9	134618142	134620516	8.2	134617945	134618141	10	134625843	134625988
COASY_RI_1.2:1.3:1.4_1.1_1.5	2.08967e-22	0.1075	COASY	RI	chr17	+	1.2:1.3:1.4	40714238	40714629	1.1	40714092	40714237	1.5	40714630	40714950
STX16_ES_7_6_8	2.10134e-22	-0.128418	STX16	ES	chr20	+	7	57244347	57244509	6	57243043	57243183	8	57245568	57245659
RFFL_AP_1_NA_NA	2.11035e-22	-0.191608	RFFL	AP	chr17	-	1	33416338	33416124	NA	NA	NA	NA	NA	NA
PCNP_ES_2.1:2.2:2.3_1_3	2.12101e-22	0.127429	PCNP	ES	chr3	+	2.1:2.2:2.3	101298433	101298848	1	101292939	101293123	3	101304281	101304355
DENND4C_ES_20_19_21	2.28524e-22	0.13417	DENND4C	ES	chr9	+	20	19336684	19336830	19	19336268	19336412	21	19340990	19341112
MAPK11_AT_7.6_NA_NA	2.38987e-22	0.158655	MAPK11	AT	chr22	-	7.6	50704654	50704578	NA	NA	NA	NA	NA	NA
MROH6_AP_1_NA_NA	2.47367e-22	0.260703	MROH6	AP	chr8	-	1	144655141	144654591	NA	NA	NA	NA	NA	NA
MROH6_AP_9.1_NA_NA	2.47367e-22	-0.260703	MROH6	AP	chr8	-	9.1	144651057	144650890	NA	NA	NA	NA	NA	NA
SARNP_AT_11.2_NA_NA	2.53672e-22	-0.117492	SARNP	AT	chr12	-	11.2	56151166	56151058	NA	NA	NA	NA	NA	NA
FMO5_AT_9_NA_NA	2.55875e-22	0.125524	FMO5	AT	chr1	-	9	146658824	146657838	NA	NA	NA	NA	NA	NA
VPS9D1_AP_2.1_NA_NA	2.7132e-22	0.224198	VPS9D1	AP	chr16	-	2.1	89785777	89785511	NA	NA	NA	NA	NA	NA
VPS9D1_AP_1_NA_NA	2.7132e-22	-0.224198	VPS9D1	AP	chr16	-	1	89787394	89787171	NA	NA	NA	NA	NA	NA
TK1_RI_6.2_6.1_6.3	3.06115e-22	-0.179347	TK1	RI	chr17	-	6.2	76171130	76171032	6.1	76171250	76171131	6.3	76171031	76170870
OSR1_AP_1_NA_NA	3.12254e-22	-0.154872	OSR1	AP	chr2	-	1	19558414	19558102	NA	NA	NA	NA	NA	NA
TMEM107_RI_3.6_3.5_3.7	3.23896e-22	0.126489	TMEM107	RI	chr17	-	3.6	8077837	8077591	3.5	8077858	8077838	3.7	8077590	8076555
SETMAR_ES_2.1:2.2:2.3:2.4_1_3	3.24598e-22	0.219916	SETMAR	ES	chr3	+	2.1:2.2:2.3:2.4	4354582	4355445	1	4344988	4345210	3	4357896	4359251
ABCD4_RI_18.2_18.1_18.3	3.33466e-22	-0.111586	ABCD4	RI	chr14	-	18.2	74753403	74753233	18.1	74753519	74753404	18.3	74753232	74752126
OSR1_AP_2.1_NA_NA	3.33466e-22	0.154616	OSR1	AP	chr2	-	2.1	19556677	19553599	NA	NA	NA	NA	NA	NA
ELF3_ES_1.2:1.4_1.1_2	3.35213e-22	0.399904	ELF3	ES	chr1	+	1.2:1.4	201979835	201980427	1.1	201977073	201979834	2	201981085	201981306
SAR1B_AP_1_NA_NA	3.44568e-22	-0.110758	SAR1B	AP	chr5	-	1	133984961	133983806	NA	NA	NA	NA	NA	NA
DTNB_ES_21_20_22	3.46272e-22	0.163747	DTNB	ES	chr2	-	21	25606758	25606705	20	25610247	25610158	22	25602192	25602159
CARKD_RI_7.4_7.3_7.5	3.48303e-22	0.1573	CARKD	RI	chr13	+	7.4	111287124	111287814	7.3	111287019	111287123	7.5	111287815	111287935
MYLK_AP_34.1_NA_NA	3.48664e-22	0.197516	MYLK	AP	chr3	-	34.1	123344163	123339344	NA	NA	NA	NA	NA	NA
SIGIRR_AP_2_NA_NA	3.68242e-22	-0.23118	SIGIRR	AP	chr11	-	2	414976	414823	NA	NA	NA	NA	NA	NA
SIGIRR_AP_1.1_NA_NA	3.68242e-22	0.23118	SIGIRR	AP	chr11	-	1.1	417397	417325	NA	NA	NA	NA	NA	NA
SWI5_AA_3.1_2_3.2	4.0252e-22	0.108219	SWI5	AA	chr9	+	3.1	131038866	131038985	2	131038425	131038681	3.2	131038986	131039034
STAG2_AP_3.1_NA_NA	4.17188e-22	0.201049	STAG2	AP	chrX	+	3.1	123095568	123095635	NA	NA	NA	NA	NA	NA
SCAND1_RI_3.2_3.1_3.3	4.22023e-22	-0.116737	SCAND1	RI	chr20	-	3.2	34542369	34542262	3.1	34543024	34542370	3.3	34542261	34541539
EVA1A_AP_3_NA_NA	4.22734e-22	-0.139005	EVA1A	AP	chr2	-	3	75788064	75787806	NA	NA	NA	NA	NA	NA
PTPRB_AP_4_NA_NA	4.25134e-22	-0.271446	PTPRB	AP	chr12	-	4	71003624	71003541	NA	NA	NA	NA	NA	NA
PTPRB_AP_1_NA_NA	4.25134e-22	0.271446	PTPRB	AP	chr12	-	1	71031220	71031121	NA	NA	NA	NA	NA	NA
SAR1B_AP_2_NA_NA	4.29417e-22	0.1372	SAR1B	AP	chr5	-	2	133968678	133968418	NA	NA	NA	NA	NA	NA
CENPM_AP_1_NA_NA	4.33079e-22	0.36849	CENPM	AP	chr22	-	1	42343168	42343024	NA	NA	NA	NA	NA	NA
TNC_ES_19_11_20	4.37366e-22	0.16661	TNC	ES	chr9	-	19	117808961	117808689	11	117836145	117835882	20	117804620	117804498
MMP19_ES_6.6_6.4_6.8	4.42619e-22	0.103571	MMP19	ES	chr12	-	6.6	56231466	56231339	6.4	56231791	56231627	6.8	56231158	56229217
UVRAG_AP_10_NA_NA	4.5028e-22	0.128562	UVRAG	AP	chr11	+	10	75690570	75691082	NA	NA	NA	NA	NA	NA
UNG_AP_1_NA_NA	4.8402e-22	0.203123	UNG	AP	chr12	+	1	109535379	109535616	NA	NA	NA	NA	NA	NA
LSMD1_RI_5.2_5.1_5.3	5.22412e-22	-0.120281	LSMD1	RI	chr17	-	5.2	7760700	7760517	5.1	7761209	7760701	5.3	7760516	7760333
RPS9_ES_4.1:4.3:4.4_3_4.5	5.23772e-22	0.183486	RPS9	ES	chr19	+	4.1:4.3:4.4	54710144	54711265	3	54705355	54705477	4.5	54711266	54711515
GCOM1_AT_14.2_NA_NA	5.4693e-22	-0.113595	GCOM1	AT	chr15	+	14.2	57976873	57977560	NA	NA	NA	NA	NA	NA
ZFYVE28_AP_2_NA_NA	5.61456e-22	0.320547	ZFYVE28	AP	chr4	-	2	2366604	2366213	NA	NA	NA	NA	NA	NA
EPB41_ES_16:17_15_18	5.82968e-22	-0.309015	EPB41	ES	chr1	+	16:17:00	29385101	29385364	15	29379616	29379824	18	29386934	29386996
REPIN1_AP_5.1_NA_NA	5.91207e-22	0.111372	REPIN1	AP	chr7	+	5.1	150068253	150068316	NA	NA	NA	NA	NA	NA
DDX17_AP_12.1_NA_NA	6.00325e-22	0.197922	DDX17	AP	chr22	-	12.1	38884535	38884253	NA	NA	NA	NA	NA	NA
DDX17_AP_1_NA_NA	6.00325e-22	-0.197922	DDX17	AP	chr22	-	1	38902345	38901956	NA	NA	NA	NA	NA	NA
HERPUD1_ES_3.2_2.2_4	6.00933e-22	0.187084	HERPUD1	ES	chr16	+	3.2	56969316	56969387	2.2	56969154	56969224	4	56970599	56970729
CXXC5_AP_1_NA_NA	6.08574e-22	-0.406334	CXXC5	AP	chr5	+	1	139027877	139028430	NA	NA	NA	NA	NA	NA
CXXC5_AP_2_NA_NA	6.08574e-22	0.406334	CXXC5	AP	chr5	+	2	139028518	139028594	NA	NA	NA	NA	NA	NA
SEPT9_AP_1_NA_NA	6.22416e-22	0.138208	SEPT9	AP	chr17	+	1	75277492	75277636	NA	NA	NA	NA	NA	NA
TRIB1_AD_3.2_3.1_4	6.63327e-22	-0.147101	TRIB1	AD	chr8	+	3.2	126445852	126446010	3.1	126445559	126445851	4	126448248	126450647
TCF3_AP_2.1_NA_NA	6.89698e-22	0.232277	TCF3	AP	chr19	-	2.1	1650744	1650287	NA	NA	NA	NA	NA	NA
TMBIM4_AT_9.3_NA_NA	7.04949e-22	-0.125016	TMBIM4	AT	chr12	-	9.3	66531743	66529626	NA	NA	NA	NA	NA	NA
TMBIM4_AT_11_NA_NA	7.04949e-22	0.125016	TMBIM4	AT	chr12	-	11	66517798	66517697	NA	NA	NA	NA	NA	NA
LIMCH1_ES_28_27_29	7.13119e-22	0.105776	LIMCH1	ES	chr4	+	28	41672735	41672809	27	41668578	41668683	29	41673571	41673611
PRKAR1B_AP_5_NA_NA	7.19478e-22	-0.350201	PRKAR1B	AP	chr7	-	5	752209	752051	NA	NA	NA	NA	NA	NA
ANXA11_ES_3.1:3.2:4_1.1_5.3	7.23642e-22	0.15003	ANXA11	ES	chr10	-	3.1:3.2:4	81941211	81935863	1.1	81965328	81965099	5.3	81932625	81932563
CDCA3_AT_5_NA_NA	7.30537e-22	0.210829	CDCA3	AT	chr12	-	5	6958362	6957973	NA	NA	NA	NA	NA	NA
CDCA3_AT_6_NA_NA	7.30537e-22	-0.210829	CDCA3	AT	chr12	-	6	6956067	6953957	NA	NA	NA	NA	NA	NA
MARCH2_AP_2.1_NA_NA	7.40362e-22	0.268335	MARCH2	AP	chr19	+	2.1	8483289	8483420	NA	NA	NA	NA	NA	NA
MARCH2_AP_1_NA_NA	7.40362e-22	-0.268335	MARCH2	AP	chr19	+	1	8478154	8478304	NA	NA	NA	NA	NA	NA
FGD3_AP_2_NA_NA	7.43995e-22	0.328214	FGD3	AP	chr9	+	2	95726243	95726635	NA	NA	NA	NA	NA	NA
C8orf82_RI_2.4_2.3_2.5	7.4404e-22	0.128967	C8orf82	RI	chr8	-	2.4	145752343	145752024	2.3	145753171	145752344	2.5	145752023	145751117
RAN_AD_1.2:1.3_1.1_2.1	7.53541e-22	-0.305071	RAN	AD	chr12	+	1.2:1.3	131356672	131357174	1.1	131356424	131356671	2.1	131357381	131357457
PRICKLE4_AP_1_NA_NA	8.12768e-22	-0.148437	PRICKLE4	AP	chr6	+	1	41748087	41748564	NA	NA	NA	NA	NA	NA
TENC1_AP_2_NA_NA	8.68272e-22	0.104406	TENC1	AP	chr12	+	2	53442733	53443032	NA	NA	NA	NA	NA	NA
TCF3_AP_1_NA_NA	9.08461e-22	-0.232277	TCF3	AP	chr19	-	1	1652604	1652299	NA	NA	NA	NA	NA	NA
UVRAG_AP_1_NA_NA	9.17503e-22	-0.196985	UVRAG	AP	chr11	+	1	75526212	75526569	NA	NA	NA	NA	NA	NA
SAFB2_AT_21_NA_NA	9.42473e-22	-0.16291	SAFB2	AT	chr19	-	21	5587410	5587010	NA	NA	NA	NA	NA	NA
SAFB2_AT_6.2_NA_NA	9.42473e-22	0.16291	SAFB2	AT	chr19	-	6.2	5612550	5611887	NA	NA	NA	NA	NA	NA
EVL_AP_1_NA_NA	9.51462e-22	-0.162025	EVL	AP	chr14	+	1	100437786	100438394	NA	NA	NA	NA	NA	NA
MYO5B_AP_32.1_NA_NA	1.01403e-21	0.424837	MYO5B	AP	chr18	-	32.1	47376216	47376031	NA	NA	NA	NA	NA	NA
MYO5B_AP_1_NA_NA	1.01403e-21	-0.424837	MYO5B	AP	chr18	-	1	47721463	47721137	NA	NA	NA	NA	NA	NA
RALGAPA1_ES_42_41_43	1.02936e-21	-0.178877	RALGAPA1	ES	chr14	-	42	36017744	36017714	41	36018440	36018316	43	36008896	36007558
ARID5B_AP_5_NA_NA	1.10651e-21	-0.194423	ARID5B	AP	chr10	+	5	63808970	63809242	NA	NA	NA	NA	NA	NA
ARID5B_AP_1_NA_NA	1.10651e-21	0.194423	ARID5B	AP	chr10	+	1	63661059	63661489	NA	NA	NA	NA	NA	NA
C1QC_ES_1.2:2_1.1_3	1.17993e-21	-0.110544	C1QC	ES	chr1	+	1.2:2	22970208	22970697	1.1	22970123	22970207	3	22973720	22974603
CBWD3_AT_19_NA_NA	1.21782e-21	-0.132786	CBWD3	AT	chr9	+	19	70914397	70914929	NA	NA	NA	NA	NA	NA
CBWD3_AT_4.2_NA_NA	1.21782e-21	0.132786	CBWD3	AT	chr9	+	4.2	70862626	70862843	NA	NA	NA	NA	NA	NA
UNG_AP_2.1_NA_NA	1.29583e-21	-0.199084	UNG	AP	chr12	+	2.1	109535923	109536236	NA	NA	NA	NA	NA	NA
RPS25_ES_2.2:3.1_2.1_3.2	1.35594e-21	0.134405	RPS25	ES	chr11	-	2.2:3.1	118888667	118888144	2.1	118888763	118888668	3.2	118888143	118888072
PRICKLE4_AP_2.1_NA_NA	1.44062e-21	0.148401	PRICKLE4	AP	chr6	+	2.1	41748682	41749087	NA	NA	NA	NA	NA	NA
CNOT3_AP_2.1_NA_NA	1.73824e-21	0.107446	CNOT3	AP	chr19	+	2.1	54645112	54646664	NA	NA	NA	NA	NA	NA
CNOT3_AP_1_NA_NA	1.73824e-21	-0.107445	CNOT3	AP	chr19	+	1	54641444	54641709	NA	NA	NA	NA	NA	NA
CASP8_AP_3_NA_NA	1.77383e-21	-0.103867	CASP8	AP	chr2	+	3	202122759	202123105	NA	NA	NA	NA	NA	NA
ENAH_ES_7.1:7.2_6_8	1.83062e-21	0.208629	ENAH	ES	chr1	-	7.1:7.2	225705692	225704898	6	225707267	225706900	8	225702602	225702298
EXOC7_ES_8.2_6_9	1.88723e-21	0.143594	EXOC7	ES	chr17	-	8.2	74086478	74086410	6	74090662	74090495	9	74085401	74085256
RUFY3_AT_22_NA_NA	2.04776e-21	-0.103801	RUFY3	AT	chr4	+	22	71672233	71673032	NA	NA	NA	NA	NA	NA
ERCC1_AP_2.1_NA_NA	2.1387e-21	-0.133302	ERCC1	AP	chr19	-	2.1	45927625	45927081	NA	NA	NA	NA	NA	NA
UNC119_AP_2.1_NA_NA	2.21887e-21	0.145504	UNC119	AP	chr17	-	2.1	26878820	26875724	NA	NA	NA	NA	NA	NA
UNC119_AP_1_NA_NA	2.21887e-21	-0.145504	UNC119	AP	chr17	-	1	26879686	26879356	NA	NA	NA	NA	NA	NA
LUC7L_AD_1.4_1.3_2.2	2.3764e-21	0.103292	LUC7L	AD	chr16	-	1.4	278331	277986	1.3	278401	278332	2.2	277335	277241
ZNF558_AP_1_NA_NA	2.39035e-21	-0.121139	ZNF558	AP	chr19	-	1	8943004	8942885	NA	NA	NA	NA	NA	NA
C10orf137_ES_7_6_8	2.46177e-21	0.210818	C10orf137	ES	chr10	+	7	127417572	127417673	6	127414251	127414407	8	127417927	127418048
KANSL1_AP_2_NA_NA	2.56754e-21	-0.189216	KANSL1	AP	chr17	-	2	44270272	44270189	NA	NA	NA	NA	NA	NA
PHKB_ES_2_1_3	2.68684e-21	0.144461	PHKB	ES	chr16	+	2	47497793	47497904	1	47495206	47495337	3	47531310	47531399
RBPMS_AT_10_NA_NA	2.75157e-21	0.113655	RBPMS	AT	chr8	+	10	30404809	30405039	NA	NA	NA	NA	NA	NA
GPS2_AT_11_NA_NA	2.89532e-21	0.14536	GPS2	AT	chr17	-	11	7214909	7214643	NA	NA	NA	NA	NA	NA
GPS2_AT_10_NA_NA	2.89532e-21	-0.14536	GPS2	AT	chr17	-	10	7216158	7215979	NA	NA	NA	NA	NA	NA
BMP2K_AT_17_NA_NA	3.04991e-21	0.152458	BMP2K	AT	chr4	+	17	79831764	79833339	NA	NA	NA	NA	NA	NA
TTC39C_AP_2_NA_NA	3.14303e-21	-0.23881	TTC39C	AP	chr18	+	2	21594384	21595002	NA	NA	NA	NA	NA	NA
STAG2_AP_1_NA_NA	3.198e-21	-0.225544	STAG2	AP	chrX	+	1	123094369	123094716	NA	NA	NA	NA	NA	NA
CCDC14_AD_2.9_2.8_3	3.21831e-21	0.187705	CCDC14	AD	chr3	-	2.9	123674689	123671442	2.8	123674812	123674690	3	123667979	123667743
RHOT1_ES_19.3_19.1_22	3.36447e-21	0.106189	RHOT1	ES	chr17	+	19.3	30536369	30536464	19.1	30535126	30535328	22	30551635	30552789
RPS9_RI_4.4_4.3_4.5	3.40012e-21	0.1647	RPS9	RI	chr19	+	4.4	54710593	54711265	4.3	54710421	54710592	4.5	54711266	54711515
DLG3_AP_12_NA_NA	3.49168e-21	0.218819	DLG3	AP	chrX	+	12	69674946	69675113	NA	NA	NA	NA	NA	NA
CSNK1E_AT_18_NA_NA	3.64534e-21	-0.102845	CSNK1E	AT	chr22	-	18	38687944	38686697	NA	NA	NA	NA	NA	NA
DLG3_AP_9_NA_NA	3.68956e-21	-0.216906	DLG3	AP	chrX	+	9	69672155	69672605	NA	NA	NA	NA	NA	NA
RANGAP1_AP_4.1_NA_NA	3.82875e-21	0.106598	RANGAP1	AP	chr22	-	4.1	41678518	41677087	NA	NA	NA	NA	NA	NA
NECAB3_RI_6.2:6.3_6.1_6.4	3.92348e-21	0.19262	NECAB3	RI	chr20	-	6.2:6.3	32248064	32247810	6.1	32248201	32248065	6.4	32247809	32247805
PDSS2_AT_9_NA_NA	3.99095e-21	0.113575	PDSS2	AT	chr6	-	9	107475981	107473761	NA	NA	NA	NA	NA	NA
PDSS2_AT_4_NA_NA	3.99095e-21	-0.113575	PDSS2	AT	chr6	-	4	107585716	107585390	NA	NA	NA	NA	NA	NA
KIAA1217_ES_12_11_13	4.11837e-21	-0.245894	KIAA1217	ES	chr10	+	12	24783429	24783533	11	24762157	24762989	13	24784076	24784125
TKT_RI_16.2_16.1_16.3	4.33107e-21	-0.112979	TKT	RI	chr3	-	16.2	53259766	53259626	16.1	53259947	53259767	16.3	53259625	53258723
PI4KB_ES_3_2_4	4.63094e-21	0.129494	PI4KB	ES	chr1	-	3	151297393	151297221	2	151298849	151298648	4	151288985	151288049
ACOXL_AT_21_NA_NA	4.64174e-21	-0.146319	ACOXL	AT	chr2	+	21	111875193	111875799	NA	NA	NA	NA	NA	NA
BMP2K_AT_15.2_NA_NA	4.79625e-21	-0.151257	BMP2K	AT	chr4	+	15.2	79800046	79801123	NA	NA	NA	NA	NA	NA
SYTL2_AP_12.1_NA_NA	4.86279e-21	0.158903	SYTL2	AP	chr11	-	12.1	85426180	85425551	NA	NA	NA	NA	NA	NA
HNRNPLL_AT_14_NA_NA	5.12807e-21	-0.10712	HNRNPLL	AT	chr2	-	14	38791379	38789120	NA	NA	NA	NA	NA	NA
CCDC120_AP_1_NA_NA	5.21198e-21	-0.262996	CCDC120	AP	chrX	+	1	48911101	48911406	NA	NA	NA	NA	NA	NA
CCDC120_AP_2.1_NA_NA	5.21198e-21	0.262996	CCDC120	AP	chrX	+	2.1	48916497	48916590	NA	NA	NA	NA	NA	NA
NEDD4L_AP_1_NA_NA	5.33356e-21	-0.233195	NEDD4L	AP	chr18	+	1	55711599	55711940	NA	NA	NA	NA	NA	NA
IFT46_ES_4_3_5	5.41443e-21	-0.137741	IFT46	ES	chr11	-	4	118428605	118428453	3	118430579	118430500	5	118427760	118427621
MRPL33_ES_3_2_4	5.92878e-21	0.109578	MRPL33	ES	chr2	+	3	27997291	27997397	2	27995541	27995559	4	28002300	28002608
RANGAP1_AP_1_NA_NA	6.08438e-21	-0.109515	RANGAP1	AP	chr22	-	1	41682255	41681990	NA	NA	NA	NA	NA	NA
UGP2_AP_2_NA_NA	6.23522e-21	0.115237	UGP2	AP	chr2	+	2	64068844	64069338	NA	NA	NA	NA	NA	NA
ZNF141_AT_5_NA_NA	6.37041e-21	-0.237737	ZNF141	AT	chr4	+	5	376884	378653	NA	NA	NA	NA	NA	NA
ZNF141_AT_4.2_NA_NA	6.37041e-21	0.237737	ZNF141	AT	chr4	+	4.2	366797	369047	NA	NA	NA	NA	NA	NA
CD36_AP_6_NA_NA	6.37488e-21	0.337873	CD36	AP	chr7	+	6	80267992	80268062	NA	NA	NA	NA	NA	NA
ABHD14B_AA_3.1:3.2_2.2_3.3	6.62878e-21	0.153879	ABHD14B	AA	chr3	-	3.1:3.2	52005908	52005715	2.2	52008250	52007981	3.3	52005714	52005476
HYAL1_AP_1_NA_NA	6.77083e-21	0.244667	HYAL1	AP	chr3	-	1	50349812	50349695	NA	NA	NA	NA	NA	NA
SIN3B_AP_1_NA_NA	6.77949e-21	-0.234323	SIN3B	AP	chr19	+	1	16940211	16940351	NA	NA	NA	NA	NA	NA
SIN3B_AP_11.1_NA_NA	6.77949e-21	0.234323	SIN3B	AP	chr19	+	11.1	16974085	16974490	NA	NA	NA	NA	NA	NA
ENTPD5_AT_17_NA_NA	6.93825e-21	0.102046	ENTPD5	AT	chr14	-	17	74433717	74429396	NA	NA	NA	NA	NA	NA
CSNK1E_AT_14.2_NA_NA	6.93825e-21	0.10248	CSNK1E	AT	chr22	-	14.2	38692692	38692211	NA	NA	NA	NA	NA	NA
NFATC4_AP_4.1_NA_NA	7.10007e-21	-0.170831	NFATC4	AP	chr14	+	4.1	24837226	24837517	NA	NA	NA	NA	NA	NA
ABI3BP_ES_37:38:39:40:41:42:43:44.1:45:46:47:48:49:50_32_51	7.39277e-21	-0.184458	ABI3BP	ES	chr3	-	37:38:39:40:41:42:43:44.1:45:46:47:48:49:50	100543785	100529256	32	100551194	100551108	51	100527079	100527005
RGS3_AP_13_NA_NA	7.54872e-21	-0.127152	RGS3	AP	chr9	+	13	116263707	116263910	NA	NA	NA	NA	NA	NA
NPHP3_ES_17_16_18	7.55137e-21	-0.187368	NPHP3	ES	chr3	-	17	132415657	132415575	16	132416206	132416104	18	132413809	132413671
CUTC_ES_7_6_8	7.63803e-21	-0.101848	CUTC	ES	chr10	+	7	101510126	101510153	6	101507014	101507147	8	101514286	101514391
ZNF276_AP_1_NA_NA	7.94769e-21	0.148711	ZNF276	AP	chr16	+	1	89786808	89786990	NA	NA	NA	NA	NA	NA
SNRPB2_AD_1.2_1.1_2	7.95475e-21	-0.11038	SNRPB2	AD	chr20	+	1.2	16710710	16710809	1.1	16710606	16710709	2	16712313	16712411
MUM1_ES_5.1:5.2_4_6	7.97037e-21	0.107049	MUM1	ES	chr19	+	5.1:5.2	1358587	1358699	4	1358393	1358463	6	1360135	1361031
DIDO1_AT_17_NA_NA	8.67037e-21	-0.12652	DIDO1	AT	chr20	-	17	61513766	61509090	NA	NA	NA	NA	NA	NA
RPS9_AA_4.1:4.2:4.3:4.4_3_4.5	8.87181e-21	0.251902	RPS9	AA	chr19	+	4.1:4.2:4.3:4.4	54710144	54711265	3	54705355	54705477	4.5	54711266	54711515
ESRRA_AP_1_NA_NA	8.89663e-21	-0.179864	ESRRA	AP	chr11	+	1	64073044	64073208	NA	NA	NA	NA	NA	NA
ESRRA_AP_2_NA_NA	8.89663e-21	0.179864	ESRRA	AP	chr11	+	2	64073699	64073920	NA	NA	NA	NA	NA	NA
RPS6KA3_AP_2_NA_NA	8.89854e-21	0.170132	RPS6KA3	AP	chrX	-	2	20284958	20284682	NA	NA	NA	NA	NA	NA
CSDE1_ES_2:3_1_4	9.76268e-21	-0.215718	CSDE1	ES	chr1	-	02:03:00	115292828	115284148	1	115300648	115300546	4	115282511	115282313
SLC25A29_AA_3.4:3.5:3.6_2_3.7	9.87922e-21	0.169388	SLC25A29	AA	chr14	-	3.4:3.5:3.6	100762034	100759715	2	100765222	100765179	3.7	100759714	100759631
C11orf1_AP_1_NA_NA	1.01193e-20	-0.100683	C11orf1	AP	chr11	+	1	111749659	111749764	NA	NA	NA	NA	NA	NA
GSDMB_ES_5:7_4_8	1.02734e-20	0.224406	GSDMB	ES	chr17	-	05:07:00	38065295	38063214	4	38066177	38066009	8	38062524	38062364
COQ4_RI_2.2_2.1_2.3	1.09977e-20	0.180248	COQ4	RI	chr9	+	2.2	131085427	131085561	2.1	131085295	131085426	2.3	131085562	131085865
SUOX_ES_3_2_5.2	1.14892e-20	0.164586	SUOX	ES	chr12	+	3	56393117	56393242	2	56391399	56391507	5.2	56395996	56396055
L3HYPDH_AP_2_NA_NA	1.16354e-20	0.138873	L3HYPDH	AP	chr14	-	2	59950403	59950208	NA	NA	NA	NA	NA	NA
L3HYPDH_AP_1_NA_NA	1.16354e-20	-0.138873	L3HYPDH	AP	chr14	-	1	59951148	59950527	NA	NA	NA	NA	NA	NA
NDRG2_ES_4.5:4.6_4.1_5.2	1.17374e-20	0.137831	NDRG2	ES	chr14	-	4.5:4.6	21492255	21492145	4.1	21493264	21493188	5.2	21491480	21491400
HYAL1_AP_4.1_NA_NA	1.18781e-20	-0.244373	HYAL1	AP	chr3	-	4.1	50341051	50340897	NA	NA	NA	NA	NA	NA
TPRA1_AP_1_NA_NA	1.21414e-20	0.244269	TPRA1	AP	chr3	-	1	127309931	127309726	NA	NA	NA	NA	NA	NA
SARNP_AT_12_NA_NA	1.23141e-20	0.107719	SARNP	AT	chr12	-	12	56146624	56146247	NA	NA	NA	NA	NA	NA
C12orf23_AP_1_NA_NA	1.23364e-20	-0.162247	C12orf23	AP	chr12	+	1	107349497	107349843	NA	NA	NA	NA	NA	NA
PHF15_ES_12_11_13.1	1.25177e-20	0.121995	PHF15	ES	chr5	+	12	133912458	133912586	11	133909335	133909452	13.1	133914184	133914186
ETFA_ES_2_1_3	1.30612e-20	-0.104951	ETFA	ES	chr15	-	2	76602405	76602273	1	76603813	76603691	3	76588078	76587932
TBC1D23_ES_15_14_16	1.32692e-20	-0.175531	TBC1D23	ES	chr3	+	15	100030677	100030721	14	100029247	100029386	16	100034943	100035031
SPATS2_ES_14_13_15	1.33118e-20	-0.112165	SPATS2	ES	chr12	+	14	49906645	49906688	13	49893853	49893988	15	49908338	49908396
GPM6A_AP_1_NA_NA	1.35414e-20	-0.393625	GPM6A	AP	chr4	-	1	176923815	176923460	NA	NA	NA	NA	NA	NA
GPM6A_AP_2.1_NA_NA	1.35414e-20	0.393625	GPM6A	AP	chr4	-	2.1	176733902	176733401	NA	NA	NA	NA	NA	NA
RIF1_ES_31_30_32	1.37384e-20	-0.149943	RIF1	ES	chr2	+	31	152324988	152325065	30	152324514	152324660	32	152325155	152325270
MEIS3_AT_14_NA_NA	1.41611e-20	-0.126725	MEIS3	AT	chr19	-	14	47906810	47906381	NA	NA	NA	NA	NA	NA
HEATR2_AP_1_NA_NA	1.41675e-20	-0.182621	HEATR2	AP	chr7	+	1	766338	766952	NA	NA	NA	NA	NA	NA
HEATR2_AP_9_NA_NA	1.41675e-20	0.182621	HEATR2	AP	chr7	+	9	808112	808842	NA	NA	NA	NA	NA	NA
ZNF208_AT_6.2_NA_NA	1.581e-20	0.294274	ZNF208	AT	chr19	-	6.2	22157530	22153993	NA	NA	NA	NA	NA	NA
LIMCH1_AP_2_NA_NA	1.60345e-20	0.168	LIMCH1	AP	chr4	+	2	41362648	41362953	NA	NA	NA	NA	NA	NA
ECHDC2_ES_4:5.1_2.1_6.2	1.62091e-20	0.111787	ECHDC2	ES	chr1	-	00:04:05.100000	53380964	53379567	2.1	53387591	53387225	6.2	53377462	53377395
CLIP4_AP_4_NA_NA	1.66352e-20	-0.211066	CLIP4	AP	chr2	+	4	29338292	29338531	NA	NA	NA	NA	NA	NA
B3GALNT1_ES_6:7_5_9.1	1.80462e-20	-0.204737	B3GALNT1	ES	chr3	-	06:07:00	160820993	160818927	5	160821305	160821215	9.1	160804576	160804382
MEIS3_AT_13.2_NA_NA	1.82855e-20	0.126609	MEIS3	AT	chr19	-	13.2	47909716	47909213	NA	NA	NA	NA	NA	NA
UGP2_AP_1_NA_NA	1.88356e-20	-0.111822	UGP2	AP	chr2	+	1	64068074	64068366	NA	NA	NA	NA	NA	NA
SYNE1_ES_143_142_144	1.94317e-20	-0.126208	SYNE1	ES	chr6	-	143	152466690	152466622	142	152469513	152469180	144	152464900	152464758
PPFIBP1_ES_11_10_12	2.01204e-20	-0.138454	PPFIBP1	ES	chr12	+	11	27811749	27811781	10	27809549	27809663	12	27813817	27813878
KANK3_AT_11_NA_NA	2.06908e-20	0.123881	KANK3	AT	chr19	-	11	8388422	8388199	NA	NA	NA	NA	NA	NA
KANK3_AT_12_NA_NA	2.06908e-20	-0.123882	KANK3	AT	chr19	-	12	8387806	8387468	NA	NA	NA	NA	NA	NA
HSF2_ES_11_10_12	2.16891e-20	-0.167991	HSF2	ES	chr6	+	11	122749048	122749101	10	122744726	122744831	12	122752575	122752659
BCAR1_AP_4.1_NA_NA	2.18669e-20	0.106384	BCAR1	AP	chr16	-	4.1	75299113	75298500	NA	NA	NA	NA	NA	NA
ZNF577_AT_6.2_NA_NA	2.20864e-20	0.140384	ZNF577	AT	chr19	-	6.2	52376782	52374535	NA	NA	NA	NA	NA	NA
ZNF577_AT_8_NA_NA	2.20864e-20	-0.140384	ZNF577	AT	chr19	-	8	52359220	52359063	NA	NA	NA	NA	NA	NA
IL16_AA_15.1_14_15.2	2.23663e-20	0.160126	IL16	AA	chr15	+	15.1	81584265	81584896	14	81582794	81582881	15.2	81584897	81585378
SHROOM1_ES_3.1_2_3.3	2.44255e-20	0.22976	SHROOM1	ES	chr5	-	3.1	132162279	132161969	2	132163299	132163153	3.3	132161874	132160855
DONSON_ES_5_4.2_6	2.53025e-20	0.10846	DONSON	ES	chr21	-	5	34955972	34955794	4.2	34957032	34956896	6	34954552	34954471
LRRC37A3_AP_11.1_NA_NA	2.54176e-20	0.143262	LRRC37A3	AP	chr17	-	11.1	62859703	62859137	NA	NA	NA	NA	NA	NA
COBL_ES_6_5_7	2.56522e-20	0.140199	COBL	ES	chr7	-	6	51240227	51240153	5	51251896	51251799	7	51204028	51203855
PCED1A_AP_1_NA_NA	2.67491e-20	0.105014	PCED1A	AP	chr20	-	1	2821836	2821512	NA	NA	NA	NA	NA	NA
PCED1A_AP_2_NA_NA	2.67491e-20	-0.105014	PCED1A	AP	chr20	-	2	2821338	2820857	NA	NA	NA	NA	NA	NA
EHBP1L1_AP_1_NA_NA	2.68823e-20	-0.195095	EHBP1L1	AP	chr11	+	1	65343509	65343877	NA	NA	NA	NA	NA	NA
FILIP1_AT_7_NA_NA	2.82781e-20	-0.136816	FILIP1	AT	chr6	-	7	76005666	76001575	NA	NA	NA	NA	NA	NA
FILIP1_AT_6.2_NA_NA	2.82781e-20	0.136816	FILIP1	AT	chr6	-	6.2	76018555	76017800	NA	NA	NA	NA	NA	NA
ADAM15_ES_21.2:22.1_20_23	2.83261e-20	0.164101	ADAM15	ES	chr1	+	21.2:22.1	155033894	155034451	20	155033239	155033308	23	155034721	155034845
NKX2-1_ES_3.2_2_3.4	2.83261e-20	-0.266099	NKX2-1	ES	chr14	-	3.2	36988817	36988673	2	36989433	36989258	3.4	36988575	36988190
FAM47E_AT_11_NA_NA	2.83261e-20	0.207099	FAM47E	AT	chr4	+	11	77230297	77232273	NA	NA	NA	NA	NA	NA
FAM47E_AT_10_NA_NA	2.83261e-20	-0.207099	FAM47E	AT	chr4	+	10	77204534	77204933	NA	NA	NA	NA	NA	NA
CALD1_AP_5_NA_NA	2.91124e-20	-0.172865	CALD1	AP	chr7	+	5	134576151	134576424	NA	NA	NA	NA	NA	NA
PLAGL1_AP_6.1_NA_NA	2.91759e-20	0.186372	PLAGL1	AP	chr6	-	6.1	144282549	144281718	NA	NA	NA	NA	NA	NA
FGFR1_AP_2_NA_NA	3.16677e-20	0.167268	FGFR1	AP	chr8	-	2	38325418	38325190	NA	NA	NA	NA	NA	NA
FGFR1_AP_1_NA_NA	3.16677e-20	-0.167268	FGFR1	AP	chr8	-	1	38326352	38325499	NA	NA	NA	NA	NA	NA
ABI3BP_ES_22:23:24:25:26:27:28:29:30:31:32:33:34:35:36:37:38:39:40:41:42:43:44.1:45:46:47:48:49:50_21_51	3.19154e-20	-0.201546	ABI3BP	ES	chr3	-	22:23:24:25:26:27:28:29:30:31:32:33:34:35:36:37:38:39:40:41:42:43:44.1:45:46:47:48:49:50	100560883	100529256	21	100565290	100565216	51	100527079	100527005
EHBP1L1_AP_17.1_NA_NA	3.23375e-20	0.19458	EHBP1L1	AP	chr11	+	17.1	65358860	65359270	NA	NA	NA	NA	NA	NA
CASP8_AP_1.1_NA_NA	3.37829e-20	0.155162	CASP8	AP	chr2	+	1.1	202098166	202098277	NA	NA	NA	NA	NA	NA
TRABD2A_AT_5_NA_NA	3.43308e-20	0.1707	TRABD2A	AT	chr2	-	5	85065365	85064914	NA	NA	NA	NA	NA	NA
TRABD2A_AT_8_NA_NA	3.43308e-20	-0.1707	TRABD2A	AT	chr2	-	8	85049224	85048774	NA	NA	NA	NA	NA	NA
SNX21_RI_1.2_1.1_1.3	3.52042e-20	0.178685	SNX21	RI	chr20	+	1.2	44462580	44462839	1.1	44462470	44462579	1.3	44462840	44463107
NR4A2_AP_2_NA_NA	3.64878e-20	-0.259562	NR4A2	AP	chr2	-	2	157189228	157188992	NA	NA	NA	NA	NA	NA
C11orf1_AP_2_NA_NA	3.84435e-20	0.115076	C11orf1	AP	chr11	+	2	111749948	111750329	NA	NA	NA	NA	NA	NA
PTPN6_AP_1_NA_NA	3.97143e-20	0.130031	PTPN6	AP	chr12	+	1	7055737	7055902	NA	NA	NA	NA	NA	NA
PTPN6_AP_2_NA_NA	3.97143e-20	-0.130031	PTPN6	AP	chr12	+	2	7060432	7060683	NA	NA	NA	NA	NA	NA
CALD1_AP_2_NA_NA	4.10467e-20	0.172608	CALD1	AP	chr7	+	2	134464164	134464500	NA	NA	NA	NA	NA	NA
PPP4R1_AA_4.1_2_4.2	4.27163e-20	0.104717	PPP4R1	AA	chr18	-	4.1	9595151	9595101	2	9614268	9614224	4.2	9595100	9595016
CREBZF_RI_2.2_2.1_2.3	4.5362e-20	0.108665	CREBZF	RI	chr11	-	2.2	85374858	85374646	2.1	85376146	85374859	2.3	85374645	85374568
TNC_ES_12:13:14:15:16:19_11_20	5.18983e-20	0.246592	TNC	ES	chr9	-	12:13:14:15:16:19	117827198	117808689	11	117836145	117835882	20	117804620	117804498
THAP5_ES_3.1:3.2_1_4	5.20473e-20	0.11459	THAP5	ES	chr7	-	3.1:3.2	108206466	108206274	1	108210194	108209934	4	108205549	108202671
TNFAIP8_AP_1_NA_NA	5.22867e-20	-0.187664	TNFAIP8	AP	chr5	+	1	118604387	118604602	NA	NA	NA	NA	NA	NA
PNISR_RI_9.2_9.1_9.3	5.2585e-20	0.181808	PNISR	RI	chr6	-	9.2	99852478	99851759	9.1	99852578	99852479	9.3	99851758	99851705
SORBS2_ES_8:9.1:9.2_7_10	5.35596e-20	0.263332	SORBS2	ES	chr4	-	8:9.1:9.2	186611765	186605908	7	186696520	186696381	10	186599976	186599950
ZNF765_AT_9_NA_NA	5.94806e-20	-0.129624	ZNF765	AT	chr19	+	9	53930340	53930574	NA	NA	NA	NA	NA	NA
RNF146_ES_3:5.1_2_6	5.98152e-20	-0.216268	RNF146	ES	chr6	+	00:03:05.100000	127603432	127607322	2	127601376	127601485	6	127607761	127609712
HOMER3_AP_1_NA_NA	6.04936e-20	-0.265773	HOMER3	AP	chr19	-	1	19052023	19051860	NA	NA	NA	NA	NA	NA
EPB41L5_AT_17_NA_NA	6.08746e-20	0.175731	EPB41L5	AT	chr2	+	17	120861636	120862691	NA	NA	NA	NA	NA	NA
EPB41L5_AT_26_NA_NA	6.08746e-20	-0.175731	EPB41L5	AT	chr2	+	26	120932417	120936695	NA	NA	NA	NA	NA	NA
ABTB1_AP_1_NA_NA	6.13868e-20	-0.144386	ABTB1	AP	chr3	+	1	127391778	127391924	NA	NA	NA	NA	NA	NA
ABTB1_AP_2.1_NA_NA	6.13868e-20	0.144386	ABTB1	AP	chr3	+	2.1	127392953	127393187	NA	NA	NA	NA	NA	NA
C1orf116_ES_2_1_4	6.1631e-20	-0.174347	C1orf116	ES	chr1	-	2	207201024	207200839	1	207206101	207205924	4	207196825	207191866
ALS2CL_RI_13.4_13.3_13.5	6.21179e-20	0.19005	ALS2CL	RI	chr3	-	13.4	46721919	46720778	13.3	46722031	46721920	13.5	46720777	46720700
CD44_ES_7:8:9.1:9.2:10:11_5_12.1	6.85041e-20	-0.22304	CD44	ES	chr11	+	7:8:9.1:9.2:10:11	35219668	35227790	5	35211382	35211612	12.1	35229652	35229753
RUSC1_RI_3.3_3.2_3.4	6.9193e-20	-0.194611	RUSC1	RI	chr1	+	3.3	155294379	155294635	3.2	155294336	155294378	3.4	155294636	155294734
PCDP1_AT_23.2_NA_NA	7.66348e-20	0.159862	PCDP1	AT	chr2	+	23.2	120388478	120388662	NA	NA	NA	NA	NA	NA
FAM134B_AP_1_NA_NA	7.77666e-20	-0.354455	FAM134B	AP	chr5	-	1	16617167	16616761	NA	NA	NA	NA	NA	NA
FAM134B_AP_4_NA_NA	7.77666e-20	0.354455	FAM134B	AP	chr5	-	4	16509107	16508687	NA	NA	NA	NA	NA	NA
FBXL8_RI_2.6_2.5_2.7	8.00982e-20	-0.17371	FBXL8	RI	chr16	+	2.6	67197756	67197921	2.5	67197415	67197755	2.7	67197922	67198079
MAST4_AP_10_NA_NA	8.29054e-20	0.245855	MAST4	AP	chr5	+	10	66300448	66300913	NA	NA	NA	NA	NA	NA
ATG16L1_ES_8_7_10	9.39181e-20	-0.160435	ATG16L1	ES	chr2	+	8	234182367	234182423	7	234181612	234181698	10	234183322	234183424
FLJ27365_AT_8.2_NA_NA	9.45918e-20	-0.169236	FLJ27365	AT	chr22	+	8.2	46505644	46509808	NA	NA	NA	NA	NA	NA
FLJ27365_AT_6_NA_NA	9.45918e-20	0.169236	FLJ27365	AT	chr22	+	6	46501289	46501903	NA	NA	NA	NA	NA	NA
SLC10A3_RI_1.2_1.1_1.3	9.66152e-20	-0.18819	SLC10A3	RI	chrX	-	1.2	153718932	153718698	1.1	153719002	153718933	1.3	153718697	153718646
SLC25A29_AA_3.2:3.3:3.4:3.5:3.6_2_3.7	9.67414e-20	0.261477	SLC25A29	AA	chr14	-	3.2:3.3:3.4:3.5:3.6	100762330	100759715	2	100765222	100765179	3.7	100759714	100759631
S100A2_AP_4.1_NA_NA	9.76452e-20	-0.164423	S100A2	AP	chr1	-	4.1	153536709	153536364	NA	NA	NA	NA	NA	NA
FYN_ME_11|12_10_13	1.00808e-19	-0.124221	FYN	ME	chr6	-	11|12	112021471|112020873	112021307|112020718	10	112024237	112024088	13	112017659	112017480
FRMD4B_AP_14_NA_NA	1.015e-19	0.265313	FRMD4B	AP	chr3	-	14	69249999	69249522	NA	NA	NA	NA	NA	NA
FRMD4B_AP_1_NA_NA	1.015e-19	-0.265313	FRMD4B	AP	chr3	-	1	69435430	69434979	NA	NA	NA	NA	NA	NA
DUT_AP_3.1_NA_NA	1.15457e-19	0.197065	DUT	AP	chr15	+	3.1	48624300	48624464	NA	NA	NA	NA	NA	NA
ADAM12_AT_24_NA_NA	1.19591e-19	0.12941	ADAM12	AT	chr10	-	24	127705908	127700950	NA	NA	NA	NA	NA	NA
ADAM12_AT_19_NA_NA	1.19591e-19	-0.12941	ADAM12	AT	chr10	-	19	127730804	127729915	NA	NA	NA	NA	NA	NA
FPGS_AP_2_NA_NA	1.43545e-19	0.136347	FPGS	AP	chr9	+	2	130565487	130565683	NA	NA	NA	NA	NA	NA
FPGS_AP_1_NA_NA	1.43545e-19	-0.136347	FPGS	AP	chr9	+	1	130565154	130565341	NA	NA	NA	NA	NA	NA
TNFAIP8_AP_2_NA_NA	1.44548e-19	0.178054	TNFAIP8	AP	chr5	+	2	118668870	118669326	NA	NA	NA	NA	NA	NA
USP33_ES_2_1_3	1.45515e-19	0.152261	USP33	ES	chr1	-	2	78211284	78211106	1	78225537	78225328	3	78207433	78207302
GGT1_AP_6.1_NA_NA	1.48782e-19	0.135071	GGT1	AP	chr22	+	6.1	25005429	25005931	NA	NA	NA	NA	NA	NA
SCO2_AP_1_NA_NA	1.50713e-19	-0.162871	SCO2	AP	chr22	-	1	50964868	50964675	NA	NA	NA	NA	NA	NA
DUT_AP_2.1_NA_NA	1.53201e-19	-0.201086	DUT	AP	chr15	+	2.1	48623602	48623676	NA	NA	NA	NA	NA	NA
TC2N_AD_2.2_2.1_3	1.539e-19	-0.17511	TC2N	AD	chr14	-	2.2	92302714	92302527	2.1	92302870	92302715	3	92280169	92280047
COL12A1_ES_3:4:5:6:7:8:9:10:11:12:13:14:15:16:17_2_18	1.58807e-19	0.334446	COL12A1	ES	chr6	-	3:4:5:6:7:8:9:10:11:12:13:14:15:16:17	75904663	75864132	2	75912543	75912436	18	75862198	75862049
FNBP1_AA_10.1_9_10.2	1.61831e-19	-0.154085	FNBP1	AA	chr9	-	10.1	132686305	132686276	9	132687436	132687239	10.2	132686275	132686219
ACOT8_AT_7_NA_NA	1.62328e-19	0.106941	ACOT8	AT	chr20	-	7	44472037	44471386	NA	NA	NA	NA	NA	NA
ACOT8_AT_8_NA_NA	1.62328e-19	-0.106941	ACOT8	AT	chr20	-	8	44470595	44470360	NA	NA	NA	NA	NA	NA
ABCG2_AP_1_NA_NA	1.64081e-19	0.250563	ABCG2	AP	chr4	-	1	89152474	89152146	NA	NA	NA	NA	NA	NA
ABCG2_AP_2_NA_NA	1.64081e-19	-0.250563	ABCG2	AP	chr4	-	2	89080064	89079538	NA	NA	NA	NA	NA	NA
BCAR3_AP_11_NA_NA	1.65277e-19	0.257263	BCAR3	AP	chr1	-	11	94050692	94050529	NA	NA	NA	NA	NA	NA
LTBP4_AP_2_NA_NA	1.66957e-19	0.146468	LTBP4	AP	chr19	+	2	41103141	41103286	NA	NA	NA	NA	NA	NA
PQBP1_AD_1.2:1.3_1.1_2.3	1.76173e-19	-0.142394	PQBP1	AD	chrX	+	1.2:1.3	48755298	48755376	1.1	48755195	48755297	2.3	48755775	48755859
LTBP4_ES_26:27_24_28	1.77213e-19	-0.152578	LTBP4	ES	chr19	+	1 day, 2:27:00	41123006	41123130	24	41120221	41120352	28	41125252	41125398
ZNF783_AP_5_NA_NA	1.79415e-19	0.171259	ZNF783	AP	chr7	+	5	148975223	148975339	NA	NA	NA	NA	NA	NA
SYNPO2_AT_5_NA_NA	1.8057e-19	-0.110026	SYNPO2	AT	chr4	+	5	119958267	119958538	NA	NA	NA	NA	NA	NA
LTBP4_AP_6_NA_NA	1.80968e-19	-0.150844	LTBP4	AP	chr19	+	6	41107277	41107543	NA	NA	NA	NA	NA	NA
PLGLB1_AT_4.2_NA_NA	1.81452e-19	0.143176	PLGLB1	AT	chr2	-	4.2	87240127	87239435	NA	NA	NA	NA	NA	NA
OGFOD2_AP_1_NA_NA	1.82541e-19	0.119515	OGFOD2	AP	chr12	+	1	123459127	123459668	NA	NA	NA	NA	NA	NA
OGFOD2_AP_2_NA_NA	1.82541e-19	-0.119515	OGFOD2	AP	chr12	+	2	123459767	123459930	NA	NA	NA	NA	NA	NA
QKI_AA_8.4_8.2_8.5	2.08467e-19	-0.105344	QKI	AA	chr6	+	8.4	163985699	163986977	8.2	163984476	163984751	8.5	163986978	163987752
ST20_AP_1_NA_NA	2.22219e-19	-0.16909	ST20	AP	chr15	-	1	80216044	80215794	NA	NA	NA	NA	NA	NA
YIPF1_ES_12_11_13	2.22338e-19	-0.101391	YIPF1	ES	chr1	-	12	54320724	54320674	11	54325826	54325729	13	54317943	54317392
SETD4_ES_4_3.4_5	2.31891e-19	-0.13697	SETD4	ES	chr21	-	4	37429775	37429682	3.4	37431222	37431114	5	37429502	37429407
COPS7B_AP_2_NA_NA	2.36312e-19	0.167207	COPS7B	AP	chr2	+	2	232651124	232651248	NA	NA	NA	NA	NA	NA
EIF3G_RI_3.4_3.3_3.5	2.41193e-19	0.11743	EIF3G	RI	chr19	-	3.4	10229742	10229633	3.3	10229763	10229743	3.5	10229632	10229544
C6orf141_AT_6_NA_NA	2.63807e-19	-0.172349	C6orf141	AT	chr6	+	6	49529417	49529620	NA	NA	NA	NA	NA	NA
PCBP2_AP_1_NA_NA	2.89385e-19	0.117008	PCBP2	AP	chr12	+	1	53835525	53835576	NA	NA	NA	NA	NA	NA
PCBP2_AP_4_NA_NA	2.89385e-19	-0.117008	PCBP2	AP	chr12	+	4	53845886	53846160	NA	NA	NA	NA	NA	NA
CLDN11_AT_5_NA_NA	2.90049e-19	0.163594	CLDN11	AT	chr3	+	5	170577772	170578169	NA	NA	NA	NA	NA	NA
TAOK3_AP_2_NA_NA	2.94249e-19	0.107525	TAOK3	AP	chr12	-	2	118797525	118797311	NA	NA	NA	NA	NA	NA
COPS7B_AP_1_NA_NA	2.98732e-19	-0.164811	COPS7B	AP	chr2	+	1	232646381	232646593	NA	NA	NA	NA	NA	NA
FN1_ES_40.2_39_40.4	3.13542e-19	0.115369	FN1	ES	chr2	-	40.2	216237023	216236832	39	216238134	216238045	40.4	216236738	216236632
ARL6IP4_AD_1.3_1.2_2.1	3.15828e-19	-0.129331	ARL6IP4	AD	chr12	+	1.3	123465293	123465359	1.2	123464933	123465292	2.1	123465676	123465813
PHF17_AP_1_NA_NA	3.1799e-19	-0.211889	PHF17	AP	chr4	+	1	129730779	129731032	NA	NA	NA	NA	NA	NA
ARMCX5_ES_2.6_2.4_2.8	3.3502e-19	0.163881	ARMCX5	ES	chrX	+	2.6	101855848	101855960	2.4	101854640	101854775	2.8	101856392	101856437
LIMK1_AP_2_NA_NA	3.67823e-19	0.221353	LIMK1	AP	chr7	+	2	73498270	73498375	NA	NA	NA	NA	NA	NA
FGD3_AP_3_NA_NA	3.70016e-19	-0.289535	FGD3	AP	chr9	+	3	95736764	95737028	NA	NA	NA	NA	NA	NA
ZNF846_AT_6.2_NA_NA	3.75547e-19	0.1092	ZNF846	AT	chr19	-	6.2	9868734	9868151	NA	NA	NA	NA	NA	NA
KCNH2_AT_16_NA_NA	3.76312e-19	-0.185407	KCNH2	AT	chr7	-	16	150642602	150642049	NA	NA	NA	NA	NA	NA
TFDP1_AP_1_NA_NA	3.83984e-19	0.201693	TFDP1	AP	chr13	+	1	114239013	114239045	NA	NA	NA	NA	NA	NA
CLDN11_AT_3_NA_NA	3.86527e-19	-0.163427	CLDN11	AT	chr3	+	3	170150312	170151887	NA	NA	NA	NA	NA	NA
SORBS2_ES_9.1:9.2_8_10	3.88028e-19	0.293648	SORBS2	ES	chr4	-	9.1:9.2	186606000	186605908	8	186611765	186611716	10	186599976	186599950
TPRA1_AP_2.1_NA_NA	4.07799e-19	-0.238856	TPRA1	AP	chr3	-	2.1	127309612	127309436	NA	NA	NA	NA	NA	NA
BLOC1S6_AT_9_NA_NA	4.1473e-19	-0.126052	BLOC1S6	AT	chr15	+	9	45898593	45901909	NA	NA	NA	NA	NA	NA
BLOC1S6_AT_4.2_NA_NA	4.1473e-19	0.126052	BLOC1S6	AT	chr15	+	4.2	45890090	45891760	NA	NA	NA	NA	NA	NA
VGLL4_AP_6_NA_NA	4.2502e-19	0.186855	VGLL4	AP	chr3	-	6	11685398	11684911	NA	NA	NA	NA	NA	NA
ZNF483_AT_7_NA_NA	4.2502e-19	0.223768	ZNF483	AT	chr9	+	7	114303937	114306712	NA	NA	NA	NA	NA	NA
ZNF264_AT_3_NA_NA	4.27688e-19	-0.117314	ZNF264	AT	chr19	+	3	57706137	57706337	NA	NA	NA	NA	NA	NA
SLC19A1_AP_2_NA_NA	4.27688e-19	0.487414	SLC19A1	AP	chr21	-	2	46962385	46962282	NA	NA	NA	NA	NA	NA
KCNN3_AP_1_NA_NA	4.36025e-19	-0.495287	KCNN3	AP	chr1	-	1	154842756	154841508	NA	NA	NA	NA	NA	NA
FMNL1_AP_1_NA_NA	4.41958e-19	-0.169213	FMNL1	AP	chr17	+	1	43299156	43299620	NA	NA	NA	NA	NA	NA
FMNL1_AP_13.1_NA_NA	4.41958e-19	0.169214	FMNL1	AP	chr17	+	13.1	43318442	43318495	NA	NA	NA	NA	NA	NA
EFNA5_ES_4_3_5	4.50533e-19	0.187004	EFNA5	ES	chr5	-	4	106723016	106722936	3	106723472	106723407	5	106717077	106712590
EVI5_ES_12_11_13	4.64275e-19	-0.224996	EVI5	ES	chr1	-	12	93129009	93128977	11	93131549	93131496	13	93101893	93101759
PRKCZ_AP_8_NA_NA	4.7067e-19	0.14622	PRKCZ	AP	chr1	+	8	2036155	2036334	NA	NA	NA	NA	NA	NA
SYNRG_ES_22_21_23	4.83436e-19	-0.140179	SYNRG	ES	chr17	-	22	35880317	35880282	21	35880751	35880641	23	35879174	35874900
GINS4_AT_6.3_NA_NA	4.97747e-19	0.136865	GINS4	AT	chr8	+	6.3	41399510	41402565	NA	NA	NA	NA	NA	NA
GINS4_AT_3.2_NA_NA	4.97747e-19	-0.136865	GINS4	AT	chr8	+	3.2	41394813	41395555	NA	NA	NA	NA	NA	NA
UBE2Z_AP_2.1_NA_NA	5.06848e-19	0.174741	UBE2Z	AP	chr17	+	2.1	46988052	46988169	NA	NA	NA	NA	NA	NA
UBE2Z_AP_1_NA_NA	5.06848e-19	-0.174741	UBE2Z	AP	chr17	+	1	46985731	46986182	NA	NA	NA	NA	NA	NA
ELF2_AP_1_NA_NA	5.13372e-19	-0.122274	ELF2	AP	chr4	-	1	140098372	140098121	NA	NA	NA	NA	NA	NA
ELF2_AP_8_NA_NA	5.13372e-19	0.122274	ELF2	AP	chr4	-	8	140005650	140005287	NA	NA	NA	NA	NA	NA
SQSTM1_AP_3_NA_NA	5.13505e-19	-0.102897	SQSTM1	AP	chr5	+	3	179247759	179248141	NA	NA	NA	NA	NA	NA
KCNH2_AT_10.2_NA_NA	5.19979e-19	0.185407	KCNH2	AT	chr7	-	10.2	150647255	150646522	NA	NA	NA	NA	NA	NA
CALHM2_AA_4.1_3.2_4.2	5.23092e-19	0.192888	CALHM2	AA	chr10	-	4.1	105210557	105209857	3.2	105210939	105210840	4.2	105209856	105209144
TSC2_ES_27:28.1_26_28.2	5.31508e-19	0.139635	TSC2	ES	chr16	+	00:27:28.100000	2127599	2129035	26	2126492	2126586	28.2	2129036	2129197
PABPN1_RI_5.2_5.1_5.3	5.61633e-19	0.150779	PABPN1	RI	chr14	+	5.2	23793499	23794455	5.1	23793347	23793498	5.3	23794456	23795394
LLGL2_AT_28.2_NA_NA	5.67561e-19	-0.10901	LLGL2	AT	chr17	+	28.2	73570955	73571289	NA	NA	NA	NA	NA	NA
CD44_ES_12.1:13:14_5_15	5.86653e-19	0.144538	CD44	ES	chr11	+	12.1:13:14	35229652	35232996	5	35211382	35211612	15	35236399	35236461
HMGN1_AP_2_NA_NA	5.96612e-19	-0.227288	HMGN1	AP	chr21	-	2	40721126	40720829	NA	NA	NA	NA	NA	NA
PAN3_AP_7_NA_NA	5.99673e-19	0.342313	PAN3	AP	chr13	+	7	28813770	28813833	NA	NA	NA	NA	NA	NA
PAN3_AP_1_NA_NA	5.99673e-19	-0.342313	PAN3	AP	chr13	+	1	28712643	28713224	NA	NA	NA	NA	NA	NA
DAP3_AP_2.1_NA_NA	6.33829e-19	0.271	DAP3	AP	chr1	+	2.1	155658849	155658885	NA	NA	NA	NA	NA	NA
DAP3_AP_1_NA_NA	6.33829e-19	-0.271	DAP3	AP	chr1	+	1	155657758	155657983	NA	NA	NA	NA	NA	NA
NPHP1_AT_4.2_NA_NA	6.59202e-19	0.17898	NPHP1	AT	chr2	-	4.2	110935999	110935618	NA	NA	NA	NA	NA	NA
CELF2_RI_16.2_16.1_16.3	6.64499e-19	-0.117069	CELF2	RI	chr10	+	16.2	11371061	11372418	16.1	11370889	11371060	16.3	11372419	11374591
C1orf194_ES_3:4_2_5	6.71374e-19	0.164436	C1orf194	ES	chr1	-	03:04:00	109650659	109649629	2	109655377	109655221	5	109649281	109649157
SHF_AP_1_NA_NA	6.7982e-19	0.197005	SHF	AP	chr15	-	1	45493373	45492925	NA	NA	NA	NA	NA	NA
LIMK1_AP_4_NA_NA	7.02823e-19	-0.223695	LIMK1	AP	chr7	+	4	73507409	73507629	NA	NA	NA	NA	NA	NA
PLXNB1_AP_3_NA_NA	7.29581e-19	-0.256036	PLXNB1	AP	chr3	-	3	48470872	48470662	NA	NA	NA	NA	NA	NA
LLGL2_AT_12.2_NA_NA	7.36575e-19	0.108264	LLGL2	AT	chr17	+	12.2	73560589	73560804	NA	NA	NA	NA	NA	NA
NPHP1_AT_21_NA_NA	7.79592e-19	-0.178662	NPHP1	AT	chr2	-	21	110881640	110879888	NA	NA	NA	NA	NA	NA
FAHD2A_ES_2_1_3	7.81768e-19	0.175537	FAHD2A	ES	chr2	+	2	96071025	96071150	1	96068471	96068620	3	96071301	96071551
BCAR3_AP_4_NA_NA	7.92442e-19	-0.285725	BCAR3	AP	chr1	-	4	94147385	94147154	NA	NA	NA	NA	NA	NA
COL13A1_ES_38_37_39	8.44802e-19	0.21245	COL13A1	ES	chr10	+	38	71700744	71700779	37	71697391	71697471	39	71703881	71703934
ZNF83_AP_5_NA_NA	9.3924e-19	0.184773	ZNF83	AP	chr19	-	5	53141644	53141565	NA	NA	NA	NA	NA	NA
SYNPO2_AT_4.2_NA_NA	9.82038e-19	0.119862	SYNPO2	AT	chr4	+	4.2	119953183	119956990	NA	NA	NA	NA	NA	NA
EPB41L2_AP_3_NA_NA	1.0113e-18	-0.137158	EPB41L2	AP	chr6	-	3	131291623	131291423	NA	NA	NA	NA	NA	NA
CETN3_AT_6_NA_NA	1.0311e-18	-0.128403	CETN3	AT	chr5	-	6	89689924	89688078	NA	NA	NA	NA	NA	NA
TTLL3_AP_6.1_NA_NA	1.03611e-18	0.180812	TTLL3	AP	chr3	+	6.1	9860056	9860238	NA	NA	NA	NA	NA	NA
TTLL3_AP_1.1_NA_NA	1.03611e-18	-0.180812	TTLL3	AP	chr3	+	1.1	9851619	9852078	NA	NA	NA	NA	NA	NA
SLC35G1_AT_3_NA_NA	1.05894e-18	0.113022	SLC35G1	AT	chr10	+	3	95660509	95663581	NA	NA	NA	NA	NA	NA
OBSCN_AT_118_NA_NA	1.10474e-18	-0.171125	OBSCN	AT	chr1	+	118	228566319	228566577	NA	NA	NA	NA	NA	NA
OBSCN_AT_92_NA_NA	1.10474e-18	0.171125	OBSCN	AT	chr1	+	92	228547298	228548951	NA	NA	NA	NA	NA	NA
DDHD2_AP_11.1_NA_NA	1.16868e-18	0.20333	DDHD2	AP	chr8	+	11.1	38104322	38105230	NA	NA	NA	NA	NA	NA
ARHGEF3_AP_1_NA_NA	1.20589e-18	0.173716	ARHGEF3	AP	chr3	-	1	57113357	57113254	NA	NA	NA	NA	NA	NA
ANGEL1_AP_1_NA_NA	1.21459e-18	-0.185632	ANGEL1	AP	chr14	-	1	77279283	77279107	NA	NA	NA	NA	NA	NA
ANGEL1_AP_7.1_NA_NA	1.21459e-18	0.185632	ANGEL1	AP	chr14	-	7.1	77270778	77270256	NA	NA	NA	NA	NA	NA
PI4KB_ES_2_1_4	1.22085e-18	0.158566	PI4KB	ES	chr1	-	2	151298849	151298648	1	151300191	151299747	4	151288985	151288049
ACIN1_ES_4_3_5	1.25626e-18	-0.112238	ACIN1	ES	chr14	-	4	23559310	23559191	3	23559842	23559731	5	23551045	23550957
MYO10_AP_1_NA_NA	1.25977e-18	-0.105496	MYO10	AP	chr5	-	1	16936372	16935897	NA	NA	NA	NA	NA	NA
SMAP1_ES_6_5.2_7	1.27102e-18	-0.131267	SMAP1	ES	chr6	+	6	71501392	71501472	5.2	71483053	71483128	7	71508360	71508440
ACOT7_AP_2_NA_NA	1.27155e-18	0.29115	ACOT7	AP	chr1	-	2	6445873	6445554	NA	NA	NA	NA	NA	NA
MKL2_AP_4_NA_NA	1.34606e-18	-0.404646	MKL2	AP	chr16	+	4	14280574	14280892	NA	NA	NA	NA	NA	NA
ALS2CL_RI_13.2_13.1_13.3	1.41164e-18	0.147128	ALS2CL	RI	chr3	-	13.2	46722735	46722032	13.1	46722897	46722736	13.3	46722031	46721920
CPEB2_ES_6_5_7	1.45572e-18	-0.169704	CPEB2	ES	chr4	+	6	15042088	15042111	5	15034785	15034835	7	15054038	15054208
RASGRP2_AT_6.2_NA_NA	1.47733e-18	0.161107	RASGRP2	AT	chr11	-	6.2	64508419	64508338	NA	NA	NA	NA	NA	NA
ODF2L_ES_15_14_17	1.5579e-18	-0.126051	ODF2L	ES	chr1	-	15	86822285	86822127	14	86824574	86824470	17	86820542	86820457
PALM_ES_8_7_9	1.62669e-18	-0.109713	PALM	ES	chr19	+	8	740352	740483	7	736019	736078	9	746285	748329
ULK4_AT_40_NA_NA	1.66426e-18	-0.203674	ULK4	AT	chr3	-	40	41288483	41288098	NA	NA	NA	NA	NA	NA
PTK2_AP_30_NA_NA	1.66746e-18	-0.140193	PTK2	AP	chr8	-	30	141728833	141728416	NA	NA	NA	NA	NA	NA
EIF4G1_AP_1_NA_NA	1.71508e-18	0.12231	EIF4G1	AP	chr3	+	1	184032283	184032462	NA	NA	NA	NA	NA	NA
DMKN_ES_7:8:11_6.4_12	1.78154e-18	-0.22109	DMKN	ES	chr19	-	07:08:11	36000863	35997028	6.4	36001154	36001086	12	35996888	35996841
HMGXB4_ES_5_4_6	1.85649e-18	0.127916	HMGXB4	ES	chr22	+	5	35659975	35660089	4	35659789	35659867	6	35660641	35661596
DDHD2_AP_1_NA_NA	1.87141e-18	-0.199098	DDHD2	AP	chr8	+	1	38088861	38089377	NA	NA	NA	NA	NA	NA
FAM69B_AP_1_NA_NA	1.98874e-18	-0.201399	FAM69B	AP	chr9	+	1	139607022	139607180	NA	NA	NA	NA	NA	NA
FAM69B_AP_3.1_NA_NA	1.98874e-18	0.201399	FAM69B	AP	chr9	+	3.1	139615337	139616372	NA	NA	NA	NA	NA	NA
CMC4_AP_2_NA_NA	2.01484e-18	0.122768	CMC4	AP	chrX	-	2	154293643	154293212	NA	NA	NA	NA	NA	NA
CMC4_AP_1_NA_NA	2.01484e-18	-0.122768	CMC4	AP	chrX	-	1	154299637	154298969	NA	NA	NA	NA	NA	NA
SLC35G1_AT_5.2_NA_NA	2.07764e-18	-0.113484	SLC35G1	AT	chr10	+	5.2	95667785	95669587	NA	NA	NA	NA	NA	NA
RASGRP2_AT_19_NA_NA	2.1566e-18	-0.160917	RASGRP2	AT	chr11	-	19	64494603	64494383	NA	NA	NA	NA	NA	NA
SHF_AP_3_NA_NA	2.17489e-18	-0.204766	SHF	AP	chr15	-	3	45480154	45479652	NA	NA	NA	NA	NA	NA
ABCC6_AT_2.2_NA_NA	2.18435e-18	0.119179	ABCC6	AT	chr16	-	2.2	16315505	16315044	NA	NA	NA	NA	NA	NA
ABCC6_AT_32_NA_NA	2.18435e-18	-0.119179	ABCC6	AT	chr16	-	32	16244098	16242785	NA	NA	NA	NA	NA	NA
DMPK_AP_2.1_NA_NA	2.21973e-18	0.202348	DMPK	AP	chr19	-	2.1	46284005	46283640	NA	NA	NA	NA	NA	NA
DMPK_AP_1_NA_NA	2.21973e-18	-0.202348	DMPK	AP	chr19	-	1	46285810	46285451	NA	NA	NA	NA	NA	NA
PGBD2_AA_4.1_2_4.2	2.32636e-18	0.110611	PGBD2	AA	chr1	+	4.1	249210801	249211477	2	249208015	249208078	4.2	249211478	249214145
HMGN1_AP_8.1_NA_NA	2.37774e-18	0.228737	HMGN1	AP	chr21	-	8.1	40718454	40717885	NA	NA	NA	NA	NA	NA
ERCC1_AT_11_NA_NA	2.44012e-18	-0.100966	ERCC1	AT	chr19	-	11	45912983	45910591	NA	NA	NA	NA	NA	NA
ERCC1_AT_10.2_NA_NA	2.44012e-18	0.100966	ERCC1	AT	chr19	-	10.2	45916934	45916692	NA	NA	NA	NA	NA	NA
CTNNBIP1_ES_3_1_5	2.58476e-18	0.129557	CTNNBIP1	ES	chr1	-	3	9943796	9943763	1	9970394	9970153	5	9938047	9937963
ZNF449_RI_2.2_2.1_2.3	2.62888e-18	0.281488	ZNF449	RI	chrX	+	2.2	134481398	134482678	2.1	134480944	134481397	2.3	134482679	134482954
PAIP1_AD_2.2_2.1_3	2.68751e-18	-0.228058	PAIP1	AD	chr5	-	2.2	43556920	43556684	2.1	43557195	43556921	3	43556101	43555932
ADAM15_ES_21.1:21.2:22.1_20_23	2.69765e-18	0.146364	ADAM15	ES	chr1	+	21.1:21.2:22.1	155033891	155034451	20	155033239	155033308	23	155034721	155034845
SLCO4A1_RI_8.4_8.3_8.5	2.82718e-18	-0.217229	SLCO4A1	RI	chr20	+	8.4	61299537	61299828	8.3	61299364	61299536	8.5	61299829	61299893
LIMS1_AP_2_NA_NA	2.86684e-18	0.115035	LIMS1	AP	chr2	+	2	109204767	109204881	NA	NA	NA	NA	NA	NA
GABPA_AP_1_NA_NA	2.96481e-18	0.12197	GABPA	AP	chr21	+	1	27106881	27107381	NA	NA	NA	NA	NA	NA
GABPA_AP_2_NA_NA	2.96481e-18	-0.12197	GABPA	AP	chr21	+	2	27107695	27107889	NA	NA	NA	NA	NA	NA
DOK4_AP_2.1_NA_NA	3.00172e-18	0.273822	DOK4	AP	chr16	-	2.1	57513786	57513601	NA	NA	NA	NA	NA	NA
DOK4_AP_1_NA_NA	3.00172e-18	-0.273822	DOK4	AP	chr16	-	1	57520407	57520217	NA	NA	NA	NA	NA	NA
ADAMTSL4_AP_3.1_NA_NA	3.0493e-18	0.216105	ADAMTSL4	AP	chr1	+	3.1	150524564	150524680	NA	NA	NA	NA	NA	NA
ADAMTSL4_AP_1_NA_NA	3.0493e-18	-0.216105	ADAMTSL4	AP	chr1	+	1	150521884	150521975	NA	NA	NA	NA	NA	NA
PRDM1_ES_7_6_8	3.07513e-18	0.110998	PRDM1	ES	chr6	+	7	106554246	106554374	6	106552700	106553808	8	106554786	106557814
TSPAN14_AP_1_NA_NA	3.13471e-18	-0.118352	TSPAN14	AP	chr10	+	1	82213922	82214127	NA	NA	NA	NA	NA	NA
TSPAN14_AP_2_NA_NA	3.13471e-18	0.118352	TSPAN14	AP	chr10	+	2	82219058	82219263	NA	NA	NA	NA	NA	NA
PHKA1_ES_19_18_20	3.15332e-18	0.24962	PHKA1	ES	chrX	-	19	71840751	71840575	18	71843125	71842959	20	71839155	71839064
ATPIF1_RI_2.2_2.1_2.3	3.29415e-18	0.120023	ATPIF1	RI	chr1	+	2.2	28562964	28564271	2.1	28562872	28562963	2.3	28564272	28564347
C7orf49_AD_1.2_1.1_2.1	3.36998e-18	-0.133526	C7orf49	AD	chr7	-	1.2	134855403	134855151	1.1	134855547	134855404	2.1	134853812	134853721
RNPC3_AA_15.1_14_15.2	3.41332e-18	0.115219	RNPC3	AA	chr1	+	15.1	104095896	104097655	14	104094343	104094414	15.2	104097656	104097861
KDM2A_AP_13_NA_NA	3.57395e-18	0.124984	KDM2A	AP	chr11	+	13	67007518	67007840	NA	NA	NA	NA	NA	NA
KDM2A_AP_1_NA_NA	3.57395e-18	-0.124984	KDM2A	AP	chr11	+	1	66886740	66887520	NA	NA	NA	NA	NA	NA
RCSD1_ES_3_2_4	3.58109e-18	0.1492	RCSD1	ES	chr1	+	3	167654658	167654747	2	167653137	167653238	4	167659286	167659357
ZNF558_AP_7_NA_NA	3.67076e-18	0.143065	ZNF558	AP	chr19	-	7	8932507	8932118	NA	NA	NA	NA	NA	NA
DHRS1_RI_6.3_6.2_6.4	3.81293e-18	0.146892	DHRS1	RI	chr14	-	6.3	24761857	24761537	6.2	24761907	24761858	6.4	24761536	24761390
STAMBPL1_AP_6.1_NA_NA	3.83326e-18	0.263678	STAMBPL1	AP	chr10	+	6.1	90672113	90672857	NA	NA	NA	NA	NA	NA
STAMBPL1_AP_1_NA_NA	3.91822e-18	-0.29635	STAMBPL1	AP	chr10	+	1	90639491	90640395	NA	NA	NA	NA	NA	NA
KHNYN_AD_2.2_2.1_3	4.06764e-18	-0.208667	KHNYN	AD	chr14	+	2.2	24899198	24899325	2.1	24899141	24899197	3	24899920	24900137
PCDP1_AT_28_NA_NA	4.22463e-18	-0.198107	PCDP1	AT	chr2	+	28	120413938	120414237	NA	NA	NA	NA	NA	NA
LIMS1_AP_6_NA_NA	4.43161e-18	-0.109162	LIMS1	AP	chr2	+	6	109271268	109271712	NA	NA	NA	NA	NA	NA
HMCES_AP_1_NA_NA	4.43161e-18	0.198102	HMCES	AP	chr3	+	1	128997683	128997748	NA	NA	NA	NA	NA	NA
HMCES_AP_2.1_NA_NA	4.43161e-18	-0.198102	HMCES	AP	chr3	+	2.1	128997799	128998046	NA	NA	NA	NA	NA	NA
CTNND1_ES_4.1:4.2:4.3:5_2.1_6	4.5406e-18	-0.204643	CTNND1	ES	chr11	+	4.1:4.2:4.3:5	57558857	57561553	2.1	57529234	57529518	6	57563049	57563201
GOLM1_AP_1_NA_NA	4.80784e-18	0.173502	GOLM1	AP	chr9	-	1	88715088	88714940	NA	NA	NA	NA	NA	NA
DSN1_AD_1.2:1.3_1.1_2	4.95917e-18	-0.173253	DSN1	AD	chr20	-	1.2:1.3	35402064	35401797	1.1	35402221	35402065	2	35399876	35399828
HSPA14_AT_15_NA_NA	4.96004e-18	-0.127848	HSPA14	AT	chr10	+	15	14913527	14913740	NA	NA	NA	NA	NA	NA
HSPA14_AT_4_NA_NA	4.96004e-18	0.127848	HSPA14	AT	chr10	+	4	14885370	14886736	NA	NA	NA	NA	NA	NA
RPLP2_AD_1.2:1.3_1.1_2	4.97336e-18	-0.253696	RPLP2	AD	chr11	+	1.2:1.3	810040	810357	1.1	809647	810039	2	811597	811645
RASSF7_AD_6.2:6.3_6.1_6.5	5.09365e-18	0.131428	RASSF7	AD	chr11	+	6.2:6.3	563318	563478	6.1	563189	563317	6.5	563558	564021
ESYT2_AP_1_NA_NA	5.40911e-18	-0.106186	ESYT2	AP	chr7	-	1	158622319	158621780	NA	NA	NA	NA	NA	NA
ESYT2_AP_16.1_NA_NA	5.40911e-18	0.106186	ESYT2	AP	chr7	-	16.1	158536908	158536370	NA	NA	NA	NA	NA	NA
TNIP1_AP_2_NA_NA	5.43772e-18	0.133849	TNIP1	AP	chr5	-	2	150466719	150466646	NA	NA	NA	NA	NA	NA
WDR66_AT_23_NA_NA	5.81912e-18	0.2027	WDR66	AT	chr12	+	23	122441558	122441833	NA	NA	NA	NA	NA	NA
WDR66_AT_18_NA_NA	5.81912e-18	-0.2027	WDR66	AT	chr12	+	18	122409464	122409975	NA	NA	NA	NA	NA	NA
HSCB_ES_2.1:2.2:3.1:3.2:4_1_5	5.89901e-18	0.145889	HSCB	ES	chr22	+	2.1:2.2:3.1:3.2:4	29139870	29141996	1	29138019	29138319	5	29147229	29147276
TMEM106C_AD_5.2_5.1_6	5.93332e-18	0.100348	TMEM106C	AD	chr12	+	5.2	48359956	48360012	5.1	48359872	48359955	6	48360466	48360515
RABEP2_AP_2.1_NA_NA	6.18375e-18	0.140612	RABEP2	AP	chr16	-	2.1	28936003	28935937	NA	NA	NA	NA	NA	NA
RABEP2_AP_1_NA_NA	6.18375e-18	-0.140612	RABEP2	AP	chr16	-	1	28937073	28936424	NA	NA	NA	NA	NA	NA
SREBF1_AP_1_NA_NA	6.33357e-18	-0.218998	SREBF1	AP	chr17	-	1	17740325	17740041	NA	NA	NA	NA	NA	NA
SREBF1_AP_3.1_NA_NA	6.33357e-18	0.218998	SREBF1	AP	chr17	-	3.1	17724178	17723836	NA	NA	NA	NA	NA	NA
ERCC1_AP_3.1_NA_NA	6.44551e-18	0.123487	ERCC1	AP	chr19	-	3.1	45926824	45926640	NA	NA	NA	NA	NA	NA
ABCA9_ES_34_33_35	6.58812e-18	-0.138784	ABCA9	ES	chr17	-	34	66981120	66981026	33	66981269	66981194	35	66980316	66980197
RPS24_AA_5.1_4_5.2	7.22429e-18	0.159439	RPS24	AA	chr10	+	5.1	79799959	79799961	4	79796952	79797062	5.2	79799962	79799983
APBB2_ES_8_7.2_9	7.49241e-18	0.115393	APBB2	ES	chr4	-	8	40937156	40937094	7.2	40947087	40946882	9	40936716	40936631
MSTO1_RI_18.2_18.1_18.3	7.56358e-18	-0.17761	MSTO1	RI	chr1	+	18.2	155717472	155717552	18.1	155717354	155717471	18.3	155717553	155718153
PIP5K1C_ES_18_16_19	7.56917e-18	-0.147049	PIP5K1C	ES	chr19	-	18	3633518	3633435	16	3639014	3638882	19	3633167	3630181
MDFI_AP_1_NA_NA	7.58775e-18	0.236837	MDFI	AP	chr6	+	1	41604806	41605011	NA	NA	NA	NA	NA	NA
CTBP2_AP_1_NA_NA	8.11316e-18	0.107185	CTBP2	AP	chr10	-	1	126849595	126849396	NA	NA	NA	NA	NA	NA
COL6A3_ES_4:5:6_2_7	8.349e-18	0.351752	COL6A3	ES	chr2	-	04:05:06	238296827	238287279	2	238305490	238305370	7	238285987	238285415
PPARG_AP_2_NA_NA	8.66214e-18	0.256477	PPARG	AP	chr3	+	2	12329359	12329519	NA	NA	NA	NA	NA	NA
TSTD1_ES_2.2:2.3_1_3.1	8.66592e-18	-0.201997	TSTD1	ES	chr1	-	2.2:2.3	161008484	161008341	1	161008780	161008670	3.1	161007865	161007703
TEF_AP_2_NA_NA	8.66592e-18	0.239942	TEF	AP	chr22	+	2	41777933	41778205	NA	NA	NA	NA	NA	NA
TEF_AP_1_NA_NA	8.66592e-18	-0.239942	TEF	AP	chr22	+	1	41763337	41763603	NA	NA	NA	NA	NA	NA
ZNF783_AT_16_NA_NA	9.84357e-18	-0.144191	ZNF783	AT	chr7	+	16	148994142	148994393	NA	NA	NA	NA	NA	NA
ZNF783_AT_7_NA_NA	9.84357e-18	0.144192	ZNF783	AT	chr7	+	7	148978596	148982082	NA	NA	NA	NA	NA	NA
OGFR_AP_2.1_NA_NA	1.00228e-17	0.140281	OGFR	AP	chr20	+	2.1	61437238	61438888	NA	NA	NA	NA	NA	NA
OGFR_AP_1_NA_NA	1.00228e-17	-0.140281	OGFR	AP	chr20	+	1	61436187	61436382	NA	NA	NA	NA	NA	NA
NEK6_AP_2_NA_NA	1.00516e-17	-0.197318	NEK6	AP	chr9	+	2	127020242	127020364	NA	NA	NA	NA	NA	NA
NFIX_AP_5.1_NA_NA	1.01615e-17	0.191116	NFIX	AP	chr19	+	5.1	13135753	13135834	NA	NA	NA	NA	NA	NA
CASP8_ES_9_8_10	1.04506e-17	-0.102017	CASP8	ES	chr2	+	9	202137621	202137665	8	202137361	202137499	10	202139612	202139676
FAM126B_ES_5_4_6	1.10445e-17	-0.216801	FAM126B	ES	chr2	-	5	201886837	201886782	4	201887655	201887554	6	201881893	201881714
IP6K2_AA_11.4:11.5:11.6:11.7:11.8_11.2_11.9	1.21022e-17	0.135451	IP6K2	AA	chr3	-	11.4:11.5:11.6:11.7:11.8	48732257	48731674	11.2	48732851	48732523	11.9	48731673	48730881
DERL3_RI_5.3_5.2_5.4	1.24155e-17	0.115624	DERL3	RI	chr22	-	5.3	24179250	24179150	5.2	24179341	24179251	5.4	24179149	24177120
RBM15_AT_1.2_NA_NA	1.25825e-17	0.1612	RBM15	AT	chr1	+	1.2	110884891	110885312	NA	NA	NA	NA	NA	NA
LRBA_AP_1_NA_NA	1.27925e-17	-0.29159	LRBA	AP	chr4	-	1	151936879	151936625	NA	NA	NA	NA	NA	NA
LRBA_AP_2_NA_NA	1.27925e-17	0.29159	LRBA	AP	chr4	-	2	151936429	151936354	NA	NA	NA	NA	NA	NA
LUC7L_ES_1.3_1.1_2.2	1.29649e-17	-0.222589	LUC7L	ES	chr16	-	1.3	278401	278332	1.1	279462	279278	2.2	277335	277241
USP48_AT_27_NA_NA	1.33821e-17	-0.107366	USP48	AT	chr1	-	27	22005932	22004791	NA	NA	NA	NA	NA	NA
USP48_AT_11.2_NA_NA	1.33821e-17	0.107366	USP48	AT	chr1	-	11.2	22055062	22054344	NA	NA	NA	NA	NA	NA
NAAA_AP_1_NA_NA	1.34927e-17	-0.112783	NAAA	AP	chr4	-	1	76862204	76861897	NA	NA	NA	NA	NA	NA
NAAA_AP_2.1_NA_NA	1.34927e-17	0.112783	NAAA	AP	chr4	-	2.1	76861413	76861319	NA	NA	NA	NA	NA	NA
MIS12_ES_3_1_4	1.41652e-17	0.143466	MIS12	ES	chr17	+	3	5391516	5391909	1	5389716	5390004	4	5392143	5394134
ETFA_ES_2:3_1_4	1.42121e-17	-0.271309	ETFA	ES	chr15	-	02:03:00	76602405	76587932	1	76603813	76603691	4	76585041	76584960
SRSF2_RI_2.2:2.3:2.4_2.1_2.5	1.42844e-17	0.122654	SRSF2	RI	chr17	-	2.2:2.3:2.4	74732235	74731241	2.1	74732546	74732236	2.5	74731240	74731143
CAST_AP_2.1_NA_NA	1.43966e-17	-0.11704	CAST	AP	chr5	+	2.1	95997941	95998055	NA	NA	NA	NA	NA	NA
CTAGE5_AP_3_NA_NA	1.4592e-17	-0.153796	CTAGE5	AP	chr14	+	3	39736328	39736726	NA	NA	NA	NA	NA	NA
COL12A1_ES_13_12_14	1.52218e-17	0.148122	COL12A1	ES	chr6	-	13	75885026	75884754	12	75887651	75887379	14	75875495	75875223
UNK_AT_5_NA_NA	1.5344e-17	0.135838	UNK	AT	chr17	+	5	73789524	73790279	NA	NA	NA	NA	NA	NA
GOLM1_AP_2_NA_NA	1.54582e-17	-0.172643	GOLM1	AP	chr9	-	2	88714473	88714326	NA	NA	NA	NA	NA	NA
MDFI_AP_2_NA_NA	1.61518e-17	-0.235417	MDFI	AP	chr6	+	2	41606185	41606390	NA	NA	NA	NA	NA	NA
LUC7L_AP_1.1_NA_NA	1.66388e-17	-0.125951	LUC7L	AP	chr16	-	1.1	279462	279278	NA	NA	NA	NA	NA	NA
LUC7L_AP_2.1_NA_NA	1.66388e-17	0.125951	LUC7L	AP	chr16	-	2.1	277685	277336	NA	NA	NA	NA	NA	NA
ILK_RI_1.2_1.1_1.3	1.66452e-17	-0.136794	ILK	RI	chr11	+	1.2	6625053	6625409	1.1	6624961	6625052	1.3	6625410	6625455
CSDE1_ES_3:4_2_5	1.72415e-17	-0.213357	CSDE1	ES	chr1	-	03:04:00	115284294	115282313	2	115292828	115292442	5	115280693	115280584
RBM15_AT_3_NA_NA	1.83827e-17	-0.160781	RBM15	AT	chr1	+	3	110888930	110889299	NA	NA	NA	NA	NA	NA
HMGCLL1_AT_12_NA_NA	1.84402e-17	-0.113537	HMGCLL1	AT	chr6	-	12	55300561	55299167	NA	NA	NA	NA	NA	NA
HMGCLL1_AT_8.2_NA_NA	1.84402e-17	0.113537	HMGCLL1	AT	chr6	-	8.2	55378845	55376873	NA	NA	NA	NA	NA	NA
TMEM161B_AD_11.5:11.6_11.4_12.1	1.84545e-17	0.191916	TMEM161B	AD	chr5	-	11.5:11.6	87494792	87493486	11.4	87494886	87494793	12.1	87492305	87492193
RNF146_ES_4:5.1_2_6	1.90634e-17	-0.186866	RNF146	ES	chr6	+	00:04:05.100000	127606353	127607322	2	127601376	127601485	6	127607761	127609712
FMO5_RI_2.2:2.3_2.1_2.4	1.94583e-17	-0.232554	FMO5	RI	chr1	-	2.2:2.3	146696878	146696659	2.1	146697230	146696879	2.4	146696658	146696487
FAM104A_ES_4_3.2_5	1.95629e-17	-0.11736	FAM104A	ES	chr17	-	4	71208879	71208817	3.2	71223321	71223304	5	71205907	71203492
PRMT2_AD_1.2:1.3_1.1_2	2.02802e-17	-0.100559	PRMT2	AD	chr21	+	1.2:1.3	48055676	48056459	1.1	48055079	48055675	2	48056808	48056902
GPS1_RI_1.2:1.3:1.4_1.1_1.5	2.1037e-17	-0.199693	GPS1	RI	chr17	+	1.2:1.3:1.4	80009841	80010250	1.1	80009741	80009840	1.5	80010251	80010318
SLC43A1_AP_2_NA_NA	2.11045e-17	0.19768	SLC43A1	AP	chr11	-	2	57282358	57282254	NA	NA	NA	NA	NA	NA
SLC43A1_AP_1_NA_NA	2.11045e-17	-0.19768	SLC43A1	AP	chr11	-	1	57283259	57282917	NA	NA	NA	NA	NA	NA
NREP_AP_5_NA_NA	2.12749e-17	-0.143337	NREP	AP	chr5	-	5	111093421	111093259	NA	NA	NA	NA	NA	NA
DEF8_ES_2.1_1_4	2.14893e-17	-0.169177	DEF8	ES	chr16	+	2.1	90015825	90015921	1	90014333	90015222	4	90020651	90020784
MPST_ES_2.2_1.2_3	2.17981e-17	0.144852	MPST	ES	chr22	+	2.2	37419793	37419968	1.2	37415816	37415913	3	37420233	37420851
ERRFI1_RI_3.3_3.2_3.4	2.20192e-17	0.133525	ERRFI1	RI	chr1	-	3.3	8075367	8074457	3.2	8075444	8075368	3.4	8074456	8071779
PTCD1_AP_1_NA_NA	2.36987e-17	0.235944	PTCD1	AP	chr7	-	1	99063787	99063752	NA	NA	NA	NA	NA	NA
PTCD1_AP_3_NA_NA	2.36987e-17	-0.235944	PTCD1	AP	chr7	-	3	99036539	99036315	NA	NA	NA	NA	NA	NA
DTNA_AP_1_NA_NA	2.51936e-17	0.278788	DTNA	AP	chr18	+	1	32073254	32073478	NA	NA	NA	NA	NA	NA
PLXNB1_AP_2_NA_NA	2.66431e-17	0.249338	PLXNB1	AP	chr3	-	2	48471460	48471417	NA	NA	NA	NA	NA	NA
LDLRAD4_AP_7_NA_NA	2.71355e-17	0.252972	LDLRAD4	AP	chr18	+	7	13641757	13642756	NA	NA	NA	NA	NA	NA
ATXN2L_AA_22.4:22.5:22.6_22.1_22.7	2.79302e-17	0.176008	ATXN2L	AA	chr16	+	22.4:22.5:22.6	28847647	28848071	22.1	28847254	28847443	22.7	28848072	28848558
PTGER3_AT_4_NA_NA	2.87575e-17	-0.168775	PTGER3	AT	chr1	-	4	71437416	71436464	NA	NA	NA	NA	NA	NA
NEK2_AT_7.2_NA_NA	2.88159e-17	-0.192479	NEK2	AT	chr1	-	7.2	211840447	211839772	NA	NA	NA	NA	NA	NA
COX6C_AT_7.2_NA_NA	2.88193e-17	-0.184	COX6C	AT	chr8	-	7.2	100890367	100890094	NA	NA	NA	NA	NA	NA
F8_AP_1_NA_NA	2.93164e-17	-0.271762	F8	AP	chrX	-	1	154251028	154250685	NA	NA	NA	NA	NA	NA
F8_AP_23_NA_NA	2.93164e-17	0.271762	F8	AP	chrX	-	23	154114592	154114409	NA	NA	NA	NA	NA	NA
MCTP2_AP_11.1_NA_NA	2.98977e-17	-0.304557	MCTP2	AP	chr15	+	11.1	94899203	94899365	NA	NA	NA	NA	NA	NA
NEK2_AT_8_NA_NA	3.03822e-17	0.192568	NEK2	AT	chr1	-	8	211836994	211836114	NA	NA	NA	NA	NA	NA
CREBZF_RI_2.4_2.3_2.5	3.0699e-17	0.105209	CREBZF	RI	chr11	-	2.4	85374567	85373502	2.3	85374645	85374568	2.5	85373501	85373433
TMEM251_AD_1.2_1.1_2	3.10706e-17	-0.145666	TMEM251	AD	chr14	+	1.2	93651378	93651830	1.1	93651296	93651377	2	93652605	93653434
MITD1_AT_2.2_NA_NA	3.10706e-17	0.11991	MITD1	AT	chr2	-	2.2	99790377	99789810	NA	NA	NA	NA	NA	NA
MITD1_AT_7_NA_NA	3.10706e-17	-0.11991	MITD1	AT	chr2	-	7	99785933	99785726	NA	NA	NA	NA	NA	NA
TCEB1_ES_1.2:5_1.1_6	3.13824e-17	-0.211936	TCEB1	ES	chr8	-	1.2:5	74884479	74876722	1.1	74884522	74884480	6	74872053	74872000
TGIF1_AP_7.1_NA_NA	3.14821e-17	0.12883	TGIF1	AP	chr18	+	7.1	3455412	3456351	NA	NA	NA	NA	NA	NA
CHTOP_ES_4.2:4.3:4.4_3.2_5	3.67514e-17	0.202805	CHTOP	ES	chr1	+	4.2:4.3:4.4	153614722	153615840	3.2	153610771	153610924	5	153617540	153618782
LIMA1_AP_7.1_NA_NA	3.79159e-17	-0.198882	LIMA1	AP	chr12	-	7.1	50595895	50594668	NA	NA	NA	NA	NA	NA
CHTOP_AD_4.3:4.4_4.2_5	3.81163e-17	0.141709	CHTOP	AD	chr1	+	4.3:4.4	153614906	153615840	4.2	153614722	153614905	5	153617540	153618782
C6orf141_AT_1.2_NA_NA	3.8648e-17	0.152401	C6orf141	AT	chr6	+	1.2	49519389	49519808	NA	NA	NA	NA	NA	NA
THTPA_AD_1.2:1.3:1.4:1.5_1.1_2	4.13956e-17	0.127108	THTPA	AD	chr14	+	1.2:1.3:1.4:1.5	24025553	24026513	1.1	24025216	24025552	2	24027904	24029480
RAB3D_AP_1_NA_NA	4.17648e-17	0.389678	RAB3D	AP	chr19	-	1	11456946	11456803	NA	NA	NA	NA	NA	NA
RAB3D_AP_2_NA_NA	4.17648e-17	-0.389678	RAB3D	AP	chr19	-	2	11450344	11450145	NA	NA	NA	NA	NA	NA
CDKL3_AT_18_NA_NA	4.24605e-17	0.147119	CDKL3	AT	chr5	-	18	133541822	133541305	NA	NA	NA	NA	NA	NA
CACNB3_AP_2_NA_NA	4.34517e-17	0.198507	CACNB3	AP	chr12	+	2	49209370	49209511	NA	NA	NA	NA	NA	NA
GPSM1_AP_14.1_NA_NA	4.35457e-17	0.14787	GPSM1	AP	chr9	+	14.1	139249982	139250141	NA	NA	NA	NA	NA	NA
CLIP4_AP_2_NA_NA	4.36238e-17	0.14937	CLIP4	AP	chr2	+	2	29336862	29337178	NA	NA	NA	NA	NA	NA
NFIB_ES_12.1:12.2:13:14_11_15	4.49868e-17	0.172652	NFIB	ES	chr9	-	12.1:12.2:13:14	14116345	14102421	11	14120623	14120439	15	14088325	14081842
UNK_AT_21_NA_NA	4.62008e-17	-0.127605	UNK	AT	chr17	+	21	73820343	73821886	NA	NA	NA	NA	NA	NA
DDX11_RI_29.2_29.1_29.3	4.87597e-17	0.123881	DDX11	RI	chr12	+	29.2	31256666	31256740	29.1	31256511	31256665	29.3	31256741	31257725
CHTOP_ES_4.1:4.2:4.3:4.4_3.2_5	5.0946e-17	0.18617	CHTOP	ES	chr1	+	4.1:4.2:4.3:4.4	153614719	153615840	3.2	153610771	153610924	5	153617540	153618782
ANKRD49_RI_2.7_2.6_2.8	5.14128e-17	0.187021	ANKRD49	RI	chr11	+	2.7	94231131	94231236	2.6	94231068	94231130	2.8	94231237	94232749
C1QTNF6_RI_4.4_4.3_4.5	5.20394e-17	0.10184	C1QTNF6	RI	chr22	-	4.4	37578191	37576908	4.3	37578622	37578192	4.5	37576907	37576207
CABIN1_AP_1_NA_NA	5.48998e-17	0.151365	CABIN1	AP	chr22	+	1	24407765	24407817	NA	NA	NA	NA	NA	NA
PDLIM7_ES_5_4_6	5.68209e-17	0.196496	PDLIM7	ES	chr5	-	5	176918926	176918808	4	176919436	176919406	6	176918421	176918405
SSBP3_ES_7:8_6_9	5.7672e-17	0.289386	SSBP3	ES	chr1	-	07:08:00	54723822	54722800	6	54747200	54747111	9	54717533	54717467
ARHGEF4_AT_14.3_NA_NA	5.95564e-17	-0.112341	ARHGEF4	AT	chr2	+	14.3	131803611	131804836	NA	NA	NA	NA	NA	NA
ARHGEF4_AT_4.2_NA_NA	5.95564e-17	0.112341	ARHGEF4	AT	chr2	+	4.2	131704209	131704803	NA	NA	NA	NA	NA	NA
NR3C1_AP_5_NA_NA	6.25168e-17	-0.137175	NR3C1	AP	chr5	-	5	142783265	142782776	NA	NA	NA	NA	NA	NA
ANKRD65_ES_1.4:2_1.3_3	6.31437e-17	-0.281207	ANKRD65	ES	chr1	-	1.4:2	1356195	1355432	1.3	1356385	1356196	3	1354929	1353800
SLC4A2_AP_2_NA_NA	6.49704e-17	-0.106299	SLC4A2	AP	chr7	+	2	150756657	150756849	NA	NA	NA	NA	NA	NA
FARP1_AP_1_NA_NA	7.13576e-17	0.125364	FARP1	AP	chr13	+	1	98794816	98795031	NA	NA	NA	NA	NA	NA
FARP1_AP_2_NA_NA	7.13576e-17	-0.125364	FARP1	AP	chr13	+	2	98795434	98795746	NA	NA	NA	NA	NA	NA
NEDD4L_AP_6_NA_NA	7.62094e-17	0.215177	NEDD4L	AP	chr18	+	6	55888767	55888989	NA	NA	NA	NA	NA	NA
AKAP2_AP_8_NA_NA	7.67905e-17	-0.202514	AKAP2	AP	chr9	+	8	112810878	112811135	NA	NA	NA	NA	NA	NA
TMC6_AP_3_NA_NA	7.75687e-17	-0.193701	TMC6	AP	chr17	-	3	76124863	76124693	NA	NA	NA	NA	NA	NA
SLC39A13_RI_6.2_6.1_6.3	7.87858e-17	0.138612	SLC39A13	RI	chr11	+	6.2	47435238	47435975	6.1	47435148	47435237	6.3	47435976	47436026
TBC1D14_AP_2_NA_NA	7.98735e-17	-0.168683	TBC1D14	AP	chr4	+	2	6911572	6911678	NA	NA	NA	NA	NA	NA
CANT1_RI_3.2_3.1_3.3	8.22249e-17	-0.124818	CANT1	RI	chr17	-	3.2	76993921	76993727	3.1	76994045	76993922	3.3	76993726	76993074
KIAA0226_AP_1_NA_NA	8.25383e-17	0.117479	KIAA0226	AP	chr3	-	1	197476570	197476140	NA	NA	NA	NA	NA	NA
KIAA0226_AP_2_NA_NA	8.25383e-17	-0.117479	KIAA0226	AP	chr3	-	2	197463779	197463526	NA	NA	NA	NA	NA	NA
KLHL7_AT_14_NA_NA	8.42502e-17	-0.116953	KLHL7	AT	chr7	+	14	23213634	23217533	NA	NA	NA	NA	NA	NA
ULK4_AT_5.3_NA_NA	8.44888e-17	0.166693	ULK4	AT	chr3	-	5.3	41978720	41978587	NA	NA	NA	NA	NA	NA
CLK4_ES_2.3:3_2.1_4	8.63454e-17	-0.164401	CLK4	ES	chr5	-	2.3:3	178049460	178046839	2.1	178050417	178050257	4	178045779	178045557
MYO1C_AP_2_NA_NA	9.27805e-17	0.114433	MYO1C	AP	chr17	-	2	1394972	1394894	NA	NA	NA	NA	NA	NA
ERRFI1_AA_3.1:3.2:3.3_2_3.4	9.54771e-17	0.270731	ERRFI1	AA	chr1	-	3.1:3.2:3.3	8075460	8074457	2	8075752	8075555	3.4	8074456	8071779
NIN_ES_18_17_19	9.67339e-17	-0.107745	NIN	ES	chr14	-	18	51225348	51223210	17	51227077	51226575	19	51221585	51221460
IP6K2_RI_11.8_11.7_11.9	9.67339e-17	0.176736	IP6K2	RI	chr3	-	11.8	48731891	48731674	11.7	48731958	48731892	11.9	48731673	48730881
BTN3A1_AA_10.1_9_10.2	9.8326e-17	0.118248	BTN3A1	AA	chr6	+	10.1	26412640	26412932	9	26411783	26411809	10.2	26412933	26413396
ZNF207_ES_10_9_11	9.84488e-17	-0.100658	ZNF207	ES	chr17	+	10	30693684	30693776	9	30692349	30692506	11	30694791	30695033
TVP23C_AT_10_NA_NA	1.0229e-16	0.164049	TVP23C	AT	chr17	-	10	15341517	15341205	NA	NA	NA	NA	NA	NA
NUDT16L1_RI_2.3_2.2_2.4	1.02412e-16	0.176033	NUDT16L1	RI	chr16	+	2.3	4744310	4744958	2.2	4744240	4744309	2.4	4744959	4745078
TNIP1_AP_3_NA_NA	1.02506e-16	-0.132926	TNIP1	AP	chr5	-	3	150460997	150460441	NA	NA	NA	NA	NA	NA
TCF20_ES_4.1:4.2_3_5	1.09519e-16	-0.163467	TCF20	ES	chr22	-	4.1:4.2	42564742	42564615	3	42565902	42565853	5	42557364	42556019
NFIB_ES_12.1:13:14_11_15	1.11611e-16	0.143494	NFIB	ES	chr9	-	12.1:13:14	14116345	14102421	11	14120623	14120439	15	14088325	14081842
SSFA2_AP_1_NA_NA	1.13858e-16	-0.106109	SSFA2	AP	chr2	+	1	182756615	182757004	NA	NA	NA	NA	NA	NA
PLGLB1_AT_6_NA_NA	1.15013e-16	-0.149914	PLGLB1	AT	chr2	-	6	87230280	87229682	NA	NA	NA	NA	NA	NA
PAAF1_ES_4.2_3.2_5	1.20214e-16	-0.133122	PAAF1	ES	chr11	+	4.2	73598085	73598144	3.2	73589828	73589864	5	73598399	73598502
FNIP1_ES_7_6_8	1.22116e-16	0.249895	FNIP1	ES	chr5	-	7	131046354	131046271	6	131052349	131052258	8	131044965	131044894
CYFIP2_AD_1.2_1.1_5.2	1.22116e-16	-0.135282	CYFIP2	AD	chr5	+	1.2	156693206	156693594	1.1	156693089	156693205	5.2	156712349	156712440
FAM160A2_AT_9.2_NA_NA	1.23173e-16	0.123452	FAM160A2	AT	chr11	-	9.2	6238600	6237800	NA	NA	NA	NA	NA	NA
METTL17_RI_10.2_10.1_10.3	1.34581e-16	-0.110476	METTL17	RI	chr14	+	10.2	21464871	21464943	10.1	21464686	21464870	10.3	21464944	21464970
SSFA2_AP_3_NA_NA	1.35589e-16	0.10131	SSFA2	AP	chr2	+	3	182758120	182758472	NA	NA	NA	NA	NA	NA
NCF4_RI_8.2_8.1_8.3	1.36315e-16	0.100059	NCF4	RI	chr22	+	8.2	37271826	37272070	8.1	37271695	37271825	8.3	37272071	37272136
SETD4_RI_13.2_13.1_13.3	1.37595e-16	0.118727	SETD4	RI	chr21	-	13.2	37408382	37408259	13.1	37408549	37408383	13.3	37408258	37406839
MYO5B_ES_30_29_31	1.38225e-16	-0.130125	MYO5B	ES	chr18	-	30	47383260	47383183	29	47389697	47389597	31	47380017	47379819
SMAD4_AP_4_NA_NA	1.39984e-16	-0.140896	SMAD4	AP	chr18	+	4	48556583	48556993	NA	NA	NA	NA	NA	NA
HES4_ES_1.3_1.1_2	1.42287e-16	0.136554	HES4	ES	chr1	-	1.3	935167	935072	1.1	935552	935246	2	934993	934906
SCHIP1_ES_4:5:6_3_7	1.42339e-16	0.125551	SCHIP1	ES	chr3	+	04:05:06	159603996	159606732	3	159583952	159584070	7	159609886	159609979
PPOX_AT_14_NA_NA	1.42883e-16	0.103868	PPOX	AT	chr1	+	14	161146639	161146907	NA	NA	NA	NA	NA	NA
PPOX_AT_13_NA_NA	1.42883e-16	-0.103868	PPOX	AT	chr1	+	13	161140824	161141010	NA	NA	NA	NA	NA	NA
NFATC2IP_AP_2_NA_NA	1.43598e-16	-0.166309	NFATC2IP	AP	chr16	+	2	28962258	28962719	NA	NA	NA	NA	NA	NA
AAGAB_AD_2.2_2.1_3	1.46759e-16	-0.106971	AAGAB	AD	chr15	-	2.2	67546896	67546752	2.1	67547074	67546897	3	67529158	67528968
SORBS1_ES_20_19_23	1.50857e-16	-0.129544	SORBS1	ES	chr10	-	20	97135813	97135730	19	97141556	97141442	23	97127456	97127407
PGF_ES_7_6_8	1.5745e-16	0.114127	PGF	ES	chr14	-	7	75412978	75412916	6	75413111	75413082	8	75409436	75408537
TYMS_ES_4_3_5	1.65483e-16	0.103569	TYMS	ES	chr18	+	4	669072	669173	3	662146	662320	5	670692	670867
FCRL5_AT_10.2_NA_NA	1.67052e-16	0.13049	FCRL5	AT	chr1	-	10.2	157504403	157501754	NA	NA	NA	NA	NA	NA
ARMC6_AD_1.2_1.1_5	1.71137e-16	0.105034	ARMC6	AD	chr19	+	1.2	19144740	19144822	1.1	19144384	19144739	5	19153520	19153686
MFI2_AT_17_NA_NA	1.75267e-16	-0.194385	MFI2	AT	chr3	-	17	196730322	196728611	NA	NA	NA	NA	NA	NA
MFI2_AT_7_NA_NA	1.75267e-16	0.194385	MFI2	AT	chr3	-	7	196746672	196745824	NA	NA	NA	NA	NA	NA
NFATC2IP_AP_7.1_NA_NA	1.83898e-16	0.166309	NFATC2IP	AP	chr16	+	7.1	28969711	28970037	NA	NA	NA	NA	NA	NA
FLAD1_ES_2.2:3:4.1:4.2:4.3_1.3_6.1	1.90106e-16	0.202014	FLAD1	ES	chr1	+	2.2:3:4.1:4.2:4.3	154960581	154963004	1.3	154956318	154956542	6.1	154965189	154965262
SORBS2_AP_3_NA_NA	1.93367e-16	0.234674	SORBS2	AP	chr4	-	3	186733392	186732818	NA	NA	NA	NA	NA	NA
VOPP1_AP_1_NA_NA	1.93909e-16	-0.114581	VOPP1	AP	chr7	-	1	55640218	55639964	NA	NA	NA	NA	NA	NA
CD36_AP_5_NA_NA	1.94076e-16	-0.283423	CD36	AP	chr7	+	5	80231466	80231695	NA	NA	NA	NA	NA	NA
NR1H3_RI_3.3:3.4_3.2_3.5	1.97164e-16	0.141471	NR1H3	RI	chr11	+	3.3:3.4	47279681	47280730	3.2	47279547	47279680	3.5	47280731	47280810
PARP3_ES_2:3.1_1_3.2	2.02265e-16	0.180879	PARP3	ES	chr3	+	00:02:03.100000	51976946	51977369	1	51976361	51976724	3.2	51977370	51977554
EEF1D_ES_6:7.2:8.1_1_8.2	2.07152e-16	-0.167205	EEF1D	ES	chr8	-	6:7.2:8.1	144672908	144669020	1	144679914	144679518	8.2	144669019	144668924
SPECC1_AT_18_NA_NA	2.1102e-16	0.107988	SPECC1	AT	chr17	+	18	20217289	20222339	NA	NA	NA	NA	NA	NA
SPECC1_AT_10_NA_NA	2.1102e-16	-0.107988	SPECC1	AT	chr17	+	10	20140173	20142740	NA	NA	NA	NA	NA	NA
ZNF395_AP_2_NA_NA	2.11595e-16	-0.166335	ZNF395	AP	chr8	-	2	28243590	28243521	NA	NA	NA	NA	NA	NA
GPR126_ES_6_5_7	2.12711e-16	0.220406	GPR126	ES	chr6	+	6	142704897	142704980	5	142703088	142703156	7	142711395	142711480
ATXN2_ES_21_20_22	2.1684e-16	-0.103758	ATXN2	ES	chr12	-	21	111902519	111902466	20	111908044	111907912	22	111895163	111895018
PBRM1_ES_29_27_30	2.263e-16	0.130753	PBRM1	ES	chr3	-	29	52588895	52588740	27	52595984	52595783	30	52584833	52584763
GPS1_AD_1.2:1.3:1.4:1.5:1.6_1.1_2.3	2.28682e-16	-0.123842	GPS1	AD	chr17	+	1.2:1.3:1.4:1.5:1.6	80009841	80010335	1.1	80009741	80009840	2.3	80011150	80011242
INPP5B_AD_7.2_7.1_8	2.28805e-16	0.186106	INPP5B	AD	chr1	-	7.2	38397584	38397345	7.1	38397725	38397585	8	38357126	38357030
ZFYVE28_AP_1_NA_NA	2.41104e-16	-0.266712	ZFYVE28	AP	chr4	-	1	2420390	2420012	NA	NA	NA	NA	NA	NA
THTPA_AD_1.2:1.3:1.4_1.1_2	2.56558e-16	0.119842	THTPA	AD	chr14	+	1.2:1.3:1.4	24025553	24026248	1.1	24025216	24025552	2	24027904	24029480
DNASE1L3_RI_9.2_9.1_9.3	2.63528e-16	0.113721	DNASE1L3	RI	chr3	-	9.2	58179069	58178531	9.1	58179166	58179070	9.3	58178530	58177984
C16orf13_ES_2:3_1_5	2.65089e-16	-0.114373	C16orf13	ES	chr16	-	02:03:00	685774	685281	1	686351	686094	5	684797	684719
ATP8B2_AP_4_NA_NA	2.67505e-16	0.160657	ATP8B2	AP	chr1	+	4	154301275	154301551	NA	NA	NA	NA	NA	NA
CREM_AT_16.2_NA_NA	2.68883e-16	-0.129148	CREM	AT	chr10	+	16.2	35500584	35501886	NA	NA	NA	NA	NA	NA
RNF166_AP_5.1_NA_NA	2.83255e-16	0.13957	RNF166	AP	chr16	-	5.1	88766464	88766141	NA	NA	NA	NA	NA	NA
FAM160A2_AT_12_NA_NA	2.83609e-16	-0.120453	FAM160A2	AT	chr11	-	12	6233097	6232565	NA	NA	NA	NA	NA	NA
ANKRD44_AT_27_NA_NA	2.85571e-16	-0.222957	ANKRD44	AT	chr2	-	27	197860185	197859250	NA	NA	NA	NA	NA	NA
P2RX5_AT_13_NA_NA	3.02717e-16	-0.146275	P2RX5	AT	chr17	-	13	3575787	3575493	NA	NA	NA	NA	NA	NA
ATP8B2_AP_1_NA_NA	3.05797e-16	-0.165647	ATP8B2	AP	chr1	+	1	154298029	154298178	NA	NA	NA	NA	NA	NA
C1orf159_ES_11.3_11.1_12	3.0861e-16	-0.236095	C1orf159	ES	chr1	-	11.3	1019466	1019295	11.1	1019763	1019733	12	1018367	1017198
KIAA0101_ES_3_2_5	3.09467e-16	0.115828	KIAA0101	ES	chr15	-	3	64669104	64668942	2	64673237	64673157	5	64658274	64657193
ASXL1_AP_1_NA_NA	3.11931e-16	-0.100362	ASXL1	AP	chr20	+	1	30946155	30946635	NA	NA	NA	NA	NA	NA
ASXL1_AP_2_NA_NA	3.11931e-16	0.100362	ASXL1	AP	chr20	+	2	30947368	30947594	NA	NA	NA	NA	NA	NA
VKORC1_ES_4.1:4.2_2_6	3.11941e-16	0.142009	VKORC1	ES	chr16	-	4.1:4.2	31104803	31104633	2	31106278	31105878	6	31102663	31102163
ZNF398_AP_3_NA_NA	3.12066e-16	-0.253566	ZNF398	AP	chr7	+	3	148844560	148844858	NA	NA	NA	NA	NA	NA
DAG1_AP_1_NA_NA	3.14219e-16	0.137277	DAG1	AP	chr3	+	1	49506146	49506488	NA	NA	NA	NA	NA	NA
TMEM234_RI_5.2:5.3_5.1_5.4	3.30196e-16	0.105067	TMEM234	RI	chr1	-	5.2:5.3	32682859	32682549	5.1	32682952	32682860	5.4	32682548	32682490
NR3C2_AP_2_NA_NA	3.3172e-16	-0.23665	NR3C2	AP	chr4	-	2	149363672	149363312	NA	NA	NA	NA	NA	NA
NR3C2_AP_1_NA_NA	3.3172e-16	0.23665	NR3C2	AP	chr4	-	1	149365850	149365678	NA	NA	NA	NA	NA	NA
HENMT1_AP_2_NA_NA	3.362e-16	0.192276	HENMT1	AP	chr1	-	2	109203744	109203585	NA	NA	NA	NA	NA	NA
NADK_AP_1_NA_NA	3.45301e-16	0.201724	NADK	AP	chr1	-	1	1711508	1711344	NA	NA	NA	NA	NA	NA
FBXO18_AP_3_NA_NA	3.48581e-16	0.161727	FBXO18	AP	chr10	+	3	5936349	5936474	NA	NA	NA	NA	NA	NA
MYO5A_ES_35_34_36	3.55008e-16	-0.138856	MYO5A	ES	chr15	-	35	52630081	52630007	34	52632591	52632393	36	52628753	52628660
ZMYND11_AP_2_NA_NA	3.55912e-16	-0.119671	ZMYND11	AP	chr10	+	2	181009	181242	NA	NA	NA	NA	NA	NA
MDGA1_AT_18.2_NA_NA	3.60968e-16	0.146412	MDGA1	AT	chr6	-	18.2	37605980	37605736	NA	NA	NA	NA	NA	NA
MDGA1_AT_19_NA_NA	3.60968e-16	-0.146412	MDGA1	AT	chr6	-	19	37605235	37600284	NA	NA	NA	NA	NA	NA
NFKB1_AP_1_NA_NA	3.6112e-16	-0.14457	NFKB1	AP	chr4	+	1	103422486	103422945	NA	NA	NA	NA	NA	NA
RHBDL2_AP_1_NA_NA	3.6579e-16	0.214985	RHBDL2	AP	chr1	-	1	39407471	39407354	NA	NA	NA	NA	NA	NA
TAF13_AT_5_NA_NA	3.75194e-16	-0.110729	TAF13	AT	chr1	-	5	109605694	109605108	NA	NA	NA	NA	NA	NA
ZCCHC10_AT_3_NA_NA	3.79765e-16	-0.114599	ZCCHC10	AT	chr5	-	3	132354895	132354739	NA	NA	NA	NA	NA	NA
ZCCHC10_AT_6.2_NA_NA	3.79765e-16	0.114599	ZCCHC10	AT	chr5	-	6.2	132334524	132332677	NA	NA	NA	NA	NA	NA
MAFK_AP_1_NA_NA	3.86207e-16	-0.210335	MAFK	AP	chr7	+	1	1570350	1570534	NA	NA	NA	NA	NA	NA
MAFK_AP_2_NA_NA	3.86207e-16	0.210336	MAFK	AP	chr7	+	2	1577123	1578093	NA	NA	NA	NA	NA	NA
PLEKHA6_AA_7.1_6_7.2	3.86494e-16	0.223738	PLEKHA6	AA	chr1	-	7.1	204230636	204230577	6	204234170	204234070	7.2	204230576	204230434
ABHD17A_AD_4.3_4.2_5.1	3.95651e-16	0.124179	ABHD17A	AD	chr19	-	4.3	1879919	1878663	4.2	1880060	1879920	5.1	1877686	1877647
ATP11C_ES_32_29_33	3.98597e-16	0.112152	ATP11C	ES	chrX	-	32	138813914	138813810	29	138820228	138820075	33	138811121	138808505
AKIP1_ES_2_1.3_3	3.98801e-16	0.102383	AKIP1	ES	chr11	+	2	8934000	8934080	1.3	8932991	8933218	3	8936373	8936477
DAG1_AP_2.1_NA_NA	4.06442e-16	-0.135983	DAG1	AP	chr3	+	2.1	49507565	49507866	NA	NA	NA	NA	NA	NA
IREB2_RI_8.2_8.1_8.3	4.07949e-16	-0.148041	IREB2	RI	chr15	+	8.2	78765724	78768529	8.1	78765584	78765723	8.3	78768530	78768701
PPARG_AP_5_NA_NA	4.26366e-16	-0.175018	PPARG	AP	chr3	+	5	12392971	12393173	NA	NA	NA	NA	NA	NA
ACVRL1_AP_1_NA_NA	4.60287e-16	-0.16986	ACVRL1	AP	chr12	+	1	52301202	52301479	NA	NA	NA	NA	NA	NA
ACVRL1_AP_2.1_NA_NA	4.60287e-16	0.16986	ACVRL1	AP	chr12	+	2.1	52306116	52306253	NA	NA	NA	NA	NA	NA
AKIP1_RI_1.2_1.1_1.3	4.82066e-16	-0.184493	AKIP1	RI	chr11	+	1.2	8932771	8932990	1.1	8932686	8932770	1.3	8932991	8933218
BRF1_AP_6_NA_NA	4.95801e-16	-0.102745	BRF1	AP	chr14	-	6	105715741	105715486	NA	NA	NA	NA	NA	NA
TAF13_AT_4.2_NA_NA	5.00969e-16	0.1104	TAF13	AT	chr1	-	4.2	109607054	109606762	NA	NA	NA	NA	NA	NA
CCDC91_ES_4:5:6_3_8.2	5.00969e-16	0.200235	CCDC91	ES	chr12	+	04:05:06	28378728	28408595	3	28343360	28343574	8.2	28410135	28410178
RGS12_AT_20.2_NA_NA	5.02069e-16	0.107599	RGS12	AT	chr4	+	20.2	3432683	3433977	NA	NA	NA	NA	NA	NA
RGS12_AT_21_NA_NA	5.02069e-16	-0.107599	RGS12	AT	chr4	+	21	3441182	3441632	NA	NA	NA	NA	NA	NA
NASP_ES_9_8_10	5.02675e-16	0.12574	NASP	ES	chr1	+	9	46072993	46074009	8	46072154	46072263	10	46078841	46078920
HENMT1_AP_1_NA_NA	5.1496e-16	-0.19122	HENMT1	AP	chr1	-	1	109204148	109203806	NA	NA	NA	NA	NA	NA
KDM3A_RI_16.2_16.1_16.3	5.1496e-16	-0.111172	KDM3A	RI	chr2	+	16.2	86705859	86707289	16.1	86705731	86705858	16.3	86707290	86707485
UBE2G2_ES_7_6_8	5.28667e-16	0.127488	UBE2G2	ES	chr21	-	7	46194656	46194482	6	46197332	46197214	8	46193602	46193462
ARHGEF6_AP_4_NA_NA	5.44193e-16	-0.191128	ARHGEF6	AP	chrX	-	4	135849551	135849303	NA	NA	NA	NA	NA	NA
YWHAE_ES_2:3:6_1_7	5.56232e-16	-0.246457	YWHAE	ES	chr17	-	02:03:06	1273035	1257505	1	1303672	1303341	7	1248793	1247566
CLK2_ES_5.2_4.2_6	5.6248e-16	0.190033	CLK2	ES	chr1	-	5.2	155238583	155238499	4.2	155239504	155239279	6	155238150	155238084
SUMF2_ES_5.1:5.2:6_3_7	5.691e-16	0.101028	SUMF2	ES	chr7	+	5.1:5.2:6	56142279	56144582	3	56140690	56140804	7	56145795	56145879
GLS_AT_20_NA_NA	5.73768e-16	-0.13322	GLS	AT	chr2	+	20	191827556	191830278	NA	NA	NA	NA	NA	NA
GLS_AT_16_NA_NA	5.73768e-16	0.13322	GLS	AT	chr2	+	16	191797442	191800015	NA	NA	NA	NA	NA	NA
FLAD1_ES_2.2:4.1:4.3_1.3_6.1	6.28999e-16	0.209465	FLAD1	ES	chr1	+	2.2:4.1:4.3	154960581	154963004	1.3	154956318	154956542	6.1	154965189	154965262
MRPS12_AD_1.2_1.1_1.4	6.88914e-16	0.149931	MRPS12	AD	chr19	+	1.2	39421639	39421811	1.1	39421188	39421638	1.4	39421916	39421983
CD58_AT_6_NA_NA	7.01474e-16	-0.105958	CD58	AT	chr1	-	6	117057444	117057157	NA	NA	NA	NA	NA	NA
ENTHD2_AD_1.2_1.1_2	7.24523e-16	-0.234584	ENTHD2	AD	chr17	-	1.2	79212785	79212314	1.1	79212891	79212786	2	79211259	79211187
POLL_RI_6.2_6.1_6.3	7.35149e-16	0.114711	POLL	RI	chr10	-	6.2	103343264	103342649	6.1	103343438	103343265	6.3	103342648	103342520
RAPGEF1_AP_1_NA_NA	7.35149e-16	-0.140491	RAPGEF1	AP	chr9	-	1	134615461	134615157	NA	NA	NA	NA	NA	NA
RNF146_AD_1.2:1.3_1.1_2	7.44261e-16	-0.136344	RNF146	AD	chr6	+	1.2:1.3	127588071	127588240	1.1	127587755	127588070	2	127601376	127601485
ZNF550_ES_5.1:5.2_4_6	7.71998e-16	0.153914	ZNF550	ES	chr19	-	5.1:5.2	58055951	58055019	4	58059361	58057825	6	58054611	58053208
ARHGEF6_AP_1_NA_NA	7.72256e-16	0.192775	ARHGEF6	AP	chrX	-	1	135864247	135862877	NA	NA	NA	NA	NA	NA
PLOD2_ES_15_14_16	7.81382e-16	-0.104495	PLOD2	ES	chr3	-	15	145795711	145795649	14	145797044	145796903	16	145794682	145794569
DCAF11_AP_2.1_NA_NA	7.98485e-16	0.163214	DCAF11	AP	chr14	+	2.1	24584524	24584590	NA	NA	NA	NA	NA	NA
DCAF11_AP_1.1_NA_NA	7.98485e-16	-0.163214	DCAF11	AP	chr14	+	1.1	24583836	24584133	NA	NA	NA	NA	NA	NA
PDE5A_AP_2_NA_NA	8.10779e-16	0.240665	PDE5A	AP	chr4	-	2	120549202	120549150	NA	NA	NA	NA	NA	NA
ELP5_RI_7.2_7.1_7.3	8.13993e-16	-0.110519	ELP5	RI	chr17	+	7.2	7162003	7162144	7.1	7161907	7162002	7.3	7162145	7162245
TVP23C_AT_9.2_NA_NA	8.33516e-16	-0.122545	TVP23C	AT	chr17	-	9.2	15406411	15405578	NA	NA	NA	NA	NA	NA
CLN3_AP_1_NA_NA	8.34497e-16	-0.188625	CLN3	AP	chr16	-	1	28506855	28506662	NA	NA	NA	NA	NA	NA
CLN3_AP_3.1_NA_NA	8.34497e-16	0.188625	CLN3	AP	chr16	-	3.1	28503623	28503537	NA	NA	NA	NA	NA	NA
POLL_ES_3:4:5.1:5.2:6.1:6.2:6.3_1.5_7	8.79449e-16	0.223989	POLL	ES	chr10	-	3:4:5.1:5.2:6.1:6.2:6.3	103345913	103342520	1.5	103347163	103347003	7	103340173	103340005
ITGBL1_AT_12.2_NA_NA	9.44854e-16	0.106996	ITGBL1	AT	chr13	+	12.2	102368021	102368794	NA	NA	NA	NA	NA	NA
ITGBL1_AT_13_NA_NA	9.44854e-16	-0.106996	ITGBL1	AT	chr13	+	13	102369849	102370694	NA	NA	NA	NA	NA	NA
GGTLC1_RI_2.2_2.1_2.3	9.46651e-16	-0.195469	GGTLC1	RI	chr20	-	2.2	23967413	23967283	2.1	23967512	23967414	2.3	23967282	23967073
ETS2_AP_2.1_NA_NA	9.47961e-16	-0.134235	ETS2	AP	chr21	+	2.1	40177755	40177894	NA	NA	NA	NA	NA	NA
ETS2_AP_1_NA_NA	9.47961e-16	0.134235	ETS2	AP	chr21	+	1	40177231	40177540	NA	NA	NA	NA	NA	NA
CEP152_AT_27_NA_NA	1.00199e-15	-0.10053	CEP152	AT	chr15	-	27	49031485	49030132	NA	NA	NA	NA	NA	NA
CEP152_AT_26.2_NA_NA	1.00199e-15	0.10053	CEP152	AT	chr15	-	26.2	49033797	49032703	NA	NA	NA	NA	NA	NA
ADAM15_ES_21.1:21.2_20_22.1	1.04579e-15	-0.16584	ADAM15	ES	chr1	+	21.1:21.2	155033891	155033965	20	155033239	155033308	22.1	155034380	155034451
SPEG_AD_6.2_6.1_7	1.06201e-15	-0.326445	SPEG	AD	chr2	+	6.2	220309707	220309883	6.1	220309547	220309706	7	220312696	220313993
KHDC1_AP_1_NA_NA	1.09689e-15	0.161089	KHDC1	AP	chr6	-	1	74019938	74019275	NA	NA	NA	NA	NA	NA
KHDC1_AP_3_NA_NA	1.09689e-15	-0.161089	KHDC1	AP	chr6	-	3	73972907	73972497	NA	NA	NA	NA	NA	NA
SENP6_ES_8_6_9	1.1058e-15	-0.10249	SENP6	ES	chr6	+	8	76350400	76350420	6	76344423	76344527	9	76357447	76357517
ZNF398_AP_1_NA_NA	1.13606e-15	0.23094	ZNF398	AP	chr7	+	1	148823508	148823747	NA	NA	NA	NA	NA	NA
MS4A15_ES_2:3.1:3.2_1_4	1.18894e-15	-0.198464	MS4A15	ES	chr11	+	2:3.1:3.2	60531179	60535128	1	60524426	60524531	4	60538764	60538820
P2RX5_AT_12_NA_NA	1.18972e-15	0.144207	P2RX5	AT	chr17	-	12	3577171	3576521	NA	NA	NA	NA	NA	NA
PTGER3_AT_2.3_NA_NA	1.19998e-15	0.119574	PTGER3	AT	chr1	-	2.3	71477900	71472314	NA	NA	NA	NA	NA	NA
CCNT2_AD_7.2_7.1_8	1.21042e-15	-0.156332	CCNT2	AD	chr2	+	7.2	135703717	135704035	7.1	135703671	135703716	8	135705306	135705469
SCLT1_AT_23_NA_NA	1.29372e-15	-0.120211	SCLT1	AT	chr4	-	23	129805694	129805148	NA	NA	NA	NA	NA	NA
CABIN1_AP_31_NA_NA	1.31668e-15	-0.208923	CABIN1	AP	chr22	+	31	24551806	24552044	NA	NA	NA	NA	NA	NA
TBRG1_ES_4_3_6	1.33271e-15	-0.106124	TBRG1	ES	chr11	+	4	124496369	124496505	3	124495567	124495799	6	124496800	124496946
KIFC3_AP_8_NA_NA	1.34976e-15	0.188119	KIFC3	AP	chr16	-	8	57816225	57815751	NA	NA	NA	NA	NA	NA
BRF1_AP_7_NA_NA	1.3596e-15	0.132952	BRF1	AP	chr14	-	7	105714231	105713408	NA	NA	NA	NA	NA	NA
C5orf38_AT_4_NA_NA	1.42819e-15	-0.165356	C5orf38	AT	chr5	+	4	2755143	2755508	NA	NA	NA	NA	NA	NA
C5orf38_AT_3.3_NA_NA	1.42819e-15	0.165356	C5orf38	AT	chr5	+	3.3	2753485	2754487	NA	NA	NA	NA	NA	NA
CREM_AT_10.2_NA_NA	1.43955e-15	0.122149	CREM	AT	chr10	+	10.2	35468205	35468771	NA	NA	NA	NA	NA	NA
TBC1D5_ME_5|6_1_7	1.45553e-15	-0.104024	TBC1D5	ME	chr3	-	5|6	17665405|17603634	17665341|17603511	1	17784099	17783973	7	17550097	17549966
PIP5K1B_ES_3_1_4	1.55216e-15	-0.148576	PIP5K1B	ES	chr9	+	3	71357417	71357573	1	71320575	71320678	4	71433377	71433461
ZNF426_RI_1.2_1.1_1.3	1.57995e-15	-0.243778	ZNF426	RI	chr19	-	1.2	9649250	9649022	1.1	9649303	9649251	1.3	9649021	9648935
PEX26_AT_9_NA_NA	1.63415e-15	-0.120534	PEX26	AT	chr22	+	9	18613610	18613905	NA	NA	NA	NA	NA	NA
PEX26_AT_5_NA_NA	1.63415e-15	0.120534	PEX26	AT	chr22	+	5	18570738	18588162	NA	NA	NA	NA	NA	NA
SORBS2_AP_15_NA_NA	1.77297e-15	-0.261684	SORBS2	AP	chr4	-	15	186578123	186577769	NA	NA	NA	NA	NA	NA
VWA5A_ES_1.3_1.1_2.2	1.85844e-15	-0.195097	VWA5A	ES	chr11	+	1.3	123987273	123987387	1.1	123986069	123986189	2.2	123988204	123988261
SETD9_ES_2_1_3	1.87541e-15	0.1181	SETD9	ES	chr5	+	2	56206996	56207363	1	56205087	56205570	3	56208838	56208961
FAM63A_AA_4.1_2.2_4.2	1.89155e-15	-0.127164	FAM63A	AA	chr1	-	4.1	150975444	150975183	2.2	150979273	150978788	4.2	150975182	150974877
CAST_AP_6_NA_NA	1.97581e-15	0.179778	CAST	AP	chr5	+	6	96038504	96038619	NA	NA	NA	NA	NA	NA
AGAP1_AP_1_NA_NA	2.01415e-15	0.133055	AGAP1	AP	chr2	+	1	236402733	236403493	NA	NA	NA	NA	NA	NA
AGAP1_AP_2_NA_NA	2.01415e-15	-0.133055	AGAP1	AP	chr2	+	2	236578248	236579701	NA	NA	NA	NA	NA	NA
MKL2_AP_1_NA_NA	2.03418e-15	0.377722	MKL2	AP	chr16	+	1	14165179	14165222	NA	NA	NA	NA	NA	NA
PHF17_AP_3.1_NA_NA	2.03418e-15	0.213468	PHF17	AP	chr4	+	3.1	129732447	129732551	NA	NA	NA	NA	NA	NA
CCNDBP1_RI_10.2_10.1_10.3	2.0828e-15	0.156362	CCNDBP1	RI	chr15	+	10.2	43486336	43486612	10.1	43486279	43486335	10.3	43486613	43486659
OGFOD3_ES_9_8_10	2.08878e-15	0.120029	OGFOD3	ES	chr17	-	9	80352419	80352207	8	80356195	80356072	10	80350410	80347099
STAP2_AA_14.1:14.2_13_14.3	2.17415e-15	0.100167	STAP2	AA	chr19	-	14.1:14.2	4324664	4324527	13	4325305	4325213	14.3	4324526	4324452
FBXW8_AD_1.2_1.1_2	2.25542e-15	-0.214338	FBXW8	AD	chr12	+	1.2	117348963	117349160	1.1	117348761	117348962	2	117365828	117365932
BDNF_AP_7.1_NA_NA	2.36705e-15	-0.269324	BDNF	AP	chr11	-	7.1	27722035	27721729	NA	NA	NA	NA	NA	NA
TMBIM4_AD_2.3_2.2_4.1	2.38319e-15	0.266129	TMBIM4	AD	chr12	-	2.3	66563069	66562695	2.2	66563133	66563070	4.1	66547228	66547191
SPG20_AP_4_NA_NA	2.45488e-15	-0.155297	SPG20	AP	chr13	-	4	36920420	36920362	NA	NA	NA	NA	NA	NA
FNBP1_ES_12_10.3_14.2	2.49686e-15	0.101142	FNBP1	ES	chr9	-	12	132678259	132678245	10.3	132686218	132686123	14.2	132671278	132671169
CTNND1_ES_3:4.1:4.2:4.3_2.3_5	2.52195e-15	-0.141217	CTNND1	ES	chr11	+	3:4.1:4.2:4.3	57556509	57559145	2.3	57529541	57529591	5	57561482	57561553
GPS2_RI_1.2_1.1_1.3	2.53601e-15	-0.244628	GPS2	RI	chr17	-	1.2	7218649	7218439	1.1	7218883	7218650	1.3	7218438	7218278
SIGIRR_AD_1.2_1.1_3	2.54689e-15	-0.129148	SIGIRR	AD	chr11	-	1.2	417324	417294	1.1	417397	417325	3	410027	409868
CBWD6_AT_16_NA_NA	2.66165e-15	-0.132187	CBWD6	AT	chr9	-	16	69205069	69204538	NA	NA	NA	NA	NA	NA
WDFY3_ES_45_44_46	2.71856e-15	-0.132446	WDFY3	ES	chr4	-	45	85648064	85648014	44	85654762	85654535	46	85645747	85645579
MPPE1_ES_9.1:9.2_8_10	2.77435e-15	-0.125852	MPPE1	ES	chr18	-	9.1:9.2	11886780	11886712	8	11887024	11886916	10	11886620	11886498
SDCCAG3_ES_2_1_4	2.95475e-15	0.11465	SDCCAG3	ES	chr9	-	2	139304691	139304542	1	139305061	139304780	4	139302390	139302278
RPS15_RI_1.2:1.3:1.4_1.1_1.5	3.04379e-15	-0.162022	RPS15	RI	chr19	+	1.2:1.3:1.4	1438428	1438809	1.1	1438358	1438427	1.5	1438810	1438891
SLCO4A1_RI_8.2_8.1_8.3	3.05338e-15	-0.206047	SLCO4A1	RI	chr20	+	8.2	61299263	61299363	8.1	61299097	61299262	8.3	61299364	61299536
HNRNPH1_ES_3:4:6:7:8:9:10.1_2_11.1	3.07219e-15	0.233735	HNRNPH1	ES	chr5	-	3:4:6:7:8:9:10.1	179048398	179044052	2	179048977	179048844	11.1	179043959	179043900
THYN1_AD_1.2_1.1_1.4	3.09753e-15	0.110989	THYN1	AD	chr11	-	1.2	134123192	134123121	1.1	134123264	134123193	1.4	134122810	134122734
PRKRIP1_ES_6_4_7	3.11459e-15	0.116126	PRKRIP1	ES	chr7	+	6	102038067	102038145	4	102016659	102016769	7	102039995	102040095
ZNF530_AT_4.2_NA_NA	3.16246e-15	0.160752	ZNF530	AT	chr19	+	4.2	58119196	58119635	NA	NA	NA	NA	NA	NA
ZNF530_AT_5_NA_NA	3.16246e-15	-0.160752	ZNF530	AT	chr19	+	5	58123871	58124090	NA	NA	NA	NA	NA	NA
IL1RL1_AT_13_NA_NA	3.17784e-15	0.155488	IL1RL1	AT	chr2	+	13	102967996	102968497	NA	NA	NA	NA	NA	NA
IL1RL1_AT_10.2_NA_NA	3.17784e-15	-0.155489	IL1RL1	AT	chr2	+	10.2	102959876	102962560	NA	NA	NA	NA	NA	NA
NCOA7_AP_3_NA_NA	3.22718e-15	-0.212205	NCOA7	AP	chr6	+	3	126112001	126112213	NA	NA	NA	NA	NA	NA
NCOA7_AP_1_NA_NA	3.22718e-15	0.212205	NCOA7	AP	chr6	+	1	126102307	126102517	NA	NA	NA	NA	NA	NA
EVI5L_ES_12_11_13	3.26871e-15	-0.125194	EVI5L	ES	chr19	+	12	7921978	7922010	11	7920901	7920954	13	7923077	7923217
CCNT1_ES_7_6_8	3.2783e-15	0.140844	CCNT1	ES	chr12	-	7	49089945	49089782	6	49091966	49091921	8	49089612	49089542
TRADD_AP_3.1_NA_NA	3.37648e-15	0.143798	TRADD	AP	chr16	-	3.1	67190152	67189558	NA	NA	NA	NA	NA	NA
TRADD_AP_1_NA_NA	3.37648e-15	-0.143798	TRADD	AP	chr16	-	1	67194201	67193741	NA	NA	NA	NA	NA	NA
SDHC_ES_3:4_2_5	3.38279e-15	-0.117609	SDHC	ES	chr1	+	03:04:00	161298186	161309378	2	161293404	161293460	5	161310384	161310445
ZNF675_AT_8_NA_NA	3.46167e-15	-0.122537	ZNF675	AT	chr19	-	8	23717119	23716982	NA	NA	NA	NA	NA	NA
PPIA_AD_2.2_2.1_3	3.48296e-15	0.10102	PPIA	AD	chr7	+	2.2	44838414	44838503	2.1	44838347	44838413	3	44838846	44838876
NAA60_RI_10.4:10.5_10.3_10.6	3.52911e-15	-0.118151	NAA60	RI	chr16	+	10.4:10.5	3535062	3535466	10.3	3534762	3535061	10.6	3535467	3536232
MSLN_RI_1.2_1.1_1.3	3.53464e-15	0.183288	MSLN	RI	chr16	+	1.2	810822	811072	1.1	810762	810821	1.3	811073	811132
GABARAP_ES_1.2:1.3:1.5_1.1_2.1	3.65603e-15	0.174683	GABARAP	ES	chr17	-	1.2:1.3:1.5	7145559	7144920	1.1	7146089	7145560	2.1	7144779	7144661
CCDC14_RI_2.5_2.4_2.6	3.76276e-15	0.175286	CCDC14	RI	chr3	-	2.5	123675201	123674963	2.4	123675274	123675202	2.6	123674962	123674893
PHYKPL_AT_6_NA_NA	3.76449e-15	0.113204	PHYKPL	AT	chr5	-	6	177655590	177655126	NA	NA	NA	NA	NA	NA
PHYKPL_AT_16_NA_NA	3.76449e-15	-0.113204	PHYKPL	AT	chr5	-	16	177635916	177635498	NA	NA	NA	NA	NA	NA
AFF1_AP_1_NA_NA	3.77146e-15	0.138804	AFF1	AP	chr4	+	1	87856154	87856392	NA	NA	NA	NA	NA	NA
AFF1_AP_3_NA_NA	3.77146e-15	-0.138804	AFF1	AP	chr4	+	3	87928140	87928576	NA	NA	NA	NA	NA	NA
EPB41L1_AP_5_NA_NA	3.87636e-15	0.131241	EPB41L1	AP	chr20	+	5	34713366	34713449	NA	NA	NA	NA	NA	NA
LMO3_AP_6.1_NA_NA	3.99826e-15	-0.115994	LMO3	AP	chr12	-	6.1	16759465	16759273	NA	NA	NA	NA	NA	NA
C21orf59_AD_5.2:5.3_5.1_5.5	4.04742e-15	0.127108	C21orf59	AD	chr21	-	5.2:5.3	33975470	33974582	5.1	33975602	33975471	5.5	33974283	33973977
MMP19_RI_6.7_6.6_6.8	4.14268e-15	-0.127498	MMP19	RI	chr12	-	6.7	56231338	56231159	6.6	56231466	56231339	6.8	56231158	56229217
KANK2_ES_2.2_1_3	4.18638e-15	-0.103723	KANK2	ES	chr19	-	2.2	11306496	11306298	1	11308243	11308161	3	11305266	11305151
C1orf167_ES_19:20_18_21	4.19965e-15	-0.179636	C1orf167	ES	chr1	+	19:20:00	11848206	11848803	18	11847930	11848104	21	11849327	11849641
PRKCZ_AP_11_NA_NA	4.22292e-15	0.159298	PRKCZ	AP	chr1	+	11	2076826	2076950	NA	NA	NA	NA	NA	NA
C5orf45_RI_7.2_7.1_7.3	4.25314e-15	0.174362	C5orf45	RI	chr5	-	7.2	179267871	179264886	7.1	179267959	179267872	7.3	179264885	179264812
CCDC157_AT_3.3_NA_NA	4.2783e-15	0.13907	CCDC157	AT	chr22	+	3.3	30762238	30763085	NA	NA	NA	NA	NA	NA
CCDC157_AT_12_NA_NA	4.2783e-15	-0.13907	CCDC157	AT	chr22	+	12	30772422	30772818	NA	NA	NA	NA	NA	NA
SNX14_ES_16_15_17	4.332e-15	-0.128962	SNX14	ES	chr6	-	16	86248582	86248556	15	86251761	86251703	17	86246642	86246510
SNRNP70_ES_8.1:8.2:8.3_7_9	4.35544e-15	-0.212041	SNRNP70	ES	chr19	+	8.1:8.2:8.3	49605371	49606844	7	49604647	49604728	9	49607891	49607992
KCNN3_AP_3_NA_NA	4.44258e-15	0.475658	KCNN3	AP	chr1	-	3	154832319	154832171	NA	NA	NA	NA	NA	NA
BCAS4_ES_4_3_5	4.44448e-15	-0.10083	BCAS4	ES	chr20	+	4	49457074	49457467	3	49446816	49446917	5	49458303	49458437
TJP3_AP_1_NA_NA	4.61602e-15	-0.182683	TJP3	AP	chr19	+	1	3708107	3708559	NA	NA	NA	NA	NA	NA
SEPT5_AP_1_NA_NA	4.72073e-15	0.19603	SEPT5	AP	chr22	+	1	19701987	19702154	NA	NA	NA	NA	NA	NA
SEPT5_AP_3.1_NA_NA	4.72073e-15	-0.19603	SEPT5	AP	chr22	+	3.1	19704743	19706094	NA	NA	NA	NA	NA	NA
SH3BP2_AP_3_NA_NA	4.72573e-15	-0.135094	SH3BP2	AP	chr4	+	3	2813946	2814204	NA	NA	NA	NA	NA	NA
SCO2_AP_3.1_NA_NA	4.76698e-15	0.323413	SCO2	AP	chr22	-	3.1	50964035	50963901	NA	NA	NA	NA	NA	NA
ST8SIA1_AT_7_NA_NA	4.80511e-15	-0.149507	ST8SIA1	AT	chr12	-	7	22354972	22346325	NA	NA	NA	NA	NA	NA
ST8SIA1_AT_3_NA_NA	4.80511e-15	0.149507	ST8SIA1	AT	chr12	-	3	22478393	22477313	NA	NA	NA	NA	NA	NA
SEC11A_ES_6:8_5_9	4.89224e-15	-0.281046	SEC11A	ES	chr15	-	06:08:00	85223200	85213956	5	85224063	85223944	9	85213300	85212775
IKBIP_ES_2_1_4	4.92846e-15	0.101401	IKBIP	ES	chr12	-	2	99028191	99028074	1	99038891	99038301	4	99008118	99007183
MTRR_ES_4.1:4.2_2_5	5.02373e-15	0.101641	MTRR	ES	chr5	+	4.1:4.2	7873486	7873639	2	7870883	7871036	5	7875371	7875488
TBC1D3F_AA_4.1:4.2_3_4.3	5.15362e-15	-0.143327	TBC1D3F	AA	chr17	+	4.1:4.2	36285966	36287147	3	36285779	36285864	4.3	36287148	36287187
ICAM3_RI_3.2_3.1_3.3	5.37749e-15	0.10064	ICAM3	RI	chr19	-	3.2	10446346	10446030	3.1	10446652	10446347	3.3	10446029	10445742
CCNL2_AT_6.3_NA_NA	5.7193e-15	0.138237	CCNL2	AT	chr1	-	6.3	1328058	1327668	NA	NA	NA	NA	NA	NA
GSE1_ES_3_2_4	6.33714e-15	-0.140484	GSE1	ES	chr16	+	3	85667520	85667738	2	85646822	85647004	4	85682158	85682357
VEGFA_AD_7.2:7.3_7.1_8.1	6.36016e-15	0.197825	VEGFA	AD	chr6	+	7.2:7.3	43748523	43748591	7.1	43748469	43748522	8.1	43749693	43749789
GLT8D1_AP_3_NA_NA	6.40676e-15	0.240486	GLT8D1	AP	chr3	-	3	52737635	52737520	NA	NA	NA	NA	NA	NA
GLT8D1_AP_1.1_NA_NA	6.40676e-15	-0.240486	GLT8D1	AP	chr3	-	1.1	52740048	52739719	NA	NA	NA	NA	NA	NA
TUBGCP2_AP_2_NA_NA	6.66982e-15	-0.104534	TUBGCP2	AP	chr10	-	2	135122644	135122327	NA	NA	NA	NA	NA	NA
KIF12_ES_15_14_16	6.77186e-15	0.213592	KIF12	ES	chr9	-	15	116855184	116855031	14	116855613	116855509	16	116854922	116854822
CCNL2_AT_12_NA_NA	6.83845e-15	-0.139234	CCNL2	AT	chr1	-	12	1322962	1321862	NA	NA	NA	NA	NA	NA
TREX2_ES_9_8.2_10	6.89177e-15	-0.124271	TREX2	ES	chrX	-	9	152720511	152720335	8.2	152721106	152721000	10	152719966	152719852
ERBB2IP_ES_22:24.1:24.2:24.3_21_25	6.89318e-15	0.136152	ERBB2IP	ES	chr5	+	22:24.1:24.2:24.3	65364705	65371058	21	65349234	65350779	25	65372144	65372236
MYL6_ES_4.3_4.1_5	6.92925e-15	-0.116933	MYL6	ES	chr12	+	4.3	56554410	56554454	4.1	56554027	56554104	5	56555171	56555371
CCNL2_ES_6.1:7.1_5_7.2	7.08952e-15	0.149478	CCNL2	ES	chr1	-	6.1:7.1	1328183	1326246	5	1328840	1328776	7.2	1326245	1326146
ZBTB7C_AP_6_NA_NA	7.36267e-15	0.367387	ZBTB7C	AP	chr18	-	6	45663732	45663378	NA	NA	NA	NA	NA	NA
HNRNPH1_ES_3:4:5:6:7:8:9:10.1_2_11.1	7.49043e-15	0.157103	HNRNPH1	ES	chr5	-	3:4:5:6:7:8:9:10.1	179048398	179044052	2	179048977	179048844	11.1	179043959	179043900
CEP112_AP_2_NA_NA	7.52102e-15	-0.156522	CEP112	AP	chr17	-	2	64187987	64187777	NA	NA	NA	NA	NA	NA
SLCO4A1_ES_8.3_8.1_8.5	7.62201e-15	0.202301	SLCO4A1	ES	chr20	+	8.3	61299364	61299536	8.1	61299097	61299262	8.5	61299829	61299893
BPTF_ES_5_4_7	7.76919e-15	-0.26336	BPTF	ES	chr17	+	5	65871672	65871860	4	65870933	65871136	7	65887960	65888150
PRKACB_AP_1_NA_NA	7.82105e-15	-0.187419	PRKACB	AP	chr1	+	1	84543745	84544054	NA	NA	NA	NA	NA	NA
AP1B1_ES_24_23_25	8.00653e-15	-0.106978	AP1B1	ES	chr22	-	24	29725709	29725701	23	29726521	29726367	25	29724884	29723671
LARP1B_RI_9.2_9.1_9.3	8.01093e-15	-0.109346	LARP1B	RI	chr4	+	9.2	129028469	129029037	9.1	129028294	129028468	9.3	129029038	129030056
RHBDL2_AP_3_NA_NA	8.05799e-15	-0.216289	RHBDL2	AP	chr1	-	3	39392509	39391626	NA	NA	NA	NA	NA	NA
SH2B1_RI_3.4:3.5_3.3_3.6	8.56604e-15	0.215665	SH2B1	RI	chr16	+	3.4:3.5	28875267	28877332	3.3	28875076	28875266	3.6	28877333	28878354
ARHGAP44_ES_18_16_19	8.59998e-15	-0.130748	ARHGAP44	ES	chr17	+	18	12877406	12877627	16	12862034	12862214	19	12883375	12883550
SERPINA1_ES_2.1:2.2:2.3:2.4:2.5_1.2_3.2	8.86786e-15	0.371124	SERPINA1	ES	chr14	-	2.1:2.2:2.3:2.4:2.5	94855347	94854897	1.2	94856793	94856757	3.2	94849578	94848929
TJP3_AP_2_NA_NA	8.95288e-15	0.178802	TJP3	AP	chr19	+	2	3721735	3721908	NA	NA	NA	NA	NA	NA
PPP1R1B_AP_1.1_NA_NA	9.36477e-15	-0.200764	PPP1R1B	AP	chr17	+	1.1	37782993	37783193	NA	NA	NA	NA	NA	NA
PPP1R1B_AP_2.1_NA_NA	9.36477e-15	0.200764	PPP1R1B	AP	chr17	+	2.1	37784751	37784875	NA	NA	NA	NA	NA	NA
DNAI1_AT_5_NA_NA	9.3767e-15	0.183572	DNAI1	AT	chr9	+	5	34487944	34488890	NA	NA	NA	NA	NA	NA
DNAI1_AT_21_NA_NA	9.3767e-15	-0.183572	DNAI1	AT	chr9	+	21	34520656	34520982	NA	NA	NA	NA	NA	NA
ATP6V0A2_AP_1_NA_NA	9.52764e-15	-0.138461	ATP6V0A2	AP	chr12	+	1	124196865	124197229	NA	NA	NA	NA	NA	NA
ATP6V0A2_AP_18.1_NA_NA	9.52764e-15	0.138462	ATP6V0A2	AP	chr12	+	18.1	124238538	124238966	NA	NA	NA	NA	NA	NA
ELMO1_AP_1.1_NA_NA	9.64263e-15	-0.212296	ELMO1	AP	chr7	-	1.1	37488852	37488463	NA	NA	NA	NA	NA	NA
SYTL2_ES_11.2_10.3_12.2	9.694e-15	-0.137455	SYTL2	ES	chr11	-	11.2	85428573	85428526	10.3	85429886	85429833	12.2	85425550	85425456
SULF2_AD_1.2_1.1_2	1.00455e-14	-0.199373	SULF2	AD	chr20	-	1.2	46414791	46414579	1.1	46415360	46414792	2	46386207	46385933
PCBP4_ME_3|4.1:4.2_2.2_5	1.01402e-14	-0.155459	PCBP4	ME	chr3	-	3|4.1:4.2	51996908|51996104	51996826|51995765	2.2	52001450	52001342	5	51995320	51995176
ATP6V0B_ES_2.1:2.2_1.1_3.2	1.05165e-14	0.219077	ATP6V0B	ES	chr1	+	2.1:2.2	44441337	44441520	1.1	44440320	44440779	3.2	44441762	44441845
U2AF1L4_AA_3.1_2.2_3.2	1.05253e-14	0.12777	U2AF1L4	AA	chr19	-	3.1	36235639	36235594	2.2	36236088	36236026	3.2	36235593	36235527
SPATA33_AT_4_NA_NA	1.06506e-14	0.15608	SPATA33	AT	chr16	+	4	89726948	89727891	NA	NA	NA	NA	NA	NA
SPATA33_AT_5_NA_NA	1.06506e-14	-0.15608	SPATA33	AT	chr16	+	5	89735694	89737675	NA	NA	NA	NA	NA	NA
H2AFY_ME_7|8_6.3_9	1.06506e-14	0.138075	H2AFY	ME	chr5	-	7|8	134688735|134686603	134688636|134686513	6.3	134696294	134696187	9	134681747	134681658
ELMO1_AP_2_NA_NA	1.11822e-14	0.261989	ELMO1	AP	chr7	-	2	37393272	37392636	NA	NA	NA	NA	NA	NA
SERPINA1_ES_2.1:2.2:2.4_1.1_2.5	1.12547e-14	0.111437	SERPINA1	ES	chr14	-	2.1:2.2:2.4	94855347	94854998	1.1	94857030	94856794	2.5	94854997	94854897
FBXL18_AT_5_NA_NA	1.12925e-14	0.127206	FBXL18	AT	chr7	-	5	5529843	5528994	NA	NA	NA	NA	NA	NA
COL18A1_AP_1_NA_NA	1.13393e-14	-0.278695	COL18A1	AP	chr21	+	1	46825052	46825156	NA	NA	NA	NA	NA	NA
COL18A1_AP_3.1_NA_NA	1.13393e-14	0.278694	COL18A1	AP	chr21	+	3.1	46875403	46876090	NA	NA	NA	NA	NA	NA
PLXDC1_AP_3_NA_NA	1.1349e-14	-0.180452	PLXDC1	AP	chr17	-	3	37307902	37307615	NA	NA	NA	NA	NA	NA
KLHL7_AT_7_NA_NA	1.17922e-14	0.114655	KLHL7	AT	chr7	+	7	23165380	23165664	NA	NA	NA	NA	NA	NA
CTNND1_ES_3_2.1_4.2	1.18562e-14	-0.248896	CTNND1	ES	chr11	+	3	57556509	57556627	2.1	57529234	57529518	4.2	57558964	57558965
SLC44A2_AP_1_NA_NA	1.19029e-14	-0.217635	SLC44A2	AP	chr19	+	1	10713186	10713237	NA	NA	NA	NA	NA	NA
SLC44A2_AP_2_NA_NA	1.19029e-14	0.217635	SLC44A2	AP	chr19	+	2	10735934	10736346	NA	NA	NA	NA	NA	NA
GPSM1_AP_1_NA_NA	1.23691e-14	-0.174626	GPSM1	AP	chr9	+	1	139221932	139222219	NA	NA	NA	NA	NA	NA
IL32_ES_1.2:1.3:1.4:1.9_1.1_2.1	1.26424e-14	0.199703	IL32	ES	chr16	+	1.2:1.3:1.4:1.9	3115496	3115827	1.1	3115298	3115495	2.1	3117378	3117416
TJP2_ES_24_22.1_25	1.35197e-14	-0.138868	TJP2	ES	chr9	+	24	71865951	71866280	22.1	71862928	71863140	25	71867731	71867816
CTAGE5_AP_1_NA_NA	1.42032e-14	0.134158	CTAGE5	AP	chr14	+	1	39734496	39734625	NA	NA	NA	NA	NA	NA
BCAR1_AP_3_NA_NA	1.51041e-14	-0.202495	BCAR1	AP	chr16	-	3	75299905	75299723	NA	NA	NA	NA	NA	NA
SEPT9_AP_3.1_NA_NA	1.52739e-14	0.157711	SEPT9	AP	chr17	+	3.1	75283973	75284292	NA	NA	NA	NA	NA	NA
CHD3_AP_2_NA_NA	1.53212e-14	0.16126	CHD3	AP	chr17	+	2	7792109	7792418	NA	NA	NA	NA	NA	NA
CHD3_AP_1_NA_NA	1.53212e-14	-0.16126	CHD3	AP	chr17	+	1	7788124	7788401	NA	NA	NA	NA	NA	NA
SRSF6_ES_3_2_4	1.54795e-14	0.192965	SRSF6	ES	chr20	+	3	42087793	42088060	2	42087001	42087149	4	42088411	42088535
DOCK10_AP_3_NA_NA	1.56441e-14	0.216434	DOCK10	AP	chr2	-	3	225811782	225811564	NA	NA	NA	NA	NA	NA
DOCK10_AP_1_NA_NA	1.56441e-14	-0.216434	DOCK10	AP	chr2	-	1	225907162	225906969	NA	NA	NA	NA	NA	NA
GINS3_ES_3_1_4	1.58566e-14	0.174567	GINS3	ES	chr16	+	3	58437002	58437235	1	58426298	58426691	4	58438403	58440048
ST3GAL3_ES_10_9_13	1.61665e-14	0.121205	ST3GAL3	ES	chr1	+	10	44323807	44323980	9	44303891	44303983	13	44360055	44360149
CENPM_AP_6_NA_NA	1.7064e-14	-0.407052	CENPM	AP	chr22	-	6	42336223	42336143	NA	NA	NA	NA	NA	NA
B3GALNT1_ES_6_5_7	1.71306e-14	-0.116647	B3GALNT1	ES	chr3	-	6	160820993	160820901	5	160821305	160821215	7	160819021	160818927
ROGDI_AD_4.2_4.1_5	1.73885e-14	0.122405	ROGDI	AD	chr16	-	4.2	4851267	4851051	4.1	4851322	4851268	5	4850579	4850499
COQ10A_AP_1_NA_NA	1.75221e-14	-0.225202	COQ10A	AP	chr12	+	1	56660642	56661036	NA	NA	NA	NA	NA	NA
IRAK4_ES_5_3_6	1.80826e-14	0.13238	IRAK4	ES	chr12	+	5	44165023	44165168	3	44161906	44162075	6	44165983	44166165
HECTD1_AD_1.2_1.1_2	1.81428e-14	-0.18596	HECTD1	AD	chr14	-	1.2	31676596	31676222	1.1	31677010	31676597	2	31675163	31675003
LIN54_AD_3.2_3.1_4	1.90427e-14	0.135673	LIN54	AD	chr4	-	3.2	83905976	83905314	3.1	83906029	83905977	4	83900159	83900036
EVA1A_ES_4_3_5	1.98436e-14	0.117549	EVA1A	ES	chr2	-	4	75753325	75753238	3	75788064	75787806	5	75749613	75749491
SMEK1_RI_1.2_1.1_1.3	2.04195e-14	-0.102941	SMEK1	RI	chr14	-	1.2	91976418	91976049	1.1	91976822	91976419	1.3	91976048	91975850
CYGB_AP_2_NA_NA	2.08652e-14	-0.116249	CYGB	AP	chr17	-	2	74533987	74533482	NA	NA	NA	NA	NA	NA
FAM211B_ES_2_1_3	2.0929e-14	0.170463	FAM211B	ES	chr22	-	2	24988390	24988184	1	24989033	24988830	3	24985917	24985789
CD44_ES_8:9.1:9.2:10:11_7_12.1	2.12736e-14	-0.112003	CD44	ES	chr11	+	8:9.1:9.2:10:11	35222629	35227790	7	35219668	35219793	12.1	35229652	35229753
ENO3_AT_9.2_NA_NA	2.24611e-14	0.134133	ENO3	AT	chr17	+	9.2	4858900	4859157	NA	NA	NA	NA	NA	NA
WDR96_AT_38_NA_NA	2.36827e-14	-0.149868	WDR96	AT	chr10	-	38	105890063	105889646	NA	NA	NA	NA	NA	NA
ABCC6_ES_25_24_26	2.37758e-14	-0.101462	ABCC6	ES	chr16	-	25	16257049	16256850	24	16259790	16259480	26	16255421	16255295
CSNK1E_AP_1_NA_NA	2.37769e-14	0.121567	CSNK1E	AP	chr22	-	1	38794527	38794443	NA	NA	NA	NA	NA	NA
CSNK1E_AP_7_NA_NA	2.51675e-14	-0.125615	CSNK1E	AP	chr22	-	7	38713444	38713165	NA	NA	NA	NA	NA	NA
KLHL5_ES_2.2_1_3	2.54388e-14	0.155393	KLHL5	ES	chr4	+	2.2	39064179	39064655	1	39046659	39046716	3	39077585	39077767
ST3GAL5_ES_3_1_5	2.55074e-14	0.108855	ST3GAL5	ES	chr2	-	3	86097381	86097195	1	86116137	86115947	5	86090608	86090485
SLC16A5_AP_3.1_NA_NA	2.58929e-14	0.103933	SLC16A5	AP	chr17	+	3.1	73085033	73085245	NA	NA	NA	NA	NA	NA
APOBEC3B_RI_7.2_7.1_7.3	2.60046e-14	-0.11454	APOBEC3B	RI	chr22	+	7.2	39388155	39388435	7.1	39388039	39388154	7.3	39388436	39388809
ODF2L_ES_15:16_14_17	2.76988e-14	-0.259338	ODF2L	ES	chr1	-	15:16:00	86822285	86821028	14	86824574	86824470	17	86820542	86820457
EPHB6_ES_3_2_4.2	2.80294e-14	-0.194829	EPHB6	ES	chr7	+	3	142559775	142559891	2	142558810	142558944	4.2	142560514	142560591
ZMYND11_AP_3_NA_NA	2.86043e-14	0.102907	ZMYND11	AP	chr10	+	3	181424	181499	NA	NA	NA	NA	NA	NA
FOXJ3_AP_14.1_NA_NA	2.9256e-14	0.175104	FOXJ3	AP	chr1	-	14.1	42655480	42655076	NA	NA	NA	NA	NA	NA
MAST4_AP_1_NA_NA	2.93719e-14	-0.276575	MAST4	AP	chr5	+	1	65892176	65892846	NA	NA	NA	NA	NA	NA
NOTCH2NL_AT_7_NA_NA	2.94246e-14	-0.129783	NOTCH2NL	AT	chr1	+	7	145281955	145285912	NA	NA	NA	NA	NA	NA
NOTCH2NL_AT_9_NA_NA	2.94246e-14	0.129783	NOTCH2NL	AT	chr1	+	9	145290781	145291654	NA	NA	NA	NA	NA	NA
ARIH2_AP_4.1_NA_NA	3.00746e-14	0.211981	ARIH2	AP	chr3	+	4.1	48964151	48964894	NA	NA	NA	NA	NA	NA
STK25_AD_2.2_2.1_3.2	3.08264e-14	-0.130868	STK25	AD	chr2	-	2.2	242447919	242447858	2.1	242448107	242447920	3.2	242447550	242447421
CTNND1_ES_2.2:2.3:3:4.1:4.2:4.3:5_2.1_6	3.08904e-14	-0.201579	CTNND1	ES	chr11	+	2.2:2.3:3:4.1:4.2:4.3:5	57529519	57561553	2.1	57529234	57529518	6	57563049	57563201
PGAP2_ES_6:7_5_10	3.11826e-14	-0.299179	PGAP2	ES	chr11	+	06:07:00	3832480	3838765	5	3829691	3829881	10	3845113	3845365
CD44_ES_6:7:8:9.1:9.2:10:11_5_12.1	3.15326e-14	-0.130777	CD44	ES	chr11	+	6:7:8:9.1:9.2:10:11	35218293	35227790	5	35211382	35211612	12.1	35229652	35229753
STK32C_AP_2_NA_NA	3.18871e-14	-0.118049	STK32C	AP	chr10	-	2	134121444	134121076	NA	NA	NA	NA	NA	NA
ARRB2_AP_1_NA_NA	3.31868e-14	-0.190398	ARRB2	AP	chr17	+	1	4613784	4614039	NA	NA	NA	NA	NA	NA
ARRB2_AP_4.1_NA_NA	3.31868e-14	0.190398	ARRB2	AP	chr17	+	4.1	4618884	4619267	NA	NA	NA	NA	NA	NA
BRPF1_AD_6.2_6.1_7	3.33458e-14	-0.113479	BRPF1	AD	chr3	+	6.2	9783838	9783855	6.1	9783709	9783837	7	9784628	9784937
NAA60_RI_10.5_10.4_10.6	3.44474e-14	-0.121408	NAA60	RI	chr16	+	10.5	3535084	3535466	10.4	3535062	3535083	10.6	3535467	3536232
ENO3_AT_13_NA_NA	3.46658e-14	-0.133471	ENO3	AT	chr17	+	13	4860273	4860426	NA	NA	NA	NA	NA	NA
CXorf40A_AP_2_NA_NA	3.46658e-14	0.145896	CXorf40A	AP	chrX	+	2	148626066	148626430	NA	NA	NA	NA	NA	NA
LANCL1_AD_1.2:1.3:1.4_1.1_1.6	3.49264e-14	-0.149239	LANCL1	AD	chr2	-	1.2:1.3:1.4	211341445	211341344	1.1	211341499	211341446	1.6	211341136	211341040
BCL2L11_AP_2_NA_NA	3.60721e-14	-0.130092	BCL2L11	AP	chr2	+	2	111880271	111880500	NA	NA	NA	NA	NA	NA
BCL2L11_AP_1_NA_NA	3.60721e-14	0.130092	BCL2L11	AP	chr2	+	1	111878491	111878765	NA	NA	NA	NA	NA	NA
PKMYT1_AA_9.1:9.2_8_9.3	3.6089e-14	-0.187571	PKMYT1	AA	chr16	-	9.1:9.2	3023446	3023217	8	3024158	3024001	9.3	3023216	3023139
PCSK6_ES_17_16_18	3.61374e-14	0.147062	PCSK6	ES	chr15	-	17	101871894	101871856	16	101872236	101872057	18	101866684	101866582
MFF_ES_3:4_1_5	3.68406e-14	0.174414	MFF	ES	chr2	+	03:04:00	228193394	228194499	1	228189885	228190143	5	228195342	228195562
SMAD4_AP_1_NA_NA	3.75999e-14	0.142362	SMAD4	AP	chr18	+	1	48494410	48494484	NA	NA	NA	NA	NA	NA
PRKACB_AP_2_NA_NA	3.78453e-14	0.182615	PRKACB	AP	chr1	+	2	84609954	84610231	NA	NA	NA	NA	NA	NA
SIAH1_AP_6_NA_NA	3.81312e-14	-0.162471	SIAH1	AP	chr16	-	6	48419361	48419115	NA	NA	NA	NA	NA	NA
CTNND1_ES_3:4.1:4.2:4.3_2.1_6	3.91922e-14	-0.18532	CTNND1	ES	chr11	+	3:4.1:4.2:4.3	57556509	57559145	2.1	57529234	57529518	6	57563049	57563201
ARIH2_AP_1_NA_NA	3.91922e-14	-0.211601	ARIH2	AP	chr3	+	1	48956254	48956431	NA	NA	NA	NA	NA	NA
CAMLG_ES_2_1_4	3.9206e-14	0.146421	CAMLG	ES	chr5	+	2	134076753	134077213	1	134074191	134074482	4	134086449	134087847
CXorf40A_AP_1.1_NA_NA	3.92893e-14	-0.148105	CXorf40A	AP	chrX	+	1.1	148622175	148622344	NA	NA	NA	NA	NA	NA
FMO3_ES_7_6_8	3.9301e-14	0.13484	FMO3	ES	chr1	+	7	171079939	171080138	6	171077220	171077362	8	171083147	171083502
SUGP2_AP_1_NA_NA	4.16824e-14	-0.211989	SUGP2	AP	chr19	-	1	19144832	19144571	NA	NA	NA	NA	NA	NA
SUGP2_AP_2.1_NA_NA	4.16824e-14	0.211989	SUGP2	AP	chr19	-	2.1	19144368	19144298	NA	NA	NA	NA	NA	NA
PDE4D_AP_10_NA_NA	4.16824e-14	0.180156	PDE4D	AP	chr5	-	10	59064471	59064073	NA	NA	NA	NA	NA	NA
SMARCD3_AP_4_NA_NA	4.24005e-14	-0.174961	SMARCD3	AP	chr7	-	4	150946059	150945571	NA	NA	NA	NA	NA	NA
STX2_ES_10_9_11	4.24109e-14	0.115928	STX2	ES	chr12	-	10	131280665	131280540	9	131283180	131283070	11	131276522	131274145
CD44_ES_7:8:9.2:10:11_5_12.1	4.29499e-14	-0.171369	CD44	ES	chr11	+	7:8:9.2:10:11	35219668	35227790	5	35211382	35211612	12.1	35229652	35229753
ZNF692_AA_3.1:3.2:3.3_2.3_3.4	4.30317e-14	0.204056	ZNF692	AA	chr1	-	3.1:3.2:3.3	249152264	249152059	2.3	249152520	249152330	3.4	249152058	249152027
IP6K2_RI_11.3:11.4:11.5:11.6_11.2_11.7	4.40678e-14	0.116503	IP6K2	RI	chr3	-	11.3:11.4:11.5:11.6	48732522	48731959	11.2	48732851	48732523	11.7	48731958	48731892
TMEM170A_AP_3_NA_NA	4.63597e-14	-0.234155	TMEM170A	AP	chr16	-	3	75498314	75498130	NA	NA	NA	NA	NA	NA
TMEM170A_AP_2.1_NA_NA	4.63597e-14	0.234155	TMEM170A	AP	chr16	-	2.1	75498635	75498570	NA	NA	NA	NA	NA	NA
COA1_AD_3.2_3.1_4.2	4.79904e-14	0.101325	COA1	AD	chr7	-	3.2	43690210	43690092	3.1	43690311	43690211	4.2	43688251	43688199
DNASE1_AT_11_NA_NA	4.95596e-14	0.156444	DNASE1	AT	chr16	+	11	3707907	3708096	NA	NA	NA	NA	NA	NA
C5orf56_AT_7_NA_NA	5.01355e-14	-0.126977	C5orf56	AT	chr5	+	7	131811359	131811736	NA	NA	NA	NA	NA	NA
ARHGAP32_RI_21.4_21.3_21.5	5.23888e-14	0.160688	ARHGAP32	RI	chr11	-	21.4	128842347	128841055	21.3	128843327	128842348	21.5	128841054	128834955
NDRG2_ES_4.2:4.5_4.1_5.2	5.43748e-14	0.165732	NDRG2	ES	chr14	-	4.2:4.5	21493187	21492189	4.1	21493264	21493188	5.2	21491480	21491400
DNASE1_AT_13_NA_NA	5.46108e-14	-0.136367	DNASE1	AT	chr16	+	13	3713488	3713727	NA	NA	NA	NA	NA	NA
ZNF106_AP_1_NA_NA	5.59141e-14	0.178915	ZNF106	AP	chr15	-	1	42783303	42783178	NA	NA	NA	NA	NA	NA
ZNF106_AP_4.1_NA_NA	5.59141e-14	-0.178915	ZNF106	AP	chr15	-	4.1	42749730	42749415	NA	NA	NA	NA	NA	NA
AKAP17A_RI_4.2_4.1_4.3	5.61403e-14	0.100556	AKAP17A	RI	chrX	+	4.2	1718326	1719030	4.1	1718085	1718325	4.3	1719031	1719100
HMGN1_ES_8.2_6.2_9	5.64653e-14	-0.18595	HMGN1	ES	chr21	-	8.2	40717884	40717756	6.2	40719404	40719305	9	40717200	40717072
ST3GAL5_AA_9.1_6_9.2	5.69622e-14	-0.12452	ST3GAL5	AA	chr2	-	9.1	86075504	86075328	6	86088415	86088304	9.2	86075327	86074984
GGT1_AP_2.1_NA_NA	6.01053e-14	0.171252	GGT1	AP	chr22	+	2.1	24999168	24999288	NA	NA	NA	NA	NA	NA
TRNT1_AD_1.2:1.3:1.4_1.1_2	6.07224e-14	-0.100293	TRNT1	AD	chr3	+	1.2:1.3:1.4	3168675	3169702	1.1	3168600	3168674	2	3170698	3170872
PLCB2_AD_25.2:25.3_25.1_25.5	6.12788e-14	0.128362	PLCB2	AD	chr15	-	25.2:25.3	40584049	40583807	25.1	40584125	40584050	25.5	40583688	40583466
EFCAB11_AT_12_NA_NA	6.28992e-14	-0.12431	EFCAB11	AT	chr14	-	12	90263668	90261013	NA	NA	NA	NA	NA	NA
LRRFIP1_AP_1_NA_NA	6.32989e-14	0.105205	LRRFIP1	AP	chr2	+	1	238536219	238536383	NA	NA	NA	NA	NA	NA
LRRFIP1_AP_2_NA_NA	6.32989e-14	-0.105205	LRRFIP1	AP	chr2	+	2	238600788	238601164	NA	NA	NA	NA	NA	NA
SLC19A1_AP_1_NA_NA	6.55836e-14	-0.372996	SLC19A1	AP	chr21	-	1	46964325	46964051	NA	NA	NA	NA	NA	NA
FGD3_RI_19.2_19.1_19.3	7.30718e-14	0.109294	FGD3	RI	chr9	+	19.2	95795156	95796822	19.1	95795051	95795155	19.3	95796823	95796825
CTNND1_ES_2.3:3:4.1:4.2:4.3_2.2_5	7.36071e-14	-0.230874	CTNND1	ES	chr11	+	2.3:3:4.1:4.2:4.3	57529541	57559145	2.2	57529519	57529540	5	57561482	57561553
FAM111A_ES_3.1_2_3.3	7.40976e-14	0.154979	FAM111A	ES	chr11	+	3.1	58910970	58912369	2	58910556	58910777	3.3	58913300	58913329
ZNF385B_AP_7_NA_NA	7.53096e-14	0.183279	ZNF385B	AP	chr2	-	7	180427315	180427126	NA	NA	NA	NA	NA	NA
HIPK2_AA_8.1_7_8.2	7.88562e-14	0.135482	HIPK2	AA	chr7	-	8.1	139299239	139299159	7	139305309	139305147	8.2	139299158	139299032
CHEK1_AT_13.3_NA_NA	8.00034e-14	0.146232	CHEK1	AT	chr11	+	13.3	125526101	125527031	NA	NA	NA	NA	NA	NA
CHEK1_AT_14_NA_NA	8.00034e-14	-0.146232	CHEK1	AT	chr11	+	14	125545823	125546150	NA	NA	NA	NA	NA	NA
INPP5F_AP_1_NA_NA	8.1051e-14	-0.207815	INPP5F	AP	chr10	+	1	121485609	121485871	NA	NA	NA	NA	NA	NA
SULT1A1_AP_6.1_NA_NA	8.25152e-14	0.151448	SULT1A1	AP	chr16	-	6.1	28620241	28620181	NA	NA	NA	NA	NA	NA
TUBD1_ES_2_1_3	8.36369e-14	0.11281	TUBD1	ES	chr17	-	2	57968402	57968192	1	57970302	57970058	3	57963591	57963444
RPS6KA3_AP_6_NA_NA	8.36369e-14	-0.118496	RPS6KA3	AP	chrX	-	6	20236979	20236918	NA	NA	NA	NA	NA	NA
LRRC23_AT_7.2_NA_NA	8.51955e-14	0.109593	LRRC23	AT	chr12	+	7.2	7016610	7016897	NA	NA	NA	NA	NA	NA
LRRC23_AT_10_NA_NA	8.51955e-14	-0.109593	LRRC23	AT	chr12	+	10	7023055	7023407	NA	NA	NA	NA	NA	NA
BPTF_ES_5_4_6	8.78572e-14	-0.201484	BPTF	ES	chr17	+	5	65871672	65871860	4	65870933	65871136	6	65882244	65882432
HERC2_ES_6:7:8:9:10_5_11	8.83668e-14	-0.209196	HERC2	ES	chr15	-	6:7:8:9:10	28525433	28517361	5	28538168	28538034	11	28516014	28515841
CEP112_AP_1_NA_NA	9.2118e-14	0.146313	CEP112	AP	chr17	-	1	64188197	64188115	NA	NA	NA	NA	NA	NA
CHID1_AP_3.1_NA_NA	9.35668e-14	0.152722	CHID1	AP	chr11	-	3.1	911461	910775	NA	NA	NA	NA	NA	NA
HTATIP2_RI_1.2:1.3:1.4_1.1_1.5	9.52279e-14	-0.16066	HTATIP2	RI	chr11	+	1.2:1.3:1.4	20385296	20385782	1.1	20385231	20385295	1.5	20385783	20385978
PRKRIP1_ES_5_4_6	9.66561e-14	-0.183801	PRKRIP1	ES	chr7	+	5	102036424	102036984	4	102016659	102016769	6	102038067	102038145
MYOM2_ES_34:35_33_36	9.87037e-14	-0.311395	MYOM2	ES	chr8	+	1 day, 10:35:00	2089064	2090322	33	2088646	2088809	36	2091325	2091380
WDR55_RI_4.2_4.1_4.3	1.00248e-13	-0.137646	WDR55	RI	chr5	+	4.2	140048576	140048663	4.1	140048476	140048575	4.3	140048664	140048833
PRRT2_RI_2.2_2.1_2.3	1.00453e-13	0.195453	PRRT2	RI	chr16	+	2.2	29825255	29825653	2.1	29824311	29825254	2.3	29825654	29825786
KPNA2_ES_5:6:7:8_4.2_9	1.03774e-13	0.332187	KPNA2	ES	chr17	+	5:6:7:8	66036794	66039479	4.2	66033474	66033611	9	66039954	66040187
BCAT1_AP_2_NA_NA	1.04714e-13	-0.224321	BCAT1	AP	chr12	-	2	25056009	25055881	NA	NA	NA	NA	NA	NA
ZC3H7A_AP_1_NA_NA	1.08626e-13	-0.167582	ZC3H7A	AP	chr16	-	1	11891123	11890980	NA	NA	NA	NA	NA	NA
RAPGEF1_AP_3_NA_NA	1.08845e-13	0.123525	RAPGEF1	AP	chr9	-	3	134585229	134585007	NA	NA	NA	NA	NA	NA
NREP_AP_7.1_NA_NA	1.0933e-13	0.114397	NREP	AP	chr5	-	7.1	111092955	111092877	NA	NA	NA	NA	NA	NA
SSPN_AD_2.2_2.1_3	1.10058e-13	-0.219594	SSPN	AD	chr12	+	2.2	26348465	26348884	2.1	26348273	26348464	3	26377226	26377312
EPS8_AP_1_NA_NA	1.10945e-13	-0.130134	EPS8	AP	chr12	-	1	15942510	15942095	NA	NA	NA	NA	NA	NA
IP6K2_AD_11.3:11.4:11.5_11.2_11.9	1.17089e-13	0.183192	IP6K2	AD	chr3	-	11.3:11.4:11.5	48732522	48732127	11.2	48732851	48732523	11.9	48731673	48730881
ZC3H7A_AP_20.1_NA_NA	1.17805e-13	0.157517	ZC3H7A	AP	chr16	-	20.1	11853706	11852396	NA	NA	NA	NA	NA	NA
PLEKHF1_AD_1.2_1.1_2	1.21782e-13	-0.121453	PLEKHF1	AD	chr19	+	1.2	30156413	30156702	1.1	30155963	30156412	2	30164731	30166364
FBXL18_AT_6_NA_NA	1.22151e-13	-0.124261	FBXL18	AT	chr7	-	6	5521562	5520189	NA	NA	NA	NA	NA	NA
UBE2W_ES_2_1_3	1.23162e-13	-0.103692	UBE2W	ES	chr8	-	2	74782536	74782504	1	74791145	74791043	3	74742707	74742616
FAM111A_AP_4.1_NA_NA	1.24207e-13	0.121672	FAM111A	AP	chr11	+	4.1	58915718	58916269	NA	NA	NA	NA	NA	NA
UIMC1_AD_1.2_1.1_3	1.24442e-13	-0.125925	UIMC1	AD	chr5	-	1.2	176433650	176433540	1.1	176433752	176433651	3	176409624	176409470
RAP1GAP_AA_26.1:26.2_25.2_26.3	1.28096e-13	-0.112425	RAP1GAP	AA	chr1	-	26.1:26.2	21924588	21924534	25.2	21924942	21924893	26.3	21924533	21924454
RPS25_ES_2.1:2.2_1_3.1	1.28154e-13	0.100093	RPS25	ES	chr11	-	2.1:2.2	118888763	118888635	1	118889400	118888992	3.1	118888255	118888144
NFATC4_AP_9.1_NA_NA	1.28647e-13	0.127476	NFATC4	AP	chr14	+	9.1	24843329	24843531	NA	NA	NA	NA	NA	NA
SEC31A_ES_26.1:26.2:27_25.1_28	1.29097e-13	0.196455	SEC31A	ES	chr4	-	26.1:26.2:27	83763634	83752090	25.1	83765662	83765539	28	83750211	83750153
HAUS7_ES_12_11.2_13	1.30434e-13	-0.119333	HAUS7	ES	chrX	-	12	152720511	152720335	11.2	152721106	152721000	13	152719966	152719852
SMARCD3_AP_1_NA_NA	1.35706e-13	0.173796	SMARCD3	AP	chr7	-	1	150974538	150974163	NA	NA	NA	NA	NA	NA
IL32_ES_1.2:1.3:1.4:1.5:1.6:1.9_1.1_2.1	1.36937e-13	0.117099	IL32	ES	chr16	+	1.2:1.3:1.4:1.5:1.6:1.9	3115496	3115827	1.1	3115298	3115495	2.1	3117378	3117416
CDIP1_AP_1_NA_NA	1.36937e-13	0.122355	CDIP1	AP	chr16	-	1	4588829	4588703	NA	NA	NA	NA	NA	NA
FAM111A_AP_1.1_NA_NA	1.42671e-13	-0.121672	FAM111A	AP	chr11	+	1.1	58910221	58910419	NA	NA	NA	NA	NA	NA
PFKM_AD_16.2:16.3_16.1_17	1.43168e-13	0.145806	PFKM	AD	chr12	+	16.2:16.3	48528822	48529166	16.1	48528726	48528821	17	48531504	48531629
LRTOMT_AT_10_NA_NA	1.49481e-13	0.109494	LRTOMT	AT	chr11	+	10	71819651	71821828	NA	NA	NA	NA	NA	NA
INPP5F_AP_16_NA_NA	1.51408e-13	0.171494	INPP5F	AP	chr10	+	16	121578228	121579051	NA	NA	NA	NA	NA	NA
IQSEC2_AP_1_NA_NA	1.53437e-13	-0.160709	IQSEC2	AP	chrX	-	1	53350522	53349615	NA	NA	NA	NA	NA	NA
IQSEC2_AP_3_NA_NA	1.53437e-13	0.160709	IQSEC2	AP	chrX	-	3	53310796	53310678	NA	NA	NA	NA	NA	NA
C16orf91_RI_4.2_4.1_4.3	1.53645e-13	-0.117818	C16orf91	RI	chr16	-	4.2	1470692	1470614	4.1	1470801	1470693	4.3	1470613	1470325
RUNX2_ES_5_4_6	1.55568e-13	0.165335	RUNX2	ES	chr6	+	5	45459678	45459851	4	45405684	45405788	6	45479983	45480144
ZNF765_AT_4_NA_NA	1.57925e-13	0.140772	ZNF765	AT	chr19	+	4	53910951	53915260	NA	NA	NA	NA	NA	NA
SGIP1_ES_18_17_20	1.58642e-13	-0.11905	SGIP1	ES	chr1	+	18	67147552	67148052	17	67145361	67145435	20	67154831	67154958
RHOC_ES_1.2:1.3:2.2_1.1_2.3	1.61647e-13	-0.200621	RHOC	ES	chr1	-	1.2:1.3:2.2	113249699	113247746	1.1	113250056	113249700	2.3	113247745	113247722
ITGB1BP1_AA_8.1:8.2_7_8.3	1.75683e-13	-0.12933	ITGB1BP1	AA	chr2	-	8.1:8.2	9547727	9547035	7	9548334	9548242	8.3	9547034	9543604
COL13A1_ES_5.2:6:8.1:8.2_4_9	1.8261e-13	-0.149982	COL13A1	ES	chr10	+	5.2:6:8.1:8.2	71631940	71640309	4	71627554	71627561	9	71647212	71647247
BBC3_AP_1_NA_NA	1.87856e-13	0.260074	BBC3	AP	chr19	-	1	47736023	47735772	NA	NA	NA	NA	NA	NA
CHORDC1_RI_9.3_9.2_9.4	1.96724e-13	0.148678	CHORDC1	RI	chr11	-	9.3	89939915	89939441	9.2	89939978	89939916	9.4	89939440	89939370
MAP3K12_AP_3.1_NA_NA	1.98693e-13	0.185897	MAP3K12	AP	chr12	-	3.1	53881693	53881213	NA	NA	NA	NA	NA	NA
TRIM13_RI_1.3_1.2_1.4	2.0012e-13	-0.143452	TRIM13	RI	chr13	+	1.3	50571353	50571802	1.2	50571268	50571352	1.4	50571803	50571899
TMEM161B_RI_11.5_11.4_11.6	2.00997e-13	0.126486	TMEM161B	RI	chr5	-	11.5	87494792	87493583	11.4	87494886	87494793	11.6	87493582	87493486
KIAA1109_ES_50_49_51	2.03412e-13	-0.157877	KIAA1109	ES	chr4	+	50	123197127	123197177	49	123195498	123195591	51	123200930	123201136
INO80E_AA_6.1_5_6.2	2.07264e-13	-0.152207	INO80E	AA	chr16	+	6.1	30012533	30012734	5	30012250	30012361	6.2	30012735	30012785
KIAA0895L_ES_2.1_1_3.1	2.09555e-13	-0.167136	KIAA0895L	ES	chr16	-	2.1	67215600	67215509	1	67217943	67217165	3.1	67214569	67214478
TNC_ES_12:13:15:16:19_11_20	2.12577e-13	0.158269	TNC	ES	chr9	-	12:13:15:16:19	117827198	117808689	11	117836145	117835882	20	117804620	117804498
FBXW7_RI_1.2_1.1_1.3	2.22555e-13	-0.178739	FBXW7	RI	chr4	-	1.2	153456278	153456186	1.1	153457253	153456279	1.3	153456185	153456093
C20orf96_AP_2.1_NA_NA	2.22954e-13	0.133361	C20orf96	AP	chr20	-	2.1	271070	270949	NA	NA	NA	NA	NA	NA
C20orf96_AP_1_NA_NA	2.22954e-13	-0.133361	C20orf96	AP	chr20	-	1	271390	271232	NA	NA	NA	NA	NA	NA
UBA52_AD_1.3_1.2_4.2	2.23715e-13	-0.149238	UBA52	AD	chr19	+	1.3	18682698	18682719	1.2	18682647	18682697	4.2	18684103	18684213
RBM23_ES_6_5_7	2.25035e-13	0.110787	RBM23	ES	chr14	-	6	23374868	23374815	5	23375577	23375404	7	23374662	23374545
FAM45A_AA_2.1_1_2.2	2.27354e-13	-0.108233	FAM45A	AA	chr10	+	2.1	120867460	120867479	1	120863600	120863709	2.2	120867480	120867676
TCF7L2_ES_15:16_14_17	2.27715e-13	-0.175276	TCF7L2	ES	chr10	+	15:16:00	114918426	114919751	14	114917780	114917828	17	114920378	114920450
FOXJ3_AP_2_NA_NA	2.3006e-13	-0.200458	FOXJ3	AP	chr1	-	2	42800903	42800730	NA	NA	NA	NA	NA	NA
SLC25A29_ES_3.2:3.3:3.4:3.5_2_3.7	2.32803e-13	0.192412	SLC25A29	ES	chr14	-	3.2:3.3:3.4:3.5	100762330	100761963	2	100765222	100765179	3.7	100759714	100759631
LRTOMT_AT_6.5_NA_NA	2.36471e-13	-0.10909	LRTOMT	AT	chr11	+	6.5	71807769	71807941	NA	NA	NA	NA	NA	NA
TMEM205_AD_2.2:2.3_2.1_2.6	2.48086e-13	-0.123461	TMEM205	AD	chr19	-	2.2:2.3	11456883	11456684	2.1	11456981	11456884	2.6	11456304	11456196
TNNT2_AA_2.1_1_2.2	2.51924e-13	0.304063	TNNT2	AA	chr1	-	2.1	201342529	201342397	1	201346890	201346751	2.2	201342396	201342344
HOPX_RI_4.3:4.4:4.5_4.2_4.6	2.56447e-13	-0.248566	HOPX	RI	chr4	-	4.3:4.4:4.5	57522509	57522179	4.2	57522608	57522510	4.6	57522178	57522023
C1QC_ES_1.2:1.3:2_1.1_3	2.6811e-13	-0.172413	C1QC	ES	chr1	+	1.2:1.3:2	22970208	22970697	1.1	22970123	22970207	3	22973720	22974603
PCNP_ES_2.2:2.3_1_4	2.71034e-13	0.148136	PCNP	ES	chr3	+	2.2:2.3	101298634	101298848	1	101292939	101293123	4	101309059	101309114
MCF2L2_AT_30.3_NA_NA	2.74014e-13	-0.106696	MCF2L2	AT	chr3	-	30.3	182897291	182895831	NA	NA	NA	NA	NA	NA
CEP57_RI_10.2_10.1_10.3	2.74638e-13	-0.104434	CEP57	RI	chr11	+	10.2	95555143	95555662	10.1	95555035	95555142	10.3	95555663	95555740
NIPA2_ES_2:3_1.1_4	2.80478e-13	0.154736	NIPA2	ES	chr15	-	02:03:00	23033413	23027801	1.1	23034427	23034147	4	23021429	23021198
XRRA1_ES_18.1_17_18.3	2.8208e-13	0.155652	XRRA1	ES	chr11	-	18.1	74555004	74554899	17	74555328	74555213	18.3	74554498	74554395
ARHGAP11A_AT_12.2_NA_NA	2.86576e-13	-0.126533	ARHGAP11A	AT	chr15	+	12.2	32928117	32928382	NA	NA	NA	NA	NA	NA
ARHGAP11A_AT_13_NA_NA	2.86576e-13	0.126533	ARHGAP11A	AT	chr15	+	13	32928458	32932150	NA	NA	NA	NA	NA	NA
TEX9_AD_1.4_1.3_2	2.88225e-13	-0.149136	TEX9	AD	chr15	+	1.4	56657869	56658091	1.3	56657777	56657868	2	56665639	56665702
CYP46A1_AT_9.2_NA_NA	2.88427e-13	0.129379	CYP46A1	AT	chr14	+	9.2	100174016	100179774	NA	NA	NA	NA	NA	NA
SCAMP5_ES_7_6_8.2	2.88883e-13	-0.220942	SCAMP5	ES	chr15	+	7	75308934	75309090	6	75305018	75305146	8.2	75310211	75310312
TCAIM_AP_1_NA_NA	2.98102e-13	-0.129687	TCAIM	AP	chr3	+	1	44379611	44379811	NA	NA	NA	NA	NA	NA
FBXO18_AP_2_NA_NA	3.07307e-13	-0.110154	FBXO18	AP	chr10	+	2	5932194	5932309	NA	NA	NA	NA	NA	NA
PHLDB2_AP_3_NA_NA	3.24429e-13	0.133699	PHLDB2	AP	chr3	+	3	111578027	111578423	NA	NA	NA	NA	NA	NA
KIAA1217_AP_10_NA_NA	3.25473e-13	0.161269	KIAA1217	AP	chr10	+	10	24755460	24755719	NA	NA	NA	NA	NA	NA
EXOC1_AD_1.2_1.1_2	3.52451e-13	-0.10274	EXOC1	AD	chr4	+	1.2	56719964	56720119	1.1	56719782	56719963	2	56724480	56724613
EFCAB11_AT_7_NA_NA	3.54379e-13	0.114845	EFCAB11	AT	chr14	-	7	90391021	90389652	NA	NA	NA	NA	NA	NA
GNPDA1_AP_1_NA_NA	3.55947e-13	0.130389	GNPDA1	AP	chr5	-	1	141392596	141392560	NA	NA	NA	NA	NA	NA
BBC3_AP_2_NA_NA	3.58789e-13	-0.251685	BBC3	AP	chr19	-	2	47734451	47734186	NA	NA	NA	NA	NA	NA
PHACTR2_AP_1_NA_NA	3.86934e-13	0.126357	PHACTR2	AP	chr6	+	1	143857982	143858344	NA	NA	NA	NA	NA	NA
CYP46A1_AT_17_NA_NA	3.88193e-13	-0.129379	CYP46A1	AT	chr14	+	17	100192894	100193638	NA	NA	NA	NA	NA	NA
TGFBR3_AP_3_NA_NA	3.89428e-13	-0.115549	TGFBR3	AP	chr1	-	3	92351787	92351435	NA	NA	NA	NA	NA	NA
MTUS1_AP_10_NA_NA	3.93771e-13	-0.130511	MTUS1	AP	chr8	-	10	17555179	17554766	NA	NA	NA	NA	NA	NA
RPL17-C18orf32_ES_6_5_7	4.08238e-13	-0.107493	RPL17-C18orf32	ES	chr18	-	6	47014936	47014870	5	47015920	47015729	7	47010141	47009954
PRKAR1B_AP_1_NA_NA	4.21324e-13	0.260396	PRKAR1B	AP	chr7	-	1	767287	767227	NA	NA	NA	NA	NA	NA
ZDHHC16_ES_7:8.1:8.2_6_10	4.29222e-13	0.142023	ZDHHC16	ES	chr10	+	7:8.1:8.2	99212652	99213420	6	99212172	99212260	10	99214471	99214556
MYLK_AP_21_NA_NA	4.35303e-13	-0.213995	MYLK	AP	chr3	-	21	123411226	123411130	NA	NA	NA	NA	NA	NA
PLXNB2_ES_2.1_1_3	4.40343e-13	-0.123372	PLXNB2	ES	chr22	-	2.1	50733207	50733155	1	50746056	50745982	3	50729026	50727946
MTL5_AT_6.2_NA_NA	4.41933e-13	0.174254	MTL5	AT	chr11	-	6.2	68506167	68503600	NA	NA	NA	NA	NA	NA
PCSK7_RI_8.2_8.1_8.3	4.42747e-13	0.10733	PCSK7	RI	chr11	-	8.2	117094793	117094025	8.1	117094932	117094794	8.3	117094024	117093924
ADNP_AP_1_NA_NA	4.46585e-13	-0.18104	ADNP	AP	chr20	-	1	49547958	49547363	NA	NA	NA	NA	NA	NA
ABI3BP_ES_22:23:24:25:26:27:28:29:30:31:32:37:38:39:40:41:42:43:44.1:45:46:47:48:49:50_21_51	4.57282e-13	-0.130327	ABI3BP	ES	chr3	-	22:23:24:25:26:27:28:29:30:31:32:37:38:39:40:41:42:43:44.1:45:46:47:48:49:50	100560883	100529256	21	100565290	100565216	51	100527079	100527005
ADNP_AP_4.1_NA_NA	4.62822e-13	0.154163	ADNP	AP	chr20	-	4.1	49520853	49520539	NA	NA	NA	NA	NA	NA
ZNF219_AP_3_NA_NA	4.63204e-13	-0.166315	ZNF219	AP	chr14	-	3	21566799	21566471	NA	NA	NA	NA	NA	NA
IL7R_ES_6_5_7.1	4.74542e-13	0.1461	IL7R	ES	chr5	+	6	35874551	35874644	5	35873582	35873750	7.1	35875614	35875689
CYB561D1_ES_2_1.2_3	4.78266e-13	-0.162326	CYB561D1	ES	chr1	+	2	110037142	110037245	1.2	110036777	110036909	3	110037765	110037802
FAM219B_AD_1.2:1.3:1.4_1.1_2	4.81036e-13	0.110996	FAM219B	AD	chr15	-	1.2:1.3:1.4	75198927	75198619	1.1	75199462	75198928	2	75197572	75197495
TMEM130_AP_3_NA_NA	4.84231e-13	0.133441	TMEM130	AP	chr7	-	3	98464569	98463421	NA	NA	NA	NA	NA	NA
MTERFD3_RI_1.2_1.1_1.3	5.0118e-13	0.137885	MTERFD3	RI	chr12	-	1.2	107380746	107379004	1.1	107380944	107380747	1.3	107379003	107378994
ADAMTS16_AT_23_NA_NA	5.11885e-13	0.196569	ADAMTS16	AT	chr5	+	23	5319136	5320417	NA	NA	NA	NA	NA	NA
PSMB5_AD_1.2:1.3_1.1_2	5.27922e-13	-0.211944	PSMB5	AD	chr14	-	1.2:1.3	23504320	23503685	1.1	23504439	23504321	2	23502883	23502577
TNFSF15_AP_1_NA_NA	5.2963e-13	-0.17116	TNFSF15	AP	chr9	-	1	117568406	117568083	NA	NA	NA	NA	NA	NA
TNFSF15_AP_4.1_NA_NA	5.2963e-13	0.17116	TNFSF15	AP	chr9	-	4.1	117554388	117553187	NA	NA	NA	NA	NA	NA
CYGB_AP_1_NA_NA	5.41763e-13	0.102575	CYGB	AP	chr17	-	1	74547257	74546944	NA	NA	NA	NA	NA	NA
TAF6_AP_3.1_NA_NA	5.53906e-13	0.115289	TAF6	AP	chr7	-	3.1	99712181	99711892	NA	NA	NA	NA	NA	NA
TCAIM_AP_2_NA_NA	5.58847e-13	0.127988	TCAIM	AP	chr3	+	2	44379944	44380326	NA	NA	NA	NA	NA	NA
PHF19_AT_5.2_NA_NA	5.59069e-13	0.100246	PHF19	AT	chr9	-	5.2	123632122	123631865	NA	NA	NA	NA	NA	NA
PHF19_AT_16_NA_NA	5.59069e-13	-0.100246	PHF19	AT	chr9	-	16	123620564	123617977	NA	NA	NA	NA	NA	NA
GNPDA1_AP_2.1_NA_NA	5.61943e-13	-0.125896	GNPDA1	AP	chr5	-	2.1	141392538	141392234	NA	NA	NA	NA	NA	NA
MTL5_AT_10_NA_NA	5.6491e-13	-0.173917	MTL5	AT	chr11	-	10	68475968	68474908	NA	NA	NA	NA	NA	NA
XPO1_AP_1.1_NA_NA	5.8926e-13	-0.166689	XPO1	AP	chr2	-	1.1	61765418	61765273	NA	NA	NA	NA	NA	NA
ZFAND1_ES_3_2_4	5.97703e-13	-0.10126	ZFAND1	ES	chr8	-	3	82629523	82629484	2	82630459	82630417	4	82627349	82627222
MFSD6_ES_2_1_3.2	6.00461e-13	0.130633	MFSD6	ES	chr2	+	2	191280018	191280139	1	191273081	191273229	3.2	191300703	191302287
MKNK1_AD_2.2_2.1_3	6.06259e-13	-0.130659	MKNK1	AD	chr1	-	2.2	47069898	47069857	2.1	47069966	47069899	3	47059952	47059785
PSMG4_AT_6_NA_NA	6.19433e-13	-0.119773	PSMG4	AT	chr6	+	6	3269750	3271069	NA	NA	NA	NA	NA	NA
ADAMTS16_AT_11.2_NA_NA	6.2445e-13	-0.196265	ADAMTS16	AT	chr5	+	11.2	5222998	5223840	NA	NA	NA	NA	NA	NA
SPRY1_AP_2_NA_NA	6.25039e-13	0.148466	SPRY1	AP	chr4	+	2	124320665	124320949	NA	NA	NA	NA	NA	NA
SPRY1_AP_1_NA_NA	6.25039e-13	-0.148466	SPRY1	AP	chr4	+	1	124317956	124318087	NA	NA	NA	NA	NA	NA
SLC35A3_AP_1_NA_NA	6.26626e-13	-0.184341	SLC35A3	AP	chr1	+	1	100435345	100435718	NA	NA	NA	NA	NA	NA
SLC35A3_AP_2_NA_NA	6.26626e-13	0.184341	SLC35A3	AP	chr1	+	2	100435992	100436200	NA	NA	NA	NA	NA	NA
ZNF395_AP_3_NA_NA	6.40998e-13	0.133643	ZNF395	AP	chr8	-	3	28242914	28242597	NA	NA	NA	NA	NA	NA
CNOT8_ES_4:5_3_6	6.43055e-13	-0.221677	CNOT8	ES	chr5	+	04:05:00	154247252	154250382	3	154244752	154244945	6	154251290	154251434
RNF146_ES_3_2_5.1	6.52541e-13	-0.129093	RNF146	ES	chr6	+	3	127603432	127603540	2	127601376	127601485	5.1	127607195	127607322
CCNT2_ES_6.1:6.2_5_7.1	6.52974e-13	-0.145045	CCNT2	ES	chr2	+	6.1:6.2	135703357	135703545	5	135700182	135700244	7.1	135703671	135703716
SRSF11_ES_6.1:6.2:6.3_4.2_6.5	6.61044e-13	-0.147662	SRSF11	ES	chr1	+	6.1:6.2:6.3	70696778	70697658	4.2	70694148	70694238	6.5	70697951	70698060
FAM65A_AP_3_NA_NA	6.61171e-13	-0.151531	FAM65A	AP	chr16	+	3	67571357	67571500	NA	NA	NA	NA	NA	NA
FAM65A_AP_1_NA_NA	6.61171e-13	0.151531	FAM65A	AP	chr16	+	1	67562720	67562817	NA	NA	NA	NA	NA	NA
UBR4_AP_1_NA_NA	6.6445e-13	-0.16121	UBR4	AP	chr1	-	1	19536770	19536567	NA	NA	NA	NA	NA	NA
VEPH1_AP_3_NA_NA	6.83468e-13	-0.152615	VEPH1	AP	chr3	-	3	157221216	157221066	NA	NA	NA	NA	NA	NA
FGF11_AP_2_NA_NA	6.97314e-13	0.218936	FGF11	AP	chr17	+	2	7342346	7343132	NA	NA	NA	NA	NA	NA
DTNA_ES_31:32.1_30_32.2	7.10764e-13	0.166834	DTNA	ES	chr18	+	00:31:32.100000	32464692	32470263	30	32462033	32462165	32.2	32470264	32471808
ZNF263_ES_3:4_2_5.1	7.13089e-13	0.107899	ZNF263	ES	chr16	+	03:04:00	3335059	3335754	2	3332943	3334205	5.1	3336023	3336149
GUCY1A3_AP_3_NA_NA	7.29762e-13	-0.153743	GUCY1A3	AP	chr4	+	3	156588815	156589084	NA	NA	NA	NA	NA	NA
COPS7B_ES_4.1:4.2:4.3:4.4_3_5	7.36939e-13	-0.123678	COPS7B	ES	chr2	+	4.1:4.2:4.3:4.4	232655632	232655883	3	232653265	232653442	5	232656443	232656518
GPR56_AP_1_NA_NA	7.40434e-13	0.173078	GPR56	AP	chr16	+	1	57653663	57653793	NA	NA	NA	NA	NA	NA
EBPL_ES_2_1_6	7.45394e-13	0.149547	EBPL	ES	chr13	-	2	50243982	50243913	1	50265611	50265390	6	50235344	50234859
ZNF263_ES_3:4:5.1:6_2_7	7.61355e-13	0.117863	ZNF263	ES	chr16	+	3:4:5.1:6	3335059	3338570	2	3332943	3334205	7	3339393	3341460
TRO_RI_12.2_12.1_12.3	7.61897e-13	0.147284	TRO	RI	chrX	+	12.2	54955144	54957173	12.1	54955036	54955143	12.3	54957174	54957464
PTHLH_AT_7_NA_NA	7.68324e-13	-0.112494	PTHLH	AT	chr12	-	7	28111501	28111017	NA	NA	NA	NA	NA	NA
PHACTR2_AP_3_NA_NA	7.86484e-13	-0.124704	PHACTR2	AP	chr6	+	3	143999102	143999346	NA	NA	NA	NA	NA	NA
APH1A_ES_2.2_1_3	7.89864e-13	-0.166907	APH1A	ES	chr1	-	2.2	150240391	150240357	1	150241703	150241098	3	150240189	150240116
ADAM15_ES_21.2_20_22.1	7.89864e-13	-0.136723	ADAM15	ES	chr1	+	21.2	155033894	155033965	20	155033239	155033308	22.1	155034380	155034451
[truncated: 1,690 more rows]

## Sheet: Table S2
Table S2. Differentially expressed RBPs in LUAD
ENSEMBL	SYMBOL	log2FoldChange	P.adjusted
ENSG00000101210	EEF1A2	5.3753	5.70407e-88
ENSG00000254726	MEX3A	3.4268	3.32198e-84
ENSG00000148773	MKI67	3.08263	2.49229e-63
ENSG00000137804	NUSAP1	2.67167	5.74731e-62
ENSG00000181019	NQO1	2.88365	1.09417e-43
ENSG00000137834	SMAD6	-2.45088	1.26324e-41
ENSG00000174371	EXO1	2.89299	2.02776e-40
ENSG00000177469	CAVIN1	-1.97341	2.57123e-40
ENSG00000136231	IGF2BP3	3.25294	3.32084e-40
ENSG00000106462	EZH2	2.10451	2.27587e-37
ENSG00000124942	AHNAK	-1.94446	1.11913e-36
ENSG00000155660	PDIA4	1.80385	2.58134e-34
ENSG00000104967	NOVA2	-2.22105	3.14829e-32
ENSG00000096696	DSP	2.44116	1.36072e-30
ENSG00000006047	YBX2	3.28443	1.56889e-28
ENSG00000059573	ALDH18A1	1.57301	1.22273e-25
ENSG00000111405	ENDOU	-2.40029	4.06686e-25
ENSG00000164362	TERT	3.89712	1.20732e-24
ENSG00000162782	TDRD5	3.30473	2.53078e-23
ENSG00000197381	ADARB1	-1.70008	1.36932e-22
ENSG00000144045	DQX1	2.89885	1.61208e-20
ENSG00000169297	NR0B1	6.41088	9.14642e-20
ENSG00000111701	APOBEC1	5.24761	4.02192e-18
ENSG00000182134	TDRKH	1.59681	9.05752e-17
ENSG00000183808	RBM12B	1.70506	1.02472e-15
ENSG00000134398	ERN2	3.06866	3.8091e-15
ENSG00000136261	BZW2	1.48453	1.59125e-14
ENSG00000196793	ZNF239	1.63908	1.24197e-13
ENSG00000239672	NME1	1.64173	5.68115e-13
ENSG00000179455	MKRN3	2.80955	2.22664e-12
ENSG00000162374	ELAVL4	2.1556	3.44144e-12
ENSG00000079308	TNS1	-1.5739	7.08845e-12
ENSG00000164941	INTS8	1.38713	1.49524e-10
ENSG00000124787	RPP40	1.52522	1.53808e-09
ENSG00000125207	PIWIL1	2.66867	1.94925e-09
ENSG00000159409	CELF3	2.85584	2.15533e-09
ENSG00000117593	DARS2	1.45042	3.25469e-09
ENSG00000213741	RPS29	-1.62588	6.34898e-09
ENSG00000148584	A1CF	3.40835	1.83584e-08
ENSG00000128016	ZFP36	-1.66643	2.72581e-08
ENSG00000129317	PUS7L	1.44847	8.26156e-08
ENSG00000233927	RPS28	-1.7062	1.15059e-07
ENSG00000175766	EIF4E1B	3.85974	1.35991e-07
ENSG00000164934	DCAF13	1.38197	2.45684e-07
ENSG00000187772	LIN28B	4.31605	3.08883e-07
ENSG00000240563	L1TD1	-1.49979	3.79264e-07
ENSG00000179873	NLRP11	2.39344	4.27279e-07
ENSG00000163923	RPL39L	1.57586	6.01576e-07
ENSG00000011465	DCN	-1.51429	6.61024e-07
ENSG00000147206	NXF3	-1.93593	6.79072e-07
ENSG00000158406	HIST1H4H	1.67005	1.76322e-06
ENSG00000101104	PABPC1L	1.48985	3.11003e-06
ENSG00000184357	HIST1H1B	2.52498	3.41342e-06
ENSG00000135114	OASL	-1.50669	5.13502e-06
ENSG00000205022	PABPN1L	-2.00322	5.90947e-06
ENSG00000119285	HEATR1	1.32771	6.16214e-06
ENSG00000095627	TDRD1	2.10735	8.60514e-06
ENSG00000152670	DDX4	2.35378	1.09435e-05
ENSG00000116299	KIAA1324	1.81507	1.54149e-05
ENSG00000179300	RTL3	-1.71669	2.48962e-05
ENSG00000196154	S100A4	-1.5624	2.98936e-05
ENSG00000107105	ELAVL2	1.88319	4.08252e-05
ENSG00000112232	KHDRBS2	-1.62527	7.91977e-05
ENSG00000091127	PUS7	1.31585	0.000101812
ENSG00000206150	RNASE13	-1.88002	0.000122568
ENSG00000144218	AFF3	-1.54799	0.000155088
ENSG00000196361	ELAVL3	-2.18376	0.000206602
ENSG00000065183	WDR3	1.36685	0.000215588
ENSG00000101811	CSTF2	1.20939	0.0002472
ENSG00000071794	HLTF	1.31614	0.000269006
ENSG00000116750	UCHL5	1.2479	0.000396746
ENSG00000129250	KIF1C	-1.25998	0.00056317
ENSG00000153944	MSI2	1.2336	0.000609236
ENSG00000184735	DDX53	3.73415	0.000784535
ENSG00000104413	ESRP1	1.30489	0.000810782
ENSG00000074800	ENO1	1.26605	0.000885048
ENSG00000247626	MARS2	1.2754	0.000892193
ENSG00000103550	KNOP1	1.23738	0.00139124
ENSG00000181378	CFAP65	-1.83856	0.00152565
ENSG00000183011	NAA38	-1.39199	0.00185742
ENSG00000092345	DAZL	1.9119	0.00211876
ENSG00000160862	AZGP1	1.72353	0.00414651
ENSG00000159176	CSRP1	-1.19947	0.00436421
ENSG00000134030	CTIF	-1.30887	0.00482586
ENSG00000142544	CTU1	-1.40886	0.00566838
ENSG00000105278	ZFR2	1.85866	0.00641988
ENSG00000172922	RNASEH2C	-1.39047	0.00790867
ENSG00000012048	BRCA1	1.27027	0.00819512
ENSG00000158435	CNOT11	1.16335	0.0083406
ENSG00000130826	DKC1	1.16461	0.010651
ENSG00000138376	BARD1	1.25156	0.0137557
ENSG00000143799	PARP1	1.14413	0.0157198
ENSG00000155846	PPARGC1B	-1.28153	0.0178187
ENSG00000083312	TNPO1	1.20275	0.02657
ENSG00000183617	MRPL54	-1.24059	0.0273574
ENSG00000146858	ZC3HAV1L	1.27252	0.0309078
ENSG00000161082	CELF5	1.50617	0.037862
ENSG00000140955	ADAD2	-1.63685	0.0403309
ENSG00000159217	IGF2BP1	1.59121	0.0417662
ENSG00000177700	POLR2L	-1.27558	0.0462041

## Sheet: Table S3
Table S3. RBP-ASE pairs
AASE ID	RBP	Correlation	P.adj	P_permutation_test		Regular expression of AASE ID: Gene_ASEtype_AlternativeExon_UpstreamExon_DownstreamExon "NA" means not reported
KLC1_AT_19_NA_NA	ENSG00000129317	-0.871247	8.63458e-129	<0.001
KLC1_AT_14.3_NA_NA	ENSG00000129317	0.865706	2.56654e-125	<0.001
KLC1_AT_19_NA_NA	ENSG00000183808	-0.865228	2.56654e-125	<0.001
KLC1_AT_14.3_NA_NA	ENSG00000183808	0.859807	9.41441e-122	<0.001
KLC1_AT_19_NA_NA	ENSG00000116750	-0.852286	1.17074e-117	<0.001
KLC1_AT_19_NA_NA	ENSG00000117593	-0.851579	2.5013e-117	<0.001
MARK3_ES_17:18_16_19	ENSG00000177469	0.843057	4.31934e-112	<0.001
KLC1_AT_19_NA_NA	ENSG00000083312	-0.838477	3.03249e-110	<0.001
KLC1_AT_14.3_NA_NA	ENSG00000117593	0.838774	3.45851e-110	<0.001
KLC1_AT_14.3_NA_NA	ENSG00000116750	0.834686	4.07958e-108	<0.001
KLC1_AT_19_NA_NA	ENSG00000059573	-0.83376	6.05854e-108	<0.001
ATG16L2_AT_18_NA_NA	ENSG00000129317	0.833455	4.7197e-107	<0.001
ATG16L2_AT_17_NA_NA	ENSG00000129317	-0.833611	6.58912e-107	<0.001
KLC1_AT_19_NA_NA	ENSG00000119285	-0.830801	1.47492e-106	<0.001
CAPN8_AT_22_NA_NA	ENSG00000129317	-0.837214	1.80156e-106	<0.001
CAPN8_AT_11_NA_NA	ENSG00000129317	0.837214	1.80156e-106	<0.001
KLC1_AT_14.3_NA_NA	ENSG00000059573	0.829592	8.69355e-106	<0.001
CCNL2_AT_6.3_NA_NA	ENSG00000129317	0.830277	3.91714e-105	<0.001
CCNL2_AT_12_NA_NA	ENSG00000129317	-0.830666	4.29105e-105	<0.001
KLC1_AT_19_NA_NA	ENSG00000065183	-0.825159	6.00592e-104	<0.001
RUFY3_AT_22_NA_NA	ENSG00000083312	-0.824209	1.6341e-103	<0.001
ATG16L2_AT_18_NA_NA	ENSG00000065183	0.825331	2.51671e-103	<0.001
ATG16L2_AT_17_NA_NA	ENSG00000065183	-0.825628	2.99225e-103	<0.001
SAFB2_AT_21_NA_NA	ENSG00000129317	-0.829769	2.99225e-103	<0.001
SAFB2_AT_6.2_NA_NA	ENSG00000129317	0.829769	2.99225e-103	<0.001
FAM72A_AT_2_NA_NA	ENSG00000137804	-0.826289	6.84623e-103	<0.001
RBM5_AT_6.4_NA_NA	ENSG00000183808	0.831038	6.84623e-103	<0.001
RBM5_AT_25_NA_NA	ENSG00000183808	-0.831038	6.84623e-103	<0.001
FAM72A_AT_6_NA_NA	ENSG00000137804	0.822803	5.32235e-102	<0.001
KLC1_AT_19_NA_NA	ENSG00000158435	-0.820627	5.65282e-102	<0.001
KLC1_AT_14.3_NA_NA	ENSG00000158435	0.820757	8.33262e-102	<0.001
RUFY3_AT_22_NA_NA	ENSG00000129317	-0.818912	3.32721e-101	<0.001
CCNL2_AT_6.3_NA_NA	ENSG00000083312	0.821161	4.41137e-101	<0.001
LYRM5_AT_4_NA_NA	ENSG00000083312	0.824305	4.41137e-101	<0.001
LYRM5_AT_3.4_NA_NA	ENSG00000083312	-0.824305	4.41137e-101	<0.001
LYRM5_AT_4_NA_NA	ENSG00000129317	0.824353	4.41137e-101	<0.001
LYRM5_AT_3.4_NA_NA	ENSG00000129317	-0.824353	4.41137e-101	<0.001
CCNL2_AT_12_NA_NA	ENSG00000172922	0.821325	6.14146e-101	<0.001
CCNL2_AT_12_NA_NA	ENSG00000083312	-0.821149	7.22097e-101	<0.001
KLC1_AT_14.3_NA_NA	ENSG00000119285	0.8181	1.09787e-100	<0.001
KLC1_AT_14.3_NA_NA	ENSG00000083312	0.817772	1.48952e-100	<0.001
FN1_ES_40.1:40.2_39_40.4	ENSG00000148773	0.817765	1.48952e-100	<0.001
CCNL2_AT_6.3_NA_NA	ENSG00000172922	-0.819645	1.76304e-100	<0.001
SAFB2_AT_21_NA_NA	ENSG00000183808	-0.823364	1.76304e-100	<0.001
SAFB2_AT_6.2_NA_NA	ENSG00000183808	0.823364	1.76304e-100	<0.001
ATG16L2_AT_18_NA_NA	ENSG00000083312	0.817908	3.5426e-100	<0.001
ATG16L2_AT_17_NA_NA	ENSG00000083312	-0.818347	3.80468e-100	<0.001
KLC1_AT_19_NA_NA	ENSG00000143799	-0.816105	4.29735e-100	<0.001
CCNL2_AT_6.3_NA_NA	ENSG00000065183	0.818225	7.21897e-100	<0.001
CCNL2_AT_12_NA_NA	ENSG00000065183	-0.818691	7.56704e-100	<0.001
KLC1_AT_14.3_NA_NA	ENSG00000182134	0.81464	3.21657e-99	<0.001
CAPN8_AT_22_NA_NA	ENSG00000083312	-0.820183	7.4479e-99	<0.001
CAPN8_AT_11_NA_NA	ENSG00000083312	0.820183	7.4479e-99	<0.001
SAFB2_AT_21_NA_NA	ENSG00000172922	0.819596	7.56131e-99	<0.001
SAFB2_AT_6.2_NA_NA	ENSG00000172922	-0.819596	7.56131e-99	<0.001
EXD3_AT_3_NA_NA	ENSG00000143799	0.820146	6.87016e-98	<0.001
EPS15L1_AT_24_NA_NA	ENSG00000129317	-0.810367	1.32804e-97	<0.001
KLC1_AT_19_NA_NA	ENSG00000233927	0.810333	1.35153e-97	<0.001
KLC1_AT_19_NA_NA	ENSG00000247626	-0.809726	2.45147e-97	<0.001
RBM5_AT_6.4_NA_NA	ENSG00000129317	0.817932	3.49644e-97	<0.001
RBM5_AT_25_NA_NA	ENSG00000129317	-0.817932	3.49644e-97	<0.001
KLC1_AT_19_NA_NA	ENSG00000182134	-0.808658	6.81723e-97	<0.001
FAM72A_AT_6_NA_NA	ENSG00000174371	0.810466	9.27278e-97	<0.001
ZNF69_AT_4.2_NA_NA	ENSG00000129317	0.821309	2.80759e-96	<0.001
ZNF69_AT_5_NA_NA	ENSG00000129317	-0.821309	2.80759e-96	<0.001
KLC1_AT_19_NA_NA	ENSG00000164934	-0.806268	6.89636e-96	<0.001
LIMCH1_ES_20_12.1_21	ENSG00000177469	0.835608	7.39823e-96	<0.001
CAPN8_AT_22_NA_NA	ENSG00000065183	-0.812993	8.65895e-96	<0.001
CAPN8_AT_11_NA_NA	ENSG00000065183	0.812993	8.65895e-96	<0.001
KLC1_AT_19_NA_NA	ENSG00000130826	-0.805079	2.09511e-95	<0.001
LRRFIP1_AT_21_NA_NA	ENSG00000116750	0.80473	2.90649e-95	<0.001
KLC1_AT_19_NA_NA	ENSG00000101811	-0.804648	3.10723e-95	<0.001
SEPT8_AT_12.3_NA_NA	ENSG00000239672	0.803596	8.5436e-95	<0.001
ATP9B_AT_31.3_NA_NA	ENSG00000183808	-0.803897	1.0586e-94	<0.001
LRRFIP1_AT_26_NA_NA	ENSG00000116750	-0.80366	1.31573e-94	<0.001
ATP9B_AT_5_NA_NA	ENSG00000183808	0.803584	1.39714e-94	<0.001
GLI4_AT_3.4_NA_NA	ENSG00000183808	0.807825	1.48584e-94	<0.001
GLI4_AT_3.4_NA_NA	ENSG00000129317	0.807769	1.54908e-94	<0.001
ATG16L2_AT_18_NA_NA	ENSG00000172922	-0.804403	1.72204e-94	<0.001
SLC35A2_AT_6_NA_NA	ENSG00000059573	-0.80541	1.82185e-94	<0.001
ZNF69_AT_4.2_NA_NA	ENSG00000083312	0.816888	1.86591e-94	<0.001
ZNF69_AT_5_NA_NA	ENSG00000083312	-0.816888	1.86591e-94	<0.001
ATG16L2_AT_17_NA_NA	ENSG00000172922	0.80434	2.93513e-94	<0.001
SLC35A2_AT_6_NA_NA	ENSG00000116750	-0.804863	2.94721e-94	<0.001
RPS24_ES_5.2_4_6	ENSG00000174371	-0.802026	3.35285e-94	<0.001
NME1-NME2_AP_8.1_NA_NA	ENSG00000129317	-0.801874	3.83905e-94	<0.001
GLI4_AT_4_NA_NA	ENSG00000129317	-0.806942	5.25962e-94	<0.001
GLI4_AT_4_NA_NA	ENSG00000183808	-0.806835	5.77117e-94	<0.001
SEPT8_AT_14_NA_NA	ENSG00000239672	-0.801299	1.07883e-93	<0.001
ZNF141_AT_5_NA_NA	ENSG00000083312	-0.806904	2.51268e-93	<0.001
ZNF141_AT_4.2_NA_NA	ENSG00000083312	0.806904	2.51268e-93	<0.001
NUTF2_AP_2.1_NA_NA	ENSG00000239672	-0.802547	2.51268e-93	<0.001
SAFB2_AT_21_NA_NA	ENSG00000083312	-0.806248	2.72588e-93	<0.001
SAFB2_AT_6.2_NA_NA	ENSG00000083312	0.806248	2.72588e-93	<0.001
ATP9B_AT_31.3_NA_NA	ENSG00000129317	-0.799931	3.68349e-93	<0.001
ATG16L2_AT_18_NA_NA	ENSG00000183808	0.801016	3.68349e-93	<0.001
CAPN8_AT_22_NA_NA	ENSG00000183808	-0.806375	3.91918e-93	<0.001
CAPN8_AT_11_NA_NA	ENSG00000183808	0.806375	3.91918e-93	<0.001
ATP9B_AT_5_NA_NA	ENSG00000129317	0.79973	4.302e-93	<0.001
FAM72A_AT_2_NA_NA	ENSG00000174371	-0.802975	4.302e-93	<0.001
EPS15L1_AT_24_NA_NA	ENSG00000117593	-0.799051	4.84192e-93	<0.001
ATG16L2_AT_17_NA_NA	ENSG00000183808	-0.800867	6.64645e-93	<0.001
NUTF2_AP_1_NA_NA	ENSG00000239672	0.801882	7.03918e-93	<0.001
ATP5C1_ES_9_8.1_10	ENSG00000177469	-0.798577	7.36146e-93	<0.001
RBM5_AT_6.4_NA_NA	ENSG00000083312	0.807108	8.74193e-93	<0.001
RBM5_AT_25_NA_NA	ENSG00000083312	-0.807108	8.74193e-93	<0.001
NUMB_ES_13_12_14	ENSG00000177469	-0.810947	9.11788e-93	<0.001
TPGS2_AT_11_NA_NA	ENSG00000233927	0.797708	1.60737e-92	<0.001
KLC1_AT_14.3_NA_NA	ENSG00000153944	0.798036	1.94339e-92	<0.001
RUFY3_AT_22_NA_NA	ENSG00000183808	-0.79742	2.06823e-92	<0.001
SEPT8_AT_14_NA_NA	ENSG00000137804	-0.797348	3.63891e-92	<0.001
NME1-NME2_AP_1_NA_NA	ENSG00000129317	0.796171	6.53841e-92	<0.001
KLC1_AT_14.3_NA_NA	ENSG00000130826	0.796224	1.01602e-91	<0.001
LYRM5_AT_4_NA_NA	ENSG00000172922	-0.80167	1.01602e-91	<0.001
LYRM5_AT_3.4_NA_NA	ENSG00000172922	0.80167	1.01602e-91	<0.001
KLC1_AT_14.3_NA_NA	ENSG00000143799	0.796171	1.04368e-91	<0.001
EXD3_AT_3_NA_NA	ENSG00000116750	0.80469	1.31259e-91	<0.001
SLC35A2_AT_6_NA_NA	ENSG00000155660	-0.798082	1.31259e-91	<0.001
KLC1_AT_14.3_NA_NA	ENSG00000247626	0.795831	1.39638e-91	<0.001
ZNF69_AT_4.2_NA_NA	ENSG00000183808	0.809381	1.78575e-91	<0.001
ZNF69_AT_5_NA_NA	ENSG00000183808	-0.809381	1.78575e-91	<0.001
LYRM5_AT_4_NA_NA	ENSG00000065183	0.800162	3.87629e-91	<0.001
LYRM5_AT_3.4_NA_NA	ENSG00000065183	-0.800162	3.87629e-91	<0.001
GPS2_AT_11_NA_NA	ENSG00000172922	-0.830019	4.13797e-91	<0.001
GPS2_AT_10_NA_NA	ENSG00000172922	0.830019	4.13797e-91	<0.001
MYO18A_ES_41_40_42	ENSG00000177469	0.79995	4.6101e-91	<0.001
NME1-NME2_AP_1_NA_NA	ENSG00000117593	0.793688	5.7384e-91	<0.001
FN1_ES_40.1:40.2_39_40.4	ENSG00000137804	0.7935	1.11323e-90	<0.001
FN1_ES_40.1:40.2_39_40.4	ENSG00000174371	0.793313	1.31111e-90	<0.001
PVRL2_AT_10_NA_NA	ENSG00000059573	0.793546	1.71656e-90	<0.001
PVRL2_AT_6_NA_NA	ENSG00000059573	-0.793546	1.71656e-90	<0.001
NME1-NME2_AP_8.1_NA_NA	ENSG00000117593	-0.79244	1.73166e-90	<0.001
PVRL2_AT_10_NA_NA	ENSG00000129317	0.793022	2.70728e-90	<0.001
PVRL2_AT_6_NA_NA	ENSG00000129317	-0.793022	2.70728e-90	<0.001
LYRM5_AT_4_NA_NA	ENSG00000183808	0.797921	2.77458e-90	<0.001
LYRM5_AT_3.4_NA_NA	ENSG00000183808	-0.797921	2.77458e-90	<0.001
KLC1_AT_14.3_NA_NA	ENSG00000065183	0.792023	4.00406e-90	<0.001
SEPT8_AT_12.3_NA_NA	ENSG00000137804	0.79125	4.89379e-90	<0.001
EPS15L1_AT_24_NA_NA	ENSG00000065183	-0.790914	6.58278e-90	<0.001
KLC1_AT_14.3_NA_NA	ENSG00000233927	-0.791278	7.69611e-90	<0.001
CCNL2_AT_6.3_NA_NA	ENSG00000146858	0.793446	7.77685e-90	<0.001
CCNL2_AT_12_NA_NA	ENSG00000146858	-0.793958	7.9799e-90	<0.001
RPS24_ES_5.2_4_6	ENSG00000148773	-0.790555	8.85215e-90	<0.001
NME1-NME2_AP_8.1_NA_NA	ENSG00000059573	-0.78983	1.69121e-89	<0.001
ATPIF1_RI_2.2:2.3_2.1_2.4	ENSG00000183808	0.789623	2.02283e-89	<0.001
ATG16L2_AT_18_NA_NA	ENSG00000119285	0.791191	2.13916e-89	<0.001
ATG16L2_AT_17_NA_NA	ENSG00000117593	-0.791459	2.73477e-89	<0.001
ATG16L2_AT_18_NA_NA	ENSG00000117593	0.790838	2.89874e-89	<0.001
SEPT8_AT_14_NA_NA	ENSG00000148773	-0.789525	3.50669e-89	<0.001
EXD3_AT_3_NA_NA	ENSG00000155660	0.798356	3.56345e-89	<0.001
SLC35A2_AT_6_NA_NA	ENSG00000164934	-0.79129	5.07442e-89	<0.001
ATG16L2_AT_17_NA_NA	ENSG00000119285	-0.790671	5.36372e-89	<0.001
FAM72A_AT_6_NA_NA	ENSG00000148773	0.790603	5.66213e-89	<0.001
KLC1_AT_19_NA_NA	ENSG00000153944	-0.788366	5.87181e-89	<0.001
RAPGEF3_AT_18.2_NA_NA	ENSG00000129317	0.788247	6.44965e-89	<0.001
RAPGEF3_AT_30_NA_NA	ENSG00000129317	-0.788247	6.44965e-89	<0.001
EXD3_AT_3_NA_NA	ENSG00000137804	0.797591	6.79738e-89	<0.001
CCNL2_AT_6.3_NA_NA	ENSG00000183808	0.790548	9.42264e-89	<0.001
KLC1_AT_14.3_NA_NA	ENSG00000101811	0.788321	9.63893e-89	<0.001
EPS15L1_AT_24_NA_NA	ENSG00000083312	-0.787468	1.25724e-88	<0.001
SPAG9_ES_30_29_31	ENSG00000177469	0.795149	1.31363e-88	<0.001
ZNF141_AT_5_NA_NA	ENSG00000129317	-0.794423	1.50699e-88	<0.001
ZNF141_AT_4.2_NA_NA	ENSG00000129317	0.794423	1.50699e-88	<0.001
CCNL2_AT_12_NA_NA	ENSG00000183808	-0.790526	1.51285e-88	<0.001
RPS24_ES_5.2_4_6	ENSG00000137804	-0.787055	1.75984e-88	<0.001
NME1-NME2_AP_8.1_NA_NA	ENSG00000172922	0.786697	2.40129e-88	<0.001
ATG16L2_AT_17_NA_NA	ENSG00000116750	-0.788725	2.76542e-88	<0.001
ATG16L2_AT_18_NA_NA	ENSG00000116750	0.787893	3.52812e-88	<0.001
KLC1_AT_14.3_NA_NA	ENSG00000164934	0.786183	6.01699e-88	<0.001
NME1-NME2_AP_1_NA_NA	ENSG00000059573	0.785289	8.10932e-88	<0.001
SLC35A2_AT_6_NA_NA	ENSG00000164941	-0.787824	9.7359e-88	<0.001
FBLN2_ES_11_10_12	ENSG00000239672	-0.796589	1.15005e-87	<0.001
EXD3_AT_3_NA_NA	ENSG00000117593	0.794226	1.24885e-87	<0.001
SEPT8_AT_14_NA_NA	ENSG00000254726	-0.78475	2.053e-87	<0.001
FN1_ES_40.1:40.2_39_40.4	ENSG00000239672	0.784621	2.28542e-87	<0.001
EPS15L1_AT_24_NA_NA	ENSG00000183808	-0.783999	2.42349e-87	<0.001
NME1-NME2_AP_1_NA_NA	ENSG00000172922	-0.783411	4.01793e-87	<0.001
SEPT8_AT_12.3_NA_NA	ENSG00000148773	0.782749	7.09746e-87	<0.001
KLC1_AT_14.3_NA_NA	ENSG00000146858	0.783076	8.55573e-87	<0.001
KLC1_AT_19_NA_NA	ENSG00000136261	-0.782467	8.95829e-87	<0.001
EPS15L1_AT_24_NA_NA	ENSG00000172922	0.78212	1.20227e-86	<0.001
ATG16L2_AT_17_NA_NA	ENSG00000158435	-0.784179	1.35718e-86	<0.001
NARG2_AT_16_NA_NA	ENSG00000183808	-0.788013	1.41579e-86	<0.001
NARG2_AT_9.2_NA_NA	ENSG00000183808	0.788013	1.41579e-86	<0.001
STXBP2_AP_1_NA_NA	ENSG00000233927	-0.782842	2.6246e-86	<0.001
FN1_ES_40.1:40.2_39_40.4	ENSG00000106462	0.781664	2.78305e-86	<0.001
ATG16L2_AT_18_NA_NA	ENSG00000158435	0.782735	2.84732e-86	<0.001
RAPGEF3_AT_18.2_NA_NA	ENSG00000183808	0.781008	2.99926e-86	<0.001
RAPGEF3_AT_30_NA_NA	ENSG00000183808	-0.781008	2.99926e-86	<0.001
SEPT8_AT_14_NA_NA	ENSG00000174371	-0.781521	3.0818e-86	<0.001
STXBP2_AP_17.1_NA_NA	ENSG00000233927	0.783061	3.3908e-86	<0.001
RAPGEF3_AT_18.2_NA_NA	ENSG00000182134	0.780766	3.61716e-86	<0.001
RAPGEF3_AT_30_NA_NA	ENSG00000182134	-0.780766	3.61716e-86	<0.001
KLC1_AT_14.3_NA_NA	ENSG00000172922	-0.78129	3.67908e-86	<0.001
SEPT8_AT_12.3_NA_NA	ENSG00000254726	0.780569	4.23498e-86	<0.001
CAST_ES_8.2_7.1_9	ENSG00000177469	0.790534	4.58045e-86	<0.001
NME1-NME2_AP_8.1_NA_NA	ENSG00000158435	-0.780303	5.26342e-86	<0.001
EXD3_AT_3_NA_NA	ENSG00000101811	0.789647	5.9773e-86	<0.001
KLC1_AT_19_NA_NA	ENSG00000172922	0.780131	6.04033e-86	<0.001
MARK3_ES_17_16_19	ENSG00000177469	0.785806	8.75729e-86	<0.001
KIAA1328_AT_12_NA_NA	ENSG00000183808	0.78178	9.65421e-86	<0.001
FAM72A_AT_6_NA_NA	ENSG00000239672	0.78164	1.08193e-85	<0.001
SLC35A2_AT_6_NA_NA	ENSG00000136261	-0.782174	1.09684e-85	<0.001
SEPT8_AT_14_NA_NA	ENSG00000106462	-0.779884	1.1638e-85	<0.001
BCAM_AT_15_NA_NA	ENSG00000172922	0.781459	1.99726e-85	<0.001
COMMD5_AP_2.1_NA_NA	ENSG00000239672	0.788279	3.01679e-85	<0.001
COMMD5_AP_1_NA_NA	ENSG00000239672	-0.788279	3.01679e-85	<0.001
ATG16L2_AT_17_NA_NA	ENSG00000146858	-0.780241	3.45262e-85	<0.001
TAF1D_AT_12.5_NA_NA	ENSG00000183808	-0.777591	4.93948e-85	<0.001
TAF1D_AT_6.2_NA_NA	ENSG00000183808	0.777591	4.93948e-85	<0.001
LYRM5_AT_4_NA_NA	ENSG00000119285	0.783442	6.19411e-85	<0.001
LYRM5_AT_3.4_NA_NA	ENSG00000119285	-0.783442	6.19411e-85	<0.001
EPS15L1_AT_24_NA_NA	ENSG00000119285	-0.777064	7.58868e-85	<0.001
KLC1_AT_19_NA_NA	ENSG00000137804	-0.77679	9.50921e-85	<0.001
ATG16L2_AT_18_NA_NA	ENSG00000146858	0.778217	1.14687e-84	<0.001
SEPT8_AT_12.3_NA_NA	ENSG00000174371	0.776558	1.14687e-84	<0.001
SLC35A2_AT_6_NA_NA	ENSG00000233927	0.779145	1.33362e-84	<0.001
NUTF2_AP_2.1_NA_NA	ENSG00000137804	-0.778886	1.64609e-84	<0.001
ENAH_ES_13_12_14	ENSG00000177469	-0.792559	1.64609e-84	<0.001
NME1-NME2_AP_8.1_NA_NA	ENSG00000233927	0.776094	1.65801e-84	<0.001
ATP9B_AT_5_NA_NA	ENSG00000146858	0.776397	2.03482e-84	<0.001
ATP9B_AT_31.3_NA_NA	ENSG00000146858	-0.7763	2.19678e-84	<0.001
FAM72A_AT_2_NA_NA	ENSG00000148773	-0.77935	2.78908e-84	<0.001
LIMCH1_ES_20_12.1_21	ENSG00000197381	0.80602	3.26687e-84	<0.001
KLC1_AT_19_NA_NA	ENSG00000164941	-0.775242	3.3013e-84	<0.001
NUTF2_AP_1_NA_NA	ENSG00000137804	0.778164	4.64239e-84	<0.001
BCAM_AT_13.2_NA_NA	ENSG00000172922	-0.776994	4.83141e-84	<0.001
SLC35A2_AT_6_NA_NA	ENSG00000101811	-0.777216	6.36367e-84	<0.001
NME1-NME2_AP_1_NA_NA	ENSG00000116750	0.774078	8.52715e-84	<0.001
ATP9B_AT_5_NA_NA	ENSG00000158435	0.774375	1.04983e-83	<0.001
KIAA1328_AT_12_NA_NA	ENSG00000129317	0.775873	1.20426e-83	<0.001
SAFB2_AT_21_NA_NA	ENSG00000183011	0.780323	1.23997e-83	<0.001
SAFB2_AT_6.2_NA_NA	ENSG00000183011	-0.780323	1.23997e-83	<0.001
KLC1_AT_19_NA_NA	ENSG00000146858	-0.773584	1.25518e-83	<0.001
ATP9B_AT_31.3_NA_NA	ENSG00000158435	-0.774086	1.305e-83	<0.001
NME1-NME2_AP_1_NA_NA	ENSG00000119285	0.773438	1.40423e-83	<0.001
ATP9B_AT_5_NA_NA	ENSG00000119285	0.773971	1.42331e-83	<0.001
NME1-NME2_AP_1_NA_NA	ENSG00000158435	0.773402	1.43468e-83	<0.001
NME1-NME2_AP_1_NA_NA	ENSG00000065183	0.773318	1.53069e-83	<0.001
ATP9B_AT_31.3_NA_NA	ENSG00000119285	-0.773716	1.73508e-83	<0.001
KLC1_AT_19_NA_NA	ENSG00000183011	0.773123	1.78307e-83	<0.001
GLI4_AT_3.4_NA_NA	ENSG00000116750	0.778125	1.81433e-83	<0.001
KLC1_AT_19_NA_NA	ENSG00000071794	-0.773025	1.91662e-83	<0.001
NME1-NME2_AP_8.1_NA_NA	ENSG00000119285	-0.77283	2.24148e-83	<0.001
CCNL2_AT_6.3_NA_NA	ENSG00000119285	0.775208	3.11868e-83	<0.001
LIMCH1_ES_20_12.1_21	ENSG00000124942	0.803158	3.45571e-83	<0.001
CCNL2_AT_12_NA_NA	ENSG00000119285	-0.775617	3.50078e-83	<0.001
EXD3_AT_3_NA_NA	ENSG00000164934	0.781843	3.50078e-83	<0.001
EPS15L1_AT_24_NA_NA	ENSG00000116750	-0.772221	3.62213e-83	<0.001
SNRPA1_ES_6_5_7	ENSG00000137804	0.772931	5.01362e-83	<0.001
SLC35A2_AT_6_NA_NA	ENSG00000130826	-0.774478	5.54215e-83	<0.001
GLI4_AT_4_NA_NA	ENSG00000116750	-0.777094	6.48846e-83	<0.001
FAM72A_AT_6_NA_NA	ENSG00000106462	0.77342	8.26931e-83	<0.001
CAPN8_AT_22_NA_NA	ENSG00000117593	-0.778178	1.0643e-82	<0.001
CAPN8_AT_11_NA_NA	ENSG00000117593	0.778178	1.0643e-82	<0.001
GPS2_AT_11_NA_NA	ENSG00000065183	0.807748	1.26973e-82	<0.001
GPS2_AT_10_NA_NA	ENSG00000065183	-0.807748	1.26973e-82	<0.001
SNRPA1_ES_6_5_7	ENSG00000174371	0.771562	1.48501e-82	<0.001
FAM160A2_AT_12_NA_NA	ENSG00000129317	-0.778467	2.10196e-82	<0.001
SMARCC2_AD_28.2:28.3_28.1_29	ENSG00000177469	-0.817164	2.30712e-82	<0.001
SEPT8_AT_12.3_NA_NA	ENSG00000106462	0.769789	2.50716e-82	<0.001
SLC35A2_AT_6_NA_NA	ENSG00000104413	-0.772509	2.63656e-82	<0.001
SLC35A2_AT_6_NA_NA	ENSG00000143799	-0.772505	2.63656e-82	<0.001
SAFB2_AT_21_NA_NA	ENSG00000146858	-0.776452	2.63656e-82	<0.001
SAFB2_AT_6.2_NA_NA	ENSG00000146858	0.776452	2.63656e-82	<0.001
ZNF326_AT_12_NA_NA	ENSG00000183808	-0.78507	2.675e-82	<0.001
ZNF326_AT_4.2_NA_NA	ENSG00000183808	0.78507	2.675e-82	<0.001
NME1-NME2_AP_8.1_NA_NA	ENSG00000116750	-0.769452	3.20859e-82	<0.001
FAM160A2_AT_9.2_NA_NA	ENSG00000129317	0.777174	3.64779e-82	<0.001
GPS2_AT_11_NA_NA	ENSG00000129317	0.806062	5.00651e-82	<0.001
GPS2_AT_10_NA_NA	ENSG00000129317	-0.806062	5.00651e-82	<0.001
KLC1_AT_14.3_NA_NA	ENSG00000164941	0.76942	5.08534e-82	<0.001
NME1-NME2_AP_8.1_NA_NA	ENSG00000065183	-0.768474	6.93237e-82	<0.001
PHYKPL_AT_6_NA_NA	ENSG00000183808	0.774644	6.95516e-82	<0.001
PHYKPL_AT_16_NA_NA	ENSG00000183808	-0.774644	6.95516e-82	<0.001
NUTF2_AP_2.1_NA_NA	ENSG00000059573	-0.771247	6.97636e-82	<0.001
CAPN8_AT_22_NA_NA	ENSG00000119285	-0.775219	1.08417e-81	<0.001
CAPN8_AT_11_NA_NA	ENSG00000119285	0.775219	1.08417e-81	<0.001
EXD3_AT_3_NA_NA	ENSG00000130826	0.777444	1.1391e-81	<0.001
SAFB2_AT_21_NA_NA	ENSG00000065183	-0.774479	1.23046e-81	<0.001
SAFB2_AT_6.2_NA_NA	ENSG00000065183	0.774479	1.23046e-81	<0.001
GLI4_AT_3.4_NA_NA	ENSG00000172922	-0.772592	1.4215e-81	<0.001
NUTF2_AP_1_NA_NA	ENSG00000059573	0.770495	1.95812e-81	<0.001
KLC1_AT_14.3_NA_NA	ENSG00000071794	0.767533	2.21401e-81	<0.001
HMGN1_AP_2_NA_NA	ENSG00000172922	0.770326	2.22616e-81	<0.001
NME1-NME2_AP_8.1_NA_NA	ENSG00000183808	-0.766875	2.38282e-81	<0.001
ADAMTS2_AT_11_NA_NA	ENSG00000137804	-0.779958	2.38801e-81	<0.001
ADAMTS2_AT_23_NA_NA	ENSG00000137804	0.779958	2.38801e-81	<0.001
HMGN1_AP_8.1_NA_NA	ENSG00000172922	-0.770446	3.13094e-81	<0.001
PHYKPL_AT_6_NA_NA	ENSG00000146858	0.77268	3.19401e-81	<0.001
PHYKPL_AT_16_NA_NA	ENSG00000146858	-0.77268	3.19401e-81	<0.001
CAPN8_AT_22_NA_NA	ENSG00000116750	-0.773809	3.19861e-81	<0.001
CAPN8_AT_11_NA_NA	ENSG00000116750	0.773809	3.19861e-81	<0.001
GLI4_AT_4_NA_NA	ENSG00000172922	0.77195	3.59551e-81	<0.001
TRIM11_AP_2.1_NA_NA	ENSG00000233927	-0.779721	4.51347e-81	<0.001
NME1-NME2_AP_1_NA_NA	ENSG00000164934	0.765977	4.70644e-81	<0.001
NME1-NME2_AP_1_NA_NA	ENSG00000083312	0.765874	5.09146e-81	<0.001
TAF1D_AT_12.5_NA_NA	ENSG00000129317	-0.76578	5.44429e-81	<0.001
TAF1D_AT_6.2_NA_NA	ENSG00000129317	0.76578	5.44429e-81	<0.001
NME1-NME2_AP_1_NA_NA	ENSG00000233927	-0.765777	5.44429e-81	<0.001
TRIM11_AP_1_NA_NA	ENSG00000233927	0.780023	5.54996e-81	<0.001
EPS15L1_AT_24_NA_NA	ENSG00000059573	-0.765734	5.59606e-81	<0.001
KLC1_AT_14.3_NA_NA	ENSG00000136261	0.765574	9.85326e-81	<0.001
EXD3_AT_3_NA_NA	ENSG00000174371	0.774308	1.29488e-80	<0.001
KLC1_AT_14.3_NA_NA	ENSG00000183011	-0.765098	1.4257e-80	<0.001
FAM160A2_AT_9.2_NA_NA	ENSG00000146858	0.772338	1.56271e-80	<0.001
FAM160A2_AT_9.2_NA_NA	ENSG00000183808	0.772327	1.57153e-80	<0.001
GPS2_AT_11_NA_NA	ENSG00000083312	0.801703	1.64114e-80	<0.001
GPS2_AT_10_NA_NA	ENSG00000083312	-0.801703	1.64114e-80	<0.001
TMPO_AT_4_NA_NA	ENSG00000239672	0.764339	1.64258e-80	<0.001
FAM160A2_AT_12_NA_NA	ENSG00000183808	-0.772558	2.03597e-80	<0.001
KIAA1328_AT_12_NA_NA	ENSG00000119285	0.765869	2.85947e-80	<0.001
ATPIF1_RI_2.2:2.3_2.1_2.4	ENSG00000182134	0.763593	2.9262e-80	<0.001
FAM72A_AT_2_NA_NA	ENSG00000130826	-0.767517	2.94339e-80	<0.001
NME1-NME2_AP_8.1_NA_NA	ENSG00000164934	-0.763431	3.30027e-80	<0.001
BCAM_AT_15_NA_NA	ENSG00000129317	-0.766044	3.83277e-80	<0.001
NME1-NME2_AP_8.1_NA_NA	ENSG00000083312	-0.763172	4.01925e-80	<0.001
LRRFIP1_AT_21_NA_NA	ENSG00000233927	-0.763103	4.22882e-80	<0.001
NME1-NME2_AP_1_NA_NA	ENSG00000143799	0.763013	4.5228e-80	<0.001
NME1-NME2_AP_8.1_NA_NA	ENSG00000143799	-0.762983	4.61665e-80	<0.001
BCAM_AT_13.2_NA_NA	ENSG00000129317	0.765202	4.69332e-80	<0.001
NME1-NME2_AP_8.1_NA_NA	ENSG00000182134	-0.762911	4.85162e-80	<0.001
SLC44A1_AT_17_NA_NA	ENSG00000137804	-0.763389	5.13882e-80	<0.001
SLC44A1_AT_16.4_NA_NA	ENSG00000137804	0.763389	5.13882e-80	<0.001
FAM72A_AT_2_NA_NA	ENSG00000116750	-0.766601	5.84463e-80	<0.001
GSN_AP_14_NA_NA	ENSG00000233927	0.778641	6.29963e-80	<0.001
LLGL2_AT_28.2_NA_NA	ENSG00000083312	-0.763096	6.40598e-80	<0.001
ADD3_ES_15_14_16	ENSG00000177469	-0.774925	7.31728e-80	<0.001
SLC35A2_AT_6_NA_NA	ENSG00000117593	-0.765055	7.9889e-80	<0.001
GLI4_AT_3.4_NA_NA	ENSG00000083312	0.766747	1.24823e-79	<0.001
ATP9B_AT_5_NA_NA	ENSG00000117593	0.762191	1.28117e-79	<0.001
LLGL2_AT_12.2_NA_NA	ENSG00000083312	0.762602	1.43169e-79	<0.001
LRRFIP1_AT_26_NA_NA	ENSG00000233927	0.762043	1.43169e-79	<0.001
SEPT8_AT_14_NA_NA	ENSG00000155660	-0.761824	1.68883e-79	<0.001
ATP9B_AT_31.3_NA_NA	ENSG00000117593	-0.761789	1.73093e-79	<0.001
C7orf49_AD_1.2_1.1_2.1	ENSG00000172922	0.771473	1.73115e-79	<0.001
EPS15L1_AT_24_NA_NA	ENSG00000158435	-0.76102	2.02285e-79	<0.001
FAM72A_AT_2_NA_NA	ENSG00000143799	-0.764705	2.46675e-79	<0.001
NUTF2_AP_2.1_NA_NA	ENSG00000143799	-0.763148	3.41879e-79	<0.001
EXD3_AT_3_NA_NA	ENSG00000136261	0.769976	3.5026e-79	<0.001
CAPN8_AT_22_NA_NA	ENSG00000172922	0.767351	4.46487e-79	<0.001
CAPN8_AT_11_NA_NA	ENSG00000172922	-0.767351	4.46487e-79	<0.001
GLI4_AT_4_NA_NA	ENSG00000083312	-0.765627	4.47205e-79	<0.001
KLC1_AT_19_NA_NA	ENSG00000155660	-0.759943	4.55797e-79	<0.001
FMO5_AT_10_NA_NA	ENSG00000233927	0.765006	4.62209e-79	<0.001
NME1-NME2_AP_1_NA_NA	ENSG00000183808	0.759836	4.91819e-79	<0.001
CLSTN1_ES_11_10_12	ENSG00000177469	0.772361	5.15678e-79	<0.001
FAM160A2_AT_12_NA_NA	ENSG00000146858	-0.768075	6.1109e-79	<0.001
EPS15L1_AT_24_NA_NA	ENSG00000182134	-0.759187	8.0393e-79	<0.001
NUTF2_AP_1_NA_NA	ENSG00000143799	0.762528	8.27228e-79	<0.001
RAPGEF3_AT_18.2_NA_NA	ENSG00000116750	0.758993	9.24603e-79	<0.001
RAPGEF3_AT_30_NA_NA	ENSG00000116750	-0.758993	9.24603e-79	<0.001
RIMKLB_AT_8.2_NA_NA	ENSG00000083312	0.759432	1.00878e-78	<0.001
RIMKLB_AT_11_NA_NA	ENSG00000083312	-0.759432	1.00878e-78	<0.001
MARK3_ES_17_16_18	ENSG00000177469	0.777972	1.00878e-78	<0.001
EPS15L1_AT_16.3_NA_NA	ENSG00000117593	0.758763	1.09084e-78	<0.001
ADAMTS2_AT_11_NA_NA	ENSG00000233927	0.771928	1.10252e-78	<0.001
ADAMTS2_AT_23_NA_NA	ENSG00000233927	-0.771928	1.10252e-78	<0.001
LYRM5_AT_4_NA_NA	ENSG00000117593	0.764912	1.15069e-78	<0.001
LYRM5_AT_3.4_NA_NA	ENSG00000117593	-0.764912	1.15069e-78	<0.001
TVP23C_AT_9.2_NA_NA	ENSG00000172922	0.759724	1.21829e-78	<0.001
ATP9B_AT_31.3_NA_NA	ENSG00000083312	-0.759058	1.31574e-78	<0.001
ATP9B_AT_5_NA_NA	ENSG00000153944	0.758931	1.44655e-78	<0.001
ATP9B_AT_5_NA_NA	ENSG00000083312	0.758847	1.53789e-78	<0.001
KIF13A_ES_40_39_41.1	ENSG00000177469	-0.770181	1.68955e-78	<0.001
INF2_AT_5.2_NA_NA	ENSG00000116750	0.758648	1.7761e-78	<0.001
INF2_AT_23_NA_NA	ENSG00000116750	-0.758648	1.7761e-78	<0.001
EPS15L1_AT_16.3_NA_NA	ENSG00000065183	0.758045	1.82841e-78	<0.001
SEPT8_AT_12.3_NA_NA	ENSG00000155660	0.757955	1.95338e-78	<0.001
ATP9B_AT_31.3_NA_NA	ENSG00000153944	-0.758479	2.00497e-78	<0.001
SLC35A2_AT_5.3_NA_NA	ENSG00000155660	0.75992	2.4208e-78	<0.001
NUTF2_AP_2.1_NA_NA	ENSG00000155660	-0.760406	2.56588e-78	<0.001
ADAMTS2_AT_11_NA_NA	ENSG00000059573	-0.770598	2.94707e-78	<0.001
ADAMTS2_AT_23_NA_NA	ENSG00000059573	0.770598	2.94707e-78	<0.001
LYRM5_AT_4_NA_NA	ENSG00000146858	0.763364	3.61371e-78	<0.001
LYRM5_AT_3.4_NA_NA	ENSG00000146858	-0.763364	3.61371e-78	<0.001
SLC35A2_AT_5.3_NA_NA	ENSG00000059573	0.759314	3.78163e-78	<0.001
NUTF2_AP_2.1_NA_NA	ENSG00000174371	-0.759464	5.17714e-78	<0.001
FAM72A_AT_2_NA_NA	ENSG00000106462	-0.760586	5.21832e-78	<0.001
FAM72A_AP_1_NA_NA	ENSG00000137804	-0.805835	5.53029e-78	<0.001
ACOT8_AT_7_NA_NA	ENSG00000183808	0.762658	6.09416e-78	<0.001
ACOT8_AT_8_NA_NA	ENSG00000183808	-0.762658	6.09416e-78	<0.001
SLC35A2_AT_6_NA_NA	ENSG00000182134	-0.759104	6.71866e-78	<0.001
NUTF2_AP_1_NA_NA	ENSG00000155660	0.759482	7.73644e-78	<0.001
PVRL2_AT_10_NA_NA	ENSG00000117593	0.756849	1.0176e-77	<0.001
PVRL2_AT_6_NA_NA	ENSG00000117593	-0.756849	1.0176e-77	<0.001
NUTF2_AP_1_NA_NA	ENSG00000174371	0.759056	1.06026e-77	<0.001
TMPO_AT_10_NA_NA	ENSG00000137804	-0.755621	1.09295e-77	<0.001
SLC35A2_AT_6_NA_NA	ENSG00000183808	-0.758382	1.14256e-77	<0.001
FAM72A_AP_3.1_NA_NA	ENSG00000137804	0.805172	1.54398e-77	<0.001
ATG16L2_AT_17_NA_NA	ENSG00000059573	-0.757306	1.67056e-77	<0.001
SLC44A1_AT_17_NA_NA	ENSG00000136261	-0.755593	1.68515e-77	<0.001
SLC44A1_AT_16.4_NA_NA	ENSG00000136261	0.755593	1.68515e-77	<0.001
GLI4_AT_3.4_NA_NA	ENSG00000158435	0.760087	1.741e-77	<0.001
ATP9B_AT_5_NA_NA	ENSG00000116750	0.755489	1.81274e-77	<0.001
ATG16L2_AT_18_NA_NA	ENSG00000059573	0.756567	1.87831e-77	<0.001
SLC35A2_AT_6_NA_NA	ENSG00000158435	-0.757559	2.07928e-77	<0.001
NME1-NME2_AP_1_NA_NA	ENSG00000182134	0.754736	2.07928e-77	<0.001
EXD3_AT_3_NA_NA	ENSG00000059573	0.764383	2.18715e-77	<0.001
ATP9B_AT_31.3_NA_NA	ENSG00000116750	-0.755194	2.23492e-77	<0.001
CCNL2_AT_6.3_NA_NA	ENSG00000117593	0.757435	2.26621e-77	<0.001
CCNL2_AT_12_NA_NA	ENSG00000117593	-0.757704	2.83126e-77	<0.001
SLC35A2_AT_5.3_NA_NA	ENSG00000164934	0.756457	3.07024e-77	<0.001
ATG16L2_AT_17_NA_NA	ENSG00000183011	0.756151	3.85335e-77	<0.001
ZNF326_AT_12_NA_NA	ENSG00000129317	-0.769338	4.30905e-77	<0.001
ZNF326_AT_4.2_NA_NA	ENSG00000129317	0.769338	4.30905e-77	<0.001
FAM72A_AT_2_NA_NA	ENSG00000059573	-0.757693	4.3256e-77	<0.001
NCOR2_AD_46.2_46.1_47	ENSG00000177469	-0.754773	4.58891e-77	<0.001
GLI4_AT_3.4_NA_NA	ENSG00000117593	0.758407	5.9363e-77	<0.001
FAM72A_AT_2_NA_NA	ENSG00000164934	-0.757168	6.36495e-77	<0.001
PLEKHA1_ES_15.1_14_16	ENSG00000177469	0.769981	6.43287e-77	<0.001
GLI4_AT_4_NA_NA	ENSG00000158435	-0.758846	6.51905e-77	<0.001
ATG16L2_AT_18_NA_NA	ENSG00000183011	-0.754683	7.39798e-77	<0.001
UNC119_AP_2.1_NA_NA	ENSG00000172922	-0.760968	7.42389e-77	<0.001
UNC119_AP_1_NA_NA	ENSG00000172922	0.760968	7.42389e-77	<0.001
KLC1_AT_14.3_NA_NA	ENSG00000091127	0.753531	7.46785e-77	<0.001
INF2_AT_5.2_NA_NA	ENSG00000233927	-0.75331	8.76182e-77	<0.001
INF2_AT_23_NA_NA	ENSG00000233927	0.75331	8.76182e-77	<0.001
SPTBN1_AP_1_NA_NA	ENSG00000177469	0.78171	8.76561e-77	<0.001
SPTBN1_AP_3_NA_NA	ENSG00000177469	-0.78171	8.76561e-77	<0.001
EPS15L1_AT_16.3_NA_NA	ENSG00000116750	0.7527	9.00778e-77	<0.001
GLI4_AT_3.4_NA_NA	ENSG00000143799	0.757773	9.24959e-77	<0.001
EPS15L1_AT_16.3_NA_NA	ENSG00000129317	0.75227	1.23373e-76	<0.001
CDK16_AP_2_NA_NA	ENSG00000142544	0.764171	1.4028e-76	<0.001
ADAMTS2_AT_11_NA_NA	ENSG00000174371	-0.765238	1.5153e-76	<0.001
ADAMTS2_AT_23_NA_NA	ENSG00000174371	0.765238	1.5153e-76	<0.001
SEPT9_AP_8_NA_NA	ENSG00000239672	-0.762809	1.60541e-76	<0.001
GLI4_AT_4_NA_NA	ENSG00000117593	-0.757147	2.22946e-76	<0.001
TAF1D_AT_12.5_NA_NA	ENSG00000083312	-0.751379	2.35058e-76	<0.001
TAF1D_AT_6.2_NA_NA	ENSG00000083312	0.751379	2.35058e-76	<0.001
GLI4_AT_3.4_NA_NA	ENSG00000182134	0.75638	2.55496e-76	<0.001
SLC35A2_AT_5.3_NA_NA	ENSG00000116750	0.753402	2.79277e-76	<0.001
COL6A3_ES_6_5_7	ENSG00000148773	0.771429	3.09099e-76	<0.001
LLGL2_AT_28.2_NA_NA	ENSG00000129317	-0.751459	3.33004e-76	<0.001
GLI4_AT_4_NA_NA	ENSG00000143799	-0.756573	3.35786e-76	<0.001
RIMKLB_AT_8.2_NA_NA	ENSG00000129317	0.751126	4.22755e-76	<0.001
RIMKLB_AT_11_NA_NA	ENSG00000129317	-0.751126	4.22755e-76	<0.001
RUVBL1_AT_12_NA_NA	ENSG00000172922	0.753305	4.49658e-76	<0.001
RUVBL1_AT_13_NA_NA	ENSG00000172922	-0.753305	4.49658e-76	<0.001
RUFY3_AT_22_NA_NA	ENSG00000065183	-0.750149	5.6907e-76	<0.001
LLGL2_AT_12.2_NA_NA	ENSG00000129317	0.751257	5.77237e-76	<0.001
MTA3_AT_22_NA_NA	ENSG00000239672	-0.750452	6.86549e-76	<0.001
RAPGEF3_AT_18.2_NA_NA	ENSG00000083312	0.749774	7.42807e-76	<0.001
RAPGEF3_AT_30_NA_NA	ENSG00000083312	-0.749774	7.42807e-76	<0.001
LIMCH1_ES_20_12.1_21	ENSG00000011465	0.781295	7.51477e-76	<0.001
EXD3_AT_3_NA_NA	ENSG00000119285	0.759447	7.84255e-76	<0.001
SLC35A2_AT_6_NA_NA	ENSG00000137804	-0.752507	7.94596e-76	<0.001
GLI4_AT_4_NA_NA	ENSG00000182134	-0.755319	8.23517e-76	<0.001
MAZ_AP_4.1_NA_NA	ENSG00000142544	-0.755883	8.2876e-76	<0.001
ADAMTS2_AT_11_NA_NA	ENSG00000143799	-0.762289	1.28283e-75	<0.001
ADAMTS2_AT_23_NA_NA	ENSG00000143799	0.762289	1.28283e-75	<0.001
SPTBN1_AP_1_NA_NA	ENSG00000239672	-0.777719	1.6542e-75	<0.001
SPTBN1_AP_3_NA_NA	ENSG00000239672	0.777719	1.6542e-75	<0.001
CCNL2_AT_6.3_NA_NA	ENSG00000158435	0.751452	1.69704e-75	<0.001
RBM5_AT_6.4_NA_NA	ENSG00000065183	0.757782	1.70258e-75	<0.001
RBM5_AT_25_NA_NA	ENSG00000065183	-0.757782	1.70258e-75	<0.001
FAM72A_AT_2_NA_NA	ENSG00000164941	-0.752283	2.1172e-75	<0.001
CCNL2_AT_12_NA_NA	ENSG00000158435	-0.751679	2.16275e-75	<0.001
MTA3_AT_18.2_NA_NA	ENSG00000239672	0.749207	2.48833e-75	<0.001
PVRL2_AT_10_NA_NA	ENSG00000158435	0.749148	2.58641e-75	<0.001
PVRL2_AT_6_NA_NA	ENSG00000158435	-0.749148	2.58641e-75	<0.001
INF2_AT_5.2_NA_NA	ENSG00000059573	0.748564	2.6094e-75	<0.001
INF2_AT_23_NA_NA	ENSG00000059573	-0.748564	2.6094e-75	<0.001
SLC35A2_AT_5.3_NA_NA	ENSG00000164941	0.750116	2.90411e-75	<0.001
ATP9B_AT_5_NA_NA	ENSG00000172922	-0.748369	2.98713e-75	<0.001
NFYB_AP_2_NA_NA	ENSG00000233927	0.754664	2.98713e-75	<0.001
KLC1_AT_14.3_NA_NA	ENSG00000137804	0.748321	3.08716e-75	<0.001
ATP9B_AT_31.3_NA_NA	ENSG00000172922	0.748297	3.13512e-75	<0.001
SLC35A2_AT_5.3_NA_NA	ENSG00000233927	-0.749886	3.39824e-75	<0.001
TMPO_AT_4_NA_NA	ENSG00000137804	0.747304	4.25811e-75	<0.001
ATPIF1_RI_2.2:2.3_2.1_2.4	ENSG00000158435	0.74721	4.54994e-75	<0.001
ITGB4_ES_35_34_36	ENSG00000104967	0.774436	4.5584e-75	<0.001
ATPIF1_RI_2.2:2.3_2.1_2.4	ENSG00000129317	0.747095	4.92533e-75	<0.001
EXD3_AT_3_NA_NA	ENSG00000183808	0.756843	4.99105e-75	<0.001
ACOT8_AT_7_NA_NA	ENSG00000129317	0.75333	5.06803e-75	<0.001
ACOT8_AT_8_NA_NA	ENSG00000129317	-0.75333	5.06803e-75	<0.001
SLC35A2_AT_5.3_NA_NA	ENSG00000136261	0.749277	5.19998e-75	<0.001
QKI_RI_8.3_8.2_8.4	ENSG00000183808	0.777273	5.53929e-75	<0.001
FAM160A2_AT_12_NA_NA	ENSG00000172922	0.755395	6.06156e-75	<0.001
KLC1_AT_14.3_NA_NA	ENSG00000155660	0.747303	6.28711e-75	<0.001
FAM160A2_AT_9.2_NA_NA	ENSG00000172922	-0.754603	7.03722e-75	<0.001
FAM72A_AT_2_NA_NA	ENSG00000101811	-0.750524	7.21958e-75	<0.001
NFYB_AP_1_NA_NA	ENSG00000233927	-0.753595	9.55084e-75	<0.001
LRRFIP1_AT_21_NA_NA	ENSG00000083312	0.746121	9.73659e-75	<0.001
ATP9B_AT_31.3_NA_NA	ENSG00000071794	-0.746338	1.24567e-74	<0.001
ADAMTS2_AT_11_NA_NA	ENSG00000155660	-0.759081	1.24567e-74	<0.001
ADAMTS2_AT_23_NA_NA	ENSG00000155660	0.759081	1.24567e-74	<0.001
LRRFIP1_AT_21_NA_NA	ENSG00000143799	0.745743	1.2677e-74	<0.001
FAM72A_AT_2_NA_NA	ENSG00000117593	-0.749659	1.33015e-74	<0.001
SPTBN1_AP_1_NA_NA	ENSG00000174371	-0.77479	1.33911e-74	<0.001
SPTBN1_AP_3_NA_NA	ENSG00000174371	0.77479	1.33911e-74	<0.001
ZNF141_AT_5_NA_NA	ENSG00000183808	-0.752943	1.5009e-74	<0.001
ZNF141_AT_4.2_NA_NA	ENSG00000183808	0.752943	1.5009e-74	<0.001
ATP9B_AT_5_NA_NA	ENSG00000071794	0.745949	1.62272e-74	<0.001
ZNF771_AT_4_NA_NA	ENSG00000233927	0.756125	1.88715e-74	<0.001
SLC44A1_AT_17_NA_NA	ENSG00000239672	-0.745693	1.93983e-74	<0.001
SLC44A1_AT_16.4_NA_NA	ENSG00000239672	0.745693	1.93983e-74	<0.001
RBM5_AT_6.4_NA_NA	ENSG00000119285	0.754304	1.9595e-74	<0.001
RBM5_AT_25_NA_NA	ENSG00000119285	-0.754304	1.9595e-74	<0.001
TIMM8B_ES_2_1_3	ENSG00000183808	0.745639	2.0045e-74	<0.001
CDK16_AP_1_NA_NA	ENSG00000142544	-0.757199	2.01023e-74	<0.001
DUSP18_AT_2.5_NA_NA	ENSG00000065183	0.751488	2.7698e-74	<0.001
SNRPA1_ES_6_5_7	ENSG00000148773	0.745686	2.89479e-74	<0.001
TIMM8B_ES_2_1_3	ENSG00000158435	0.745023	3.09288e-74	<0.001
RIMKLB_AT_8.2_NA_NA	ENSG00000233927	-0.744857	3.46955e-74	<0.001
RIMKLB_AT_11_NA_NA	ENSG00000233927	0.744857	3.46955e-74	<0.001
SLC35A2_AT_6_NA_NA	ENSG00000247626	-0.747039	3.70558e-74	<0.001
TMPO_AT_10_NA_NA	ENSG00000059573	-0.744192	3.70887e-74	<0.001
LRRFIP1_AT_26_NA_NA	ENSG00000083312	-0.744711	3.82915e-74	<0.001
KLC1_AT_19_NA_NA	ENSG00000091127	-0.743996	4.24961e-74	<0.001
KLHDC4_AT_15.2_NA_NA	ENSG00000233927	0.747406	4.26124e-74	<0.001
ATP9B_AT_31.3_NA_NA	ENSG00000233927	0.744526	4.34409e-74	<0.001
LRRFIP1_AT_26_NA_NA	ENSG00000143799	-0.744434	4.6317e-74	<0.001
ATP9B_AT_5_NA_NA	ENSG00000233927	-0.744431	4.63308e-74	<0.001
NUTF2_AP_2.1_NA_NA	ENSG00000164934	-0.746696	4.6653e-74	<0.001
HNRNPL_AP_1_NA_NA	ENSG00000233927	-0.753019	4.78034e-74	<0.001
HNRNPL_AP_2_NA_NA	ENSG00000233927	0.752374	4.98404e-74	<0.001
EXD3_AT_3_NA_NA	ENSG00000129317	0.752937	7.68719e-74	<0.001
BCAM_AT_13.2_NA_NA	ENSG00000183011	-0.745315	8.2505e-74	<0.001
BCAM_AT_13.2_NA_NA	ENSG00000119285	0.745215	8.84412e-74	<0.001
SLC44A1_AT_17_NA_NA	ENSG00000124787	-0.743412	9.42482e-74	<0.001
SLC44A1_AT_16.4_NA_NA	ENSG00000124787	0.743412	9.42482e-74	<0.001
FAM72A_AT_6_NA_NA	ENSG00000130826	0.745031	1.00209e-73	<0.001
LRRFIP1_AT_21_NA_NA	ENSG00000129317	0.742742	1.01066e-73	<0.001
NUTF2_AP_1_NA_NA	ENSG00000164934	0.746142	1.022e-73	<0.001
GLI4_AT_3.4_NA_NA	ENSG00000065183	0.74785	1.03236e-73	<0.001
TPGS2_AT_11_NA_NA	ENSG00000116750	-0.742606	1.10664e-73	<0.001
TIMM8B_ES_2_1_3	ENSG00000117593	0.743165	1.10853e-73	<0.001
KLHDC4_AT_21_NA_NA	ENSG00000233927	-0.746018	1.10853e-73	<0.001
FAM72A_AT_2_NA_NA	ENSG00000155660	-0.746457	1.21722e-73	<0.001
PHYKPL_AT_6_NA_NA	ENSG00000129317	0.748663	1.30381e-73	<0.001
PHYKPL_AT_16_NA_NA	ENSG00000129317	-0.748663	1.30381e-73	<0.001
GSN_AP_9_NA_NA	ENSG00000233927	-0.745203	1.30634e-73	<0.001
IFT20_ES_2.1:2.2_1_3	ENSG00000172922	-0.745763	1.31558e-73	<0.001
COL6A3_ES_6_5_7	ENSG00000174371	0.762879	1.33063e-73	<0.001
GLI4_AT_3.4_NA_NA	ENSG00000059573	0.747292	1.50698e-73	<0.001
BCAM_AT_15_NA_NA	ENSG00000119285	-0.74498	1.5184e-73	<0.001
NME1-NME2_AP_8.1_NA_NA	ENSG00000101811	-0.741995	1.6717e-73	<0.001
ZNF326_AT_12_NA_NA	ENSG00000083312	-0.757666	1.73404e-73	<0.001
ZNF326_AT_4.2_NA_NA	ENSG00000083312	0.757666	1.73404e-73	<0.001
BCAM_AT_15_NA_NA	ENSG00000183011	0.744595	1.98098e-73	<0.001
ISLR_AP_2_NA_NA	ENSG00000239672	0.764721	2.02185e-73	<0.001
ISLR_AP_1_NA_NA	ENSG00000239672	-0.764721	2.02185e-73	<0.001
NUTF2_AP_2.1_NA_NA	ENSG00000116750	-0.744487	2.12654e-73	<0.001
COMMD5_AP_2.1_NA_NA	ENSG00000164934	0.751932	2.26905e-73	<0.001
COMMD5_AP_1_NA_NA	ENSG00000164934	-0.751932	2.26905e-73	<0.001
GLI4_AT_4_NA_NA	ENSG00000065183	-0.7466	3.63114e-73	<0.001
LRRFIP1_AT_26_NA_NA	ENSG00000129317	-0.741362	3.82955e-73	<0.001
INF2_AT_5.2_NA_NA	ENSG00000164934	0.7413	3.98805e-73	<0.001
INF2_AT_23_NA_NA	ENSG00000164934	-0.7413	3.98805e-73	<0.001
FAM72A_AT_6_NA_NA	ENSG00000155660	0.743004	3.99301e-73	<0.001
FAM72A_AP_1_NA_NA	ENSG00000174371	-0.790729	3.99301e-73	<0.001
MROH1_AT_14_NA_NA	ENSG00000116750	0.745732	4.40003e-73	<0.001
MROH1_AT_45_NA_NA	ENSG00000116750	-0.745732	4.40003e-73	<0.001
EXD3_AT_27_NA_NA	ENSG00000143799	-0.768557	4.41898e-73	<0.001
NUTF2_AP_1_NA_NA	ENSG00000116750	0.743911	4.68158e-73	<0.001
CDK16_AP_2_NA_NA	ENSG00000233927	0.752619	4.79497e-73	<0.001
ATG16L2_AT_17_NA_NA	ENSG00000182134	-0.742646	5.07553e-73	<0.001
FAM72A_AP_3.1_NA_NA	ENSG00000174371	0.791053	5.08948e-73	<0.001
GLI4_AT_4_NA_NA	ENSG00000059573	-0.74608	5.11818e-73	<0.001
SAFB2_AT_21_NA_NA	ENSG00000119285	-0.747142	5.46466e-73	<0.001
SAFB2_AT_6.2_NA_NA	ENSG00000119285	0.747142	5.46466e-73	<0.001
NARG2_AT_16_NA_NA	ENSG00000164941	-0.746521	5.60238e-73	<0.001
NARG2_AT_9.2_NA_NA	ENSG00000164941	0.746521	5.60238e-73	<0.001
TIMM8B_ES_2_1_3	ENSG00000059573	0.740707	5.88983e-73	<0.001
PVRL2_AT_10_NA_NA	ENSG00000183808	0.741226	6.07783e-73	<0.001
PVRL2_AT_6_NA_NA	ENSG00000183808	-0.741226	6.07783e-73	<0.001
NUMB_ES_13_12_14	ENSG00000124942	-0.753408	6.23183e-73	<0.001
SNRPA1_ES_6_5_7	ENSG00000239672	0.740905	7.58485e-73	<0.001
COL6A3_ES_6_5_7	ENSG00000239672	0.760105	9.04228e-73	<0.001
FAM160A2_AT_9.2_NA_NA	ENSG00000065183	0.747538	9.23951e-73	<0.001
DMPK_AP_2.1_NA_NA	ENSG00000172922	-0.74803	9.8305e-73	<0.001
DMPK_AP_1_NA_NA	ENSG00000172922	0.74803	9.8305e-73	<0.001
RPS24_ES_5.2_4_6	ENSG00000239672	-0.739163	1.14871e-72	<0.001
KLC1_AT_19_NA_NA	ENSG00000174371	-0.739062	1.23062e-72	<0.001
CAST_ES_8.2_7.1_9	ENSG00000197381	0.74945	1.24238e-72	<0.001
GLI4_AT_3.4_NA_NA	ENSG00000119285	0.74418	1.25733e-72	<0.001
SLC35A2_AT_6_NA_NA	ENSG00000153944	-0.741845	1.28369e-72	<0.001
BCAM_AT_13.2_NA_NA	ENSG00000158435	0.741259	1.29392e-72	<0.001
FAM160A2_AT_12_NA_NA	ENSG00000065183	-0.747565	1.34415e-72	<0.001
GAS6_AP_10.1_NA_NA	ENSG00000233927	-0.758908	1.34415e-72	<0.001
ATG16L2_AT_18_NA_NA	ENSG00000182134	0.740581	1.38584e-72	<0.001
NME1-NME2_AP_1_NA_NA	ENSG00000101811	0.738846	1.41077e-72	<0.001
ATPIF1_RI_2.2:2.3_2.1_2.4	ENSG00000172922	-0.738723	1.53404e-72	<0.001
PVRL2_AT_10_NA_NA	ENSG00000119285	0.739785	1.61189e-72	<0.001
PVRL2_AT_6_NA_NA	ENSG00000119285	-0.739785	1.61189e-72	<0.001
RPS24_ES_5.2_4_6	ENSG00000106462	-0.738637	1.62068e-72	<0.001
PVRL2_AT_10_NA_NA	ENSG00000083312	0.739679	1.72661e-72	<0.001
PVRL2_AT_6_NA_NA	ENSG00000083312	-0.739679	1.72661e-72	<0.001
BCAM_AT_15_NA_NA	ENSG00000158435	-0.741331	1.80082e-72	<0.001
FNDC3A_AP_1_NA_NA	ENSG00000172922	0.761465	1.88756e-72	<0.001
SLC35A2_AT_5.3_NA_NA	ENSG00000104413	0.740419	2.2724e-72	<0.001
GPS2_AT_11_NA_NA	ENSG00000183011	-0.776348	2.28322e-72	<0.001
GPS2_AT_10_NA_NA	ENSG00000183011	0.776348	2.28322e-72	<0.001
NME1-NME2_AP_8.1_NA_NA	ENSG00000130826	-0.73812	2.29187e-72	<0.001
BCAM_AT_13.2_NA_NA	ENSG00000183808	0.740363	2.34752e-72	<0.001
CAPN8_AT_22_NA_NA	ENSG00000071794	-0.745488	2.46478e-72	<0.001
CAPN8_AT_11_NA_NA	ENSG00000071794	0.745488	2.46478e-72	<0.001
MAZ_AP_2.1_NA_NA	ENSG00000142544	0.74428	2.53723e-72	<0.001
BCAM_AT_15_NA_NA	ENSG00000183808	-0.740792	2.57717e-72	<0.001
FAM72A_AT_6_NA_NA	ENSG00000254726	0.740164	2.67377e-72	<0.001
EPS15L1_AT_16.3_NA_NA	ENSG00000059573	0.73784	2.75282e-72	<0.001
GPS2_AT_11_NA_NA	ENSG00000158435	0.775959	2.96492e-72	<0.001
GPS2_AT_10_NA_NA	ENSG00000158435	-0.775959	2.96492e-72	<0.001
SPTBN1_AP_1_NA_NA	ENSG00000104967	0.766876	3.26911e-72	<0.001
SPTBN1_AP_3_NA_NA	ENSG00000104967	-0.766876	3.26911e-72	<0.001
SLC44A1_AT_17_NA_NA	ENSG00000174371	-0.738074	3.43607e-72	<0.001
SLC44A1_AT_16.4_NA_NA	ENSG00000174371	0.738074	3.43607e-72	<0.001
MARK3_ES_17:18_16_19	ENSG00000124942	0.738561	3.63276e-72	<0.001
KIAA1328_AT_12_NA_NA	ENSG00000146858	0.739627	3.82389e-72	<0.001
RBM5_AT_6.4_NA_NA	ENSG00000146858	0.746557	3.88443e-72	<0.001
RBM5_AT_25_NA_NA	ENSG00000146858	-0.746557	3.88443e-72	<0.001
STXBP2_AP_1_NA_NA	ENSG00000059573	0.738963	4.05865e-72	<0.001
GLI4_AT_4_NA_NA	ENSG00000119285	-0.742718	4.90013e-72	<0.001
GLI4_AT_3.4_NA_NA	ENSG00000233927	-0.742107	5.00059e-72	<0.001
TAF1D_AT_12.5_NA_NA	ENSG00000116750	-0.736785	5.57804e-72	<0.001
TAF1D_AT_6.2_NA_NA	ENSG00000116750	0.736785	5.57804e-72	<0.001
BCAM_AT_13.2_NA_NA	ENSG00000083312	0.739007	5.80205e-72	<0.001
RIMKLB_AT_8.2_NA_NA	ENSG00000065183	0.737189	6.22057e-72	<0.001
RIMKLB_AT_11_NA_NA	ENSG00000065183	-0.737189	6.22057e-72	<0.001
KLC1_AT_19_NA_NA	ENSG00000177700	0.736506	6.71777e-72	<0.001
SNRPA1_ES_6_5_7	ENSG00000106462	0.73764	6.73039e-72	<0.001
ATPIF1_RI_2.2:2.3_2.1_2.4	ENSG00000119285	0.73647	6.86622e-72	<0.001
FAM160A2_AT_9.2_NA_NA	ENSG00000083312	0.74443	7.39613e-72	<0.001
STXBP2_AP_1_NA_NA	ENSG00000142544	-0.73798	7.8544e-72	<0.001
MAZ_AP_4.1_NA_NA	ENSG00000233927	-0.74253	8.17953e-72	<0.001
KIAA1328_AT_12_NA_NA	ENSG00000117593	0.738487	8.19108e-72	<0.001
BCAM_AT_15_NA_NA	ENSG00000117593	-0.738937	8.90628e-72	<0.001
INF2_AT_5.2_NA_NA	ENSG00000143799	0.736609	9.12932e-72	<0.001
INF2_AT_23_NA_NA	ENSG00000143799	-0.736609	9.12932e-72	<0.001
BCAM_AT_13.2_NA_NA	ENSG00000117593	0.738261	9.51176e-72	<0.001
STXBP2_AP_17.1_NA_NA	ENSG00000059573	-0.738221	9.76223e-72	<0.001
FAM72A_AT_6_NA_NA	ENSG00000136261	0.738134	1.0328e-71	<0.001
TMPO_AT_4_NA_NA	ENSG00000174371	0.735854	1.0328e-71	<0.001
MROH1_AT_14_NA_NA	ENSG00000164934	0.740963	1.06669e-71	<0.001
MROH1_AT_45_NA_NA	ENSG00000164934	-0.740963	1.06669e-71	<0.001
HNRNPL_AP_2_NA_NA	ENSG00000142544	0.744367	1.1349e-71	<0.001
FAM72A_AT_6_NA_NA	ENSG00000059573	0.737746	1.34072e-71	<0.001
STXBP2_AP_17.1_NA_NA	ENSG00000142544	0.73769	1.39102e-71	<0.001
INF2_AT_5.2_NA_NA	ENSG00000136261	0.735943	1.4186e-71	<0.001
INF2_AT_23_NA_NA	ENSG00000136261	-0.735943	1.4186e-71	<0.001
FAM72A_AT_2_NA_NA	ENSG00000136261	-0.739304	1.49485e-71	<0.001
NME1-NME2_AP_1_NA_NA	ENSG00000130826	0.735275	1.51434e-71	<0.001
PVRL2_AT_10_NA_NA	ENSG00000233927	-0.736404	1.52033e-71	<0.001
PVRL2_AT_6_NA_NA	ENSG00000233927	0.736404	1.52033e-71	<0.001
GLI4_AT_4_NA_NA	ENSG00000233927	0.740971	1.55652e-71	<0.001
HNRNPL_AP_1_NA_NA	ENSG00000142544	-0.744419	1.61632e-71	<0.001
BCAM_AT_15_NA_NA	ENSG00000083312	-0.738006	1.63774e-71	<0.001
COMMD5_AP_2.1_NA_NA	ENSG00000059573	0.74553	1.68476e-71	<0.001
COMMD5_AP_1_NA_NA	ENSG00000059573	-0.74553	1.68476e-71	<0.001
FAM72A_AT_2_NA_NA	ENSG00000239672	-0.739047	1.7587e-71	<0.001
VPS13A_AT_69_NA_NA	ENSG00000183808	0.742495	1.7976e-71	<0.001
LRRFIP1_AT_21_NA_NA	ENSG00000065183	0.734997	1.8046e-71	<0.001
FAM160A2_AT_12_NA_NA	ENSG00000083312	-0.743569	1.91629e-71	<0.001
TMEM230_AD_1.2:1.3_1.1_4	ENSG00000059573	0.744721	1.94492e-71	<0.001
ATP9B_AT_5_NA_NA	ENSG00000059573	0.735424	1.97998e-71	<0.001
H2AFV_AT_5_NA_NA	ENSG00000239672	0.734625	2.31445e-71	<0.001
GLI4_AT_3.4_NA_NA	ENSG00000183011	-0.739678	2.4945e-71	<0.001
ATG16L2_AT_18_NA_NA	ENSG00000143799	0.736044	2.81705e-71	<0.001
EPS15L1_AT_16.3_NA_NA	ENSG00000083312	0.734316	2.84488e-71	<0.001
MXI1_AP_3_NA_NA	ENSG00000137804	-0.753735	2.86282e-71	<0.001
TRIM11_AP_2.1_NA_NA	ENSG00000142544	-0.748152	3.16553e-71	<0.001
ACOT8_AT_7_NA_NA	ENSG00000146858	0.740449	3.22909e-71	<0.001
ACOT8_AT_8_NA_NA	ENSG00000146858	-0.740449	3.22909e-71	<0.001
ATP9B_AT_31.3_NA_NA	ENSG00000059573	-0.734688	3.23111e-71	<0.001
MARCH9_AP_1_NA_NA	ENSG00000233927	0.74513	3.24609e-71	<0.001
MARCH9_AP_3.1_NA_NA	ENSG00000233927	-0.74513	3.24609e-71	<0.001
RAPGEF3_AT_18.2_NA_NA	ENSG00000119285	0.734039	3.3905e-71	<0.001
RAPGEF3_AT_30_NA_NA	ENSG00000119285	-0.734039	3.3905e-71	<0.001
MROH1_AT_14_NA_NA	ENSG00000059573	0.739175	3.44832e-71	<0.001
MROH1_AT_45_NA_NA	ENSG00000059573	-0.739175	3.44832e-71	<0.001
IFT20_ES_2.1:2.2_1_3	ENSG00000158435	0.737446	3.44832e-71	<0.001
UNK_AT_21_NA_NA	ENSG00000129317	-0.733886	3.74302e-71	<0.001
FAM72A_AT_6_NA_NA	ENSG00000164934	0.736165	3.75077e-71	<0.001
EXD3_AT_3_NA_NA	ENSG00000233927	-0.743699	3.80621e-71	<0.001
SLC44A1_AT_17_NA_NA	ENSG00000130826	-0.734295	4.14972e-71	<0.001
SLC44A1_AT_16.4_NA_NA	ENSG00000130826	0.734295	4.14972e-71	<0.001
GSN_AP_9_NA_NA	ENSG00000142544	-0.736384	4.74736e-71	<0.001
ATG16L2_AT_17_NA_NA	ENSG00000143799	-0.735809	4.74736e-71	<0.001
KIAA1328_AT_12_NA_NA	ENSG00000083312	0.735689	5.14315e-71	<0.001
BMP2K_AT_17_NA_NA	ENSG00000083312	0.735659	5.24018e-71	<0.001
ZNF141_AT_5_NA_NA	ENSG00000065183	-0.740743	5.70047e-71	<0.001
ZNF141_AT_4.2_NA_NA	ENSG00000065183	0.740743	5.70047e-71	<0.001
USP48_AT_27_NA_NA	ENSG00000083312	-0.736025	6.00403e-71	<0.001
USP48_AT_11.2_NA_NA	ENSG00000083312	0.736025	6.00403e-71	<0.001
TRIM11_AP_1_NA_NA	ENSG00000142544	0.747729	6.16091e-71	<0.001
RUFY3_AT_22_NA_NA	ENSG00000119285	-0.733077	6.35982e-71	<0.001
COMMD5_AP_2.1_NA_NA	ENSG00000136261	0.743497	6.39471e-71	<0.001
COMMD5_AP_1_NA_NA	ENSG00000136261	-0.743497	6.39471e-71	<0.001
INF2_AT_5.2_NA_NA	ENSG00000155660	0.733633	6.39471e-71	<0.001
INF2_AT_23_NA_NA	ENSG00000155660	-0.733633	6.39471e-71	<0.001
ATG16L2_AT_17_NA_NA	ENSG00000233927	0.735307	6.55523e-71	<0.001
LRRFIP1_AT_21_NA_NA	ENSG00000164934	0.733007	6.61203e-71	<0.001
RNF149_AT_9_NA_NA	ENSG00000233927	0.732937	6.91506e-71	<0.001
RNF149_AT_7_NA_NA	ENSG00000233927	-0.732937	6.91506e-71	<0.001
LRRFIP1_AT_26_NA_NA	ENSG00000065183	-0.733487	6.99349e-71	<0.001
SLK_ES_13_12_14	ENSG00000104413	0.746272	7.24616e-71	<0.001
PHYKPL_AT_6_NA_NA	ENSG00000065183	0.739173	7.33381e-71	<0.001
PHYKPL_AT_16_NA_NA	ENSG00000065183	-0.739173	7.33381e-71	<0.001
GLI4_AT_4_NA_NA	ENSG00000183011	0.738587	7.34231e-71	<0.001
SLC44A1_AT_17_NA_NA	ENSG00000106462	-0.733397	7.37008e-71	<0.001
SLC44A1_AT_16.4_NA_NA	ENSG00000106462	0.733397	7.37008e-71	<0.001
SLC44A1_AT_17_NA_NA	ENSG00000254726	-0.733393	7.37008e-71	<0.001
SLC44A1_AT_16.4_NA_NA	ENSG00000254726	0.733393	7.37008e-71	<0.001
ZNF771_AT_4_NA_NA	ENSG00000059573	-0.743844	7.4038e-71	<0.001
COMMD5_AP_2.1_NA_NA	ENSG00000116750	0.743233	7.4818e-71	<0.001
COMMD5_AP_1_NA_NA	ENSG00000116750	-0.743233	7.4818e-71	<0.001
SLC35A2_AT_6_NA_NA	ENSG00000129317	-0.735529	8.13761e-71	<0.001
SAFB2_AT_21_NA_NA	ENSG00000158435	-0.739557	8.26907e-71	<0.001
SAFB2_AT_6.2_NA_NA	ENSG00000158435	0.739557	8.26907e-71	<0.001
ITGB4_ES_35_34_36	ENSG00000239672	-0.760092	8.5036e-71	<0.001
H2AFV_AT_6_NA_NA	ENSG00000239672	-0.732596	8.50712e-71	<0.001
ATG16L2_AT_18_NA_NA	ENSG00000233927	-0.734188	9.21358e-71	<0.001
NUTF2_AP_2.1_NA_NA	ENSG00000136261	-0.735327	9.25715e-71	<0.001
KIAA1328_AT_12_NA_NA	ENSG00000059573	0.734688	9.65571e-71	<0.001
ATP9B_AT_5_NA_NA	ENSG00000164934	0.732959	9.732e-71	<0.001
ZNF771_AT_4_NA_NA	ENSG00000129317	-0.7434	9.85747e-71	<0.001
RBM5_AT_6.4_NA_NA	ENSG00000172922	-0.741447	1.11196e-70	<0.001
RBM5_AT_25_NA_NA	ENSG00000172922	0.741447	1.11196e-70	<0.001
MROH1_AT_14_NA_NA	ENSG00000117593	0.73727	1.17573e-70	<0.001
MROH1_AT_45_NA_NA	ENSG00000117593	-0.73727	1.17573e-70	<0.001
ACOT8_AT_7_NA_NA	ENSG00000172922	-0.7384	1.19918e-70	<0.001
ACOT8_AT_8_NA_NA	ENSG00000172922	0.7384	1.19918e-70	<0.001
FAM72A_AT_6_NA_NA	ENSG00000143799	0.734236	1.29601e-70	<0.001
ATP9B_AT_31.3_NA_NA	ENSG00000164934	-0.732479	1.3301e-70	<0.001
KIAA1328_AT_12_NA_NA	ENSG00000158435	0.734158	1.36196e-70	<0.001
SLC44A1_AT_17_NA_NA	ENSG00000059573	-0.732258	1.53752e-70	<0.001
SLC44A1_AT_16.4_NA_NA	ENSG00000059573	0.732258	1.53752e-70	<0.001
CALCOCO1_RI_14.3_14.2_14.4	ENSG00000101104	0.736829	1.56845e-70	<0.001
ITGBL1_AT_12.2_NA_NA	ENSG00000079308	-0.732785	1.57496e-70	<0.001
ITGBL1_AT_13_NA_NA	ENSG00000079308	0.732785	1.57496e-70	<0.001
TIMM8B_ES_2_1_3	ENSG00000182134	0.732217	1.57496e-70	<0.001
RAPGEF3_AT_18.2_NA_NA	ENSG00000101811	0.731605	1.61346e-70	<0.001
RAPGEF3_AT_30_NA_NA	ENSG00000101811	-0.731605	1.61346e-70	<0.001
MXI1_AP_3_NA_NA	ENSG00000174371	-0.751057	1.61797e-70	<0.001
DUSP18_AT_2.5_NA_NA	ENSG00000083312	0.738501	1.63352e-70	<0.001
TMPO_AT_10_NA_NA	ENSG00000239672	-0.731473	1.75685e-70	<0.001
TRIM11_AP_2.1_NA_NA	ENSG00000183808	0.745476	1.76852e-70	<0.001
BMP2K_AT_15.2_NA_NA	ENSG00000083312	-0.734318	1.77058e-70	<0.001
EPS15L1_AT_16.3_NA_NA	ENSG00000183808	0.731373	1.87153e-70	<0.001
LRRFIP1_AT_26_NA_NA	ENSG00000164934	-0.731934	1.87945e-70	<0.001
SPTBN1_AP_1_NA_NA	ENSG00000137804	-0.760622	2.07161e-70	<0.001
SPTBN1_AP_3_NA_NA	ENSG00000137804	0.760622	2.07161e-70	<0.001
TMPO_AT_10_NA_NA	ENSG00000174371	-0.731193	2.10116e-70	<0.001
LLGL2_AT_28.2_NA_NA	ENSG00000065183	-0.731744	2.12328e-70	<0.001
TIMM8B_ES_2_1_3	ENSG00000119285	0.731745	2.12328e-70	<0.001
ATP9B_AT_5_NA_NA	ENSG00000182134	0.731681	2.2112e-70	<0.001
NUTF2_AP_1_NA_NA	ENSG00000136261	0.734336	2.55027e-70	<0.001
GSN_AP_9_NA_NA	ENSG00000239672	0.733754	2.55585e-70	<0.001
TRIM11_AP_1_NA_NA	ENSG00000183808	-0.745481	2.60524e-70	<0.001
ATP9B_AT_31.3_NA_NA	ENSG00000182134	-0.731285	2.87117e-70	<0.001
SLC44A1_AT_17_NA_NA	ENSG00000164941	-0.731133	3.17164e-70	<0.001
SLC44A1_AT_16.4_NA_NA	ENSG00000164941	0.731133	3.17164e-70	<0.001
VPS13A_AT_69_NA_NA	ENSG00000083312	0.738025	3.26302e-70	<0.001
SLC25A29_AP_1_NA_NA	ENSG00000233927	0.752844	3.77314e-70	<0.001
CYP46A1_AT_9.2_NA_NA	ENSG00000129317	0.776628	3.82326e-70	<0.001
CAPN8_AT_22_NA_NA	ENSG00000143799	-0.737729	3.96123e-70	<0.001
CAPN8_AT_11_NA_NA	ENSG00000143799	0.737729	3.96123e-70	<0.001
LLGL2_AT_12.2_NA_NA	ENSG00000065183	0.73126	4.2428e-70	<0.001
RAPGEF3_AT_18.2_NA_NA	ENSG00000065183	0.729907	4.87315e-70	<0.001
RAPGEF3_AT_30_NA_NA	ENSG00000065183	-0.729907	4.87315e-70	<0.001
COL6A3_ES_6_5_7	ENSG00000137804	0.750468	5.34723e-70	<0.001
ZNF771_AT_4_NA_NA	ENSG00000116750	-0.740781	5.45196e-70	<0.001
CAPN8_AT_22_NA_NA	ENSG00000146858	-0.736783	7.39409e-70	<0.001
CAPN8_AT_11_NA_NA	ENSG00000146858	0.736783	7.39409e-70	<0.001
GPS2_AT_11_NA_NA	ENSG00000183808	0.767713	7.39409e-70	<0.001
GPS2_AT_10_NA_NA	ENSG00000183808	-0.767713	7.39409e-70	<0.001
SLC44A1_AT_17_NA_NA	ENSG00000148773	-0.729734	7.93373e-70	<0.001
SLC44A1_AT_16.4_NA_NA	ENSG00000148773	0.729734	7.93373e-70	<0.001
H2AFV_AT_5_NA_NA	ENSG00000079308	-0.729145	8.01867e-70	<0.001
UNK_AT_21_NA_NA	ENSG00000172922	0.728822	9.93296e-70	<0.001
SNRPA1_ES_6_5_7	ENSG00000155660	0.729884	1.04661e-69	<0.001
CCSER2_ES_11_10_12	ENSG00000177469	0.745111	1.09894e-69	<0.001
CYP46A1_AT_17_NA_NA	ENSG00000129317	-0.775605	1.1997e-69	<0.001
SLC25A29_AP_3.1_NA_NA	ENSG00000233927	-0.751714	1.1997e-69	<0.001
TIMM8B_ES_2_1_3	ENSG00000116750	0.728864	1.40338e-69	<0.001
EXD3_AT_3_NA_NA	ENSG00000083312	0.738108	1.45201e-69	<0.001
FAM160A2_AT_12_NA_NA	ENSG00000119285	-0.736924	1.45473e-69	<0.001
DNAJC19_ES_5.1:5.2_4_6	ENSG00000155660	0.729814	1.59125e-69	<0.001
ATG16L2_AT_18_NA_NA	ENSG00000153944	0.729772	1.6312e-69	<0.001
PVRL2_AT_10_NA_NA	ENSG00000172922	-0.729198	1.6312e-69	<0.001
PVRL2_AT_6_NA_NA	ENSG00000172922	0.729198	1.6312e-69	<0.001
BCAM_AT_15_NA_NA	ENSG00000146858	-0.730741	1.83643e-69	<0.001
SPAG9_ES_30_29_31	ENSG00000011465	0.735912	1.91485e-69	<0.001
CAPN8_AT_22_NA_NA	ENSG00000059573	-0.735317	1.92022e-69	<0.001
CAPN8_AT_11_NA_NA	ENSG00000059573	0.735317	1.92022e-69	<0.001
GSN_AP_14_NA_NA	ENSG00000142544	0.74416	2.04062e-69	<0.001
ATG16L2_AT_17_NA_NA	ENSG00000153944	-0.729946	2.1116e-69	<0.001
ATP9B_AT_5_NA_NA	ENSG00000101811	0.728187	2.16419e-69	<0.001
ATP9B_AT_31.3_NA_NA	ENSG00000101811	-0.727947	2.53394e-69	<0.001
IFT20_ES_2.1:2.2_1_3	ENSG00000117593	0.730769	2.61706e-69	<0.001
NME1-NME2_AP_1_NA_NA	ENSG00000247626	0.727289	2.67877e-69	<0.001
SLC35A2_AT_6_NA_NA	ENSG00000103550	-0.730074	2.82311e-69	<0.001
MTA3_AT_22_NA_NA	ENSG00000124942	0.727762	2.85108e-69	<0.001
NFYB_AP_2_NA_NA	ENSG00000137804	-0.734077	2.93312e-69	<0.001
PVRL2_AT_10_NA_NA	ENSG00000182134	0.728248	3.00717e-69	<0.001
PVRL2_AT_6_NA_NA	ENSG00000182134	-0.728248	3.00717e-69	<0.001
SLC35A2_AT_5.3_NA_NA	ENSG00000143799	0.729312	3.17426e-69	<0.001
SET_AP_3_NA_NA	ENSG00000233927	0.730999	3.26258e-69	<0.001
ATPIF1_RI_2.2:2.3_2.1_2.4	ENSG00000164941	0.726904	3.42162e-69	<0.001
PHYKPL_AT_6_NA_NA	ENSG00000119285	0.733067	3.85501e-69	<0.001
PHYKPL_AT_16_NA_NA	ENSG00000119285	-0.733067	3.85501e-69	<0.001
EXD3_AT_3_NA_NA	ENSG00000164941	0.736515	4.05429e-69	<0.001
SAFB2_AT_21_NA_NA	ENSG00000117593	-0.733569	4.05582e-69	<0.001
SAFB2_AT_6.2_NA_NA	ENSG00000117593	0.733569	4.05582e-69	<0.001
LYRM5_AT_4_NA_NA	ENSG00000158435	0.732971	4.08301e-69	<0.001
LYRM5_AT_3.4_NA_NA	ENSG00000158435	-0.732971	4.08301e-69	<0.001
GPS2_AT_11_NA_NA	ENSG00000117593	0.765094	4.15122e-69	<0.001
GPS2_AT_10_NA_NA	ENSG00000117593	-0.765094	4.15122e-69	<0.001
COMMD5_AP_2.1_NA_NA	ENSG00000155660	0.737049	4.17301e-69	<0.001
COMMD5_AP_1_NA_NA	ENSG00000155660	-0.737049	4.17301e-69	<0.001
BCAM_AT_13.2_NA_NA	ENSG00000146858	0.728832	4.28518e-69	<0.001
EPS15L1_AT_16.3_NA_NA	ENSG00000119285	0.726522	4.3332e-69	<0.001
SLC11A2_AT_23.3_NA_NA	ENSG00000233927	0.72823	4.35119e-69	<0.001
NME1-NME2_AP_8.1_NA_NA	ENSG00000247626	-0.726488	4.42014e-69	<0.001
ATP9B_AT_5_NA_NA	ENSG00000065183	0.727	4.58854e-69	<0.001
CAPN8_AT_22_NA_NA	ENSG00000233927	0.733927	4.64317e-69	<0.001
CAPN8_AT_11_NA_NA	ENSG00000233927	-0.733927	4.64317e-69	<0.001
ATG16L2_AT_18_NA_NA	ENSG00000071794	0.728118	4.65639e-69	<0.001
SEPT9_AP_8_NA_NA	ENSG00000155660	-0.737422	4.77614e-69	<0.001
ATG16L2_AT_17_NA_NA	ENSG00000071794	-0.728601	4.93598e-69	<0.001
ISLR_AP_2_NA_NA	ENSG00000174371	0.749472	5.07555e-69	<0.001
ISLR_AP_1_NA_NA	ENSG00000174371	-0.749472	5.07555e-69	<0.001
MXI1_AP_3_NA_NA	ENSG00000148773	-0.74575	5.14411e-69	<0.001
ATP9B_AT_31.3_NA_NA	ENSG00000065183	-0.726795	5.19716e-69	<0.001
MXI1_AP_1_NA_NA	ENSG00000174371	0.743838	5.41054e-69	<0.001
CAPN8_AT_22_NA_NA	ENSG00000183011	0.733662	5.46529e-69	<0.001
CAPN8_AT_11_NA_NA	ENSG00000183011	-0.733662	5.46529e-69	<0.001
CLSTN1_ES_3_2_4	ENSG00000197381	0.748725	5.48214e-69	<0.001
EPS15L1_AT_16.3_NA_NA	ENSG00000182134	0.726125	5.51262e-69	<0.001
SLC39A3_AT_2.2_NA_NA	ENSG00000116750	0.742507	5.80974e-69	<0.001
MXI1_AP_3_NA_NA	ENSG00000059573	-0.745423	6.31925e-69	<0.001
NARG2_AT_16_NA_NA	ENSG00000129317	-0.73226	6.31925e-69	<0.001
NARG2_AT_9.2_NA_NA	ENSG00000129317	0.73226	6.31925e-69	<0.001
ADAMTS2_AT_11_NA_NA	ENSG00000254726	-0.739351	6.34891e-69	<0.001
ADAMTS2_AT_23_NA_NA	ENSG00000254726	0.739351	6.34891e-69	<0.001
KIAA1328_AT_12_NA_NA	ENSG00000153944	0.728186	6.36211e-69	<0.001
FAM160A2_AT_9.2_NA_NA	ENSG00000119285	0.733863	6.96779e-69	<0.001
LRRFIP2_ES_20_19_21	ENSG00000177469	0.738514	7.40112e-69	<0.001
CAST_ES_8.2_7.1_9	ENSG00000104967	0.736107	7.51214e-69	<0.001
SAFB2_AT_21_NA_NA	ENSG00000116750	-0.732534	7.67472e-69	<0.001
SAFB2_AT_6.2_NA_NA	ENSG00000116750	0.732534	7.67472e-69	<0.001
ZNF69_AT_4.2_NA_NA	ENSG00000116750	0.740854	7.67472e-69	<0.001
ZNF69_AT_5_NA_NA	ENSG00000116750	-0.740854	7.67472e-69	<0.001
EXD3_AT_3_NA_NA	ENSG00000124787	0.735325	8.46463e-69	<0.001
USP48_AT_27_NA_NA	ENSG00000129317	-0.728291	8.57401e-69	<0.001
USP48_AT_11.2_NA_NA	ENSG00000129317	0.728291	8.57401e-69	<0.001
GPS2_AT_11_NA_NA	ENSG00000116750	0.763934	8.6318e-69	<0.001
GPS2_AT_10_NA_NA	ENSG00000116750	-0.763934	8.6318e-69	<0.001
SLC39A3_AT_3.2_NA_NA	ENSG00000116750	-0.741817	8.97366e-69	<0.001
SEPT8_AT_14_NA_NA	ENSG00000059573	-0.725892	9.12407e-69	<0.001
MTA3_AT_18.2_NA_NA	ENSG00000124942	-0.726448	9.21358e-69	<0.001
COL16A1_ES_44_43_45.1	ENSG00000148773	0.743579	9.31808e-69	<0.001
NFYB_AP_1_NA_NA	ENSG00000137804	0.732788	9.42719e-69	<0.001
EXD3_AT_3_NA_NA	ENSG00000106462	0.735137	9.46653e-69	<0.001
FAM160A2_AT_9.2_NA_NA	ENSG00000158435	0.733289	9.95891e-69	<0.001
DUSP18_AT_2.5_NA_NA	ENSG00000129317	0.732078	1.01901e-68	<0.001
ACOT8_AT_7_NA_NA	ENSG00000158435	0.731474	1.0298e-68	<0.001
ACOT8_AT_8_NA_NA	ENSG00000158435	-0.731474	1.0298e-68	<0.001
EXD3_AT_3_NA_NA	ENSG00000148773	0.734994	1.03411e-68	<0.001
SLC35A2_AT_5.3_NA_NA	ENSG00000101811	0.727342	1.07733e-68	<0.001
COL16A1_ES_44_43_45.1	ENSG00000239672	0.743266	1.13392e-68	<0.001
PEX26_AT_9_NA_NA	ENSG00000065183	-0.747502	1.18509e-68	<0.001
PEX26_AT_5_NA_NA	ENSG00000065183	0.747502	1.18509e-68	<0.001
RIMKLB_AT_8.2_NA_NA	ENSG00000116750	0.725457	1.19279e-68	<0.001
RIMKLB_AT_11_NA_NA	ENSG00000116750	-0.725457	1.19279e-68	<0.001
LYRM5_AT_4_NA_NA	ENSG00000116750	0.731133	1.27327e-68	<0.001
LYRM5_AT_3.4_NA_NA	ENSG00000116750	-0.731133	1.27327e-68	<0.001
EXD3_AT_3_NA_NA	ENSG00000247626	0.734665	1.27327e-68	<0.001
LLGL2_AT_28.2_NA_NA	ENSG00000183808	-0.725293	1.32164e-68	<0.001
EPS15L1_AT_24_NA_NA	ENSG00000183011	0.724718	1.32382e-68	<0.001
TMPO_AT_4_NA_NA	ENSG00000155660	0.724566	1.46002e-68	<0.001
PHYKPL_AT_6_NA_NA	ENSG00000083312	0.730871	1.50385e-68	<0.001
PHYKPL_AT_16_NA_NA	ENSG00000083312	-0.730871	1.50385e-68	<0.001
ATPIF1_RI_2.2:2.3_2.1_2.4	ENSG00000059573	0.724509	1.51034e-68	<0.001
NFYA_ES_3_2_4	ENSG00000177469	0.750712	1.66456e-68	<0.001
LLGL2_AT_12.2_NA_NA	ENSG00000183808	0.725321	1.873e-68	<0.001
ZNF141_AT_5_NA_NA	ENSG00000116750	-0.731619	1.97341e-68	<0.001
ZNF141_AT_4.2_NA_NA	ENSG00000116750	0.731619	1.97341e-68	<0.001
BCAM_AT_15_NA_NA	ENSG00000177700	0.726874	2.08837e-68	<0.001
ADAMTS2_AT_11_NA_NA	ENSG00000116750	-0.737461	2.09065e-68	<0.001
ADAMTS2_AT_23_NA_NA	ENSG00000116750	0.737461	2.09065e-68	<0.001
BCAM_AT_15_NA_NA	ENSG00000059573	-0.726855	2.10822e-68	<0.001
GLUL_AD_1.3:1.4_1.2_2	ENSG00000148773	0.735637	2.12709e-68	<0.001
TMPO_AT_4_NA_NA	ENSG00000059573	0.723868	2.26968e-68	<0.001
LDB1_AP_2_NA_NA	ENSG00000239672	0.731746	2.64288e-68	<0.001
LDB1_AP_1_NA_NA	ENSG00000239672	-0.731746	2.64288e-68	<0.001
C20orf96_AT_9.2_NA_NA	ENSG00000183808	0.730393	2.96306e-68	<0.001
C20orf96_AT_11_NA_NA	ENSG00000183808	-0.730393	2.96306e-68	<0.001
BCAM_AT_15_NA_NA	ENSG00000091127	-0.726079	3.46751e-68	<0.001
LLGL2_AT_12.2_NA_NA	ENSG00000172922	-0.724298	3.59036e-68	<0.001
KLC1_AT_14.3_NA_NA	ENSG00000177700	-0.723613	3.85928e-68	<0.001
RUVBL1_AT_12_NA_NA	ENSG00000129317	-0.725859	3.97946e-68	<0.001
RUVBL1_AT_13_NA_NA	ENSG00000129317	0.725859	3.97946e-68	<0.001
TMPO_AT_10_NA_NA	ENSG00000155660	-0.722992	3.97946e-68	<0.001
ATPIF1_RI_2.2:2.3_2.1_2.4	ENSG00000143799	0.722841	4.37521e-68	<0.001
SLC35A2_AT_6_NA_NA	ENSG00000174371	-0.725678	4.46719e-68	<0.001
EPS15L1_AT_24_NA_NA	ENSG00000130826	-0.722679	4.84884e-68	<0.001
BCAM_AT_13.2_NA_NA	ENSG00000091127	0.724963	4.8771e-68	<0.001
SLC11A2_AT_22.2_NA_NA	ENSG00000233927	-0.724381	4.89046e-68	<0.001
MTA3_AT_22_NA_NA	ENSG00000104967	0.723207	4.97084e-68	<0.001
PVRL2_AT_10_NA_NA	ENSG00000116750	0.723742	5.08536e-68	<0.001
PVRL2_AT_6_NA_NA	ENSG00000116750	-0.723742	5.08536e-68	<0.001
VPS13A_AT_69_NA_NA	ENSG00000129317	0.73003	5.408e-68	<0.001
FAM72A_AT_2_NA_NA	ENSG00000254726	-0.726494	5.52434e-68	<0.001
FAM72A_AT_2_NA_NA	ENSG00000247626	-0.726486	5.54707e-68	<0.001
ADAMTS2_AT_11_NA_NA	ENSG00000148773	-0.735912	5.59101e-68	<0.001
ADAMTS2_AT_23_NA_NA	ENSG00000148773	0.735912	5.59101e-68	<0.001
CAPN8_AT_22_NA_NA	ENSG00000182134	-0.729893	5.87266e-68	<0.001
CAPN8_AT_11_NA_NA	ENSG00000182134	0.729893	5.87266e-68	<0.001
MROH1_AT_14_NA_NA	ENSG00000233927	-0.727532	5.94139e-68	<0.001
MROH1_AT_45_NA_NA	ENSG00000233927	0.727532	5.94139e-68	<0.001
BCAM_AT_13.2_NA_NA	ENSG00000177700	-0.724614	6.02116e-68	<0.001
EXD3_AT_3_NA_NA	ENSG00000254726	0.732181	6.13036e-68	<0.001
PTS_ES_4_3_5	ENSG00000239672	0.725149	6.1743e-68	<0.001
TPGS2_AT_11_NA_NA	ENSG00000101811	-0.722259	6.24241e-68	<0.001
LLGL2_AT_28.2_NA_NA	ENSG00000172922	0.722807	6.33199e-68	<0.001
TRIM11_AP_2.1_NA_NA	ENSG00000172922	-0.736175	6.8907e-68	<0.001
TPGS2_AT_10_NA_NA	ENSG00000233927	-0.722014	7.28824e-68	<0.001
ADAMTS2_AT_11_NA_NA	ENSG00000239672	-0.735348	7.9516e-68	<0.001
ADAMTS2_AT_23_NA_NA	ENSG00000239672	0.735348	7.9516e-68	<0.001
TRIM11_AP_1_NA_NA	ENSG00000172922	0.736451	8.48571e-68	<0.001
NCOR2_AD_46.2_46.1_47	ENSG00000254726	0.722833	8.96213e-68	<0.001
TIMM8B_ES_2_1_3	ENSG00000233927	-0.722253	8.99372e-68	<0.001
MXI1_AP_1_NA_NA	ENSG00000148773	0.739356	9.19028e-68	<0.001
TRIM11_AP_2.1_NA_NA	ENSG00000183011	-0.735712	9.23017e-68	<0.001
ATPIF1_RI_2.2:2.3_2.1_2.4	ENSG00000130826	0.72152	9.94356e-68	<0.001
RBM15_AT_1.2_NA_NA	ENSG00000083312	0.744704	1.04224e-67	<0.001
NUTF2_AP_2.1_NA_NA	ENSG00000117593	-0.724295	1.0564e-67	<0.001
TRIM11_AP_2.1_NA_NA	ENSG00000177700	-0.735476	1.07076e-67	<0.001
CCNL2_AT_6.3_NA_NA	ENSG00000116750	0.724268	1.0729e-67	<0.001
NFYB_AP_2_NA_NA	ENSG00000177700	0.728271	1.12185e-67	<0.001
TVP23C_AT_9.2_NA_NA	ENSG00000129317	-0.722444	1.13985e-67	<0.001
PVRL2_AT_10_NA_NA	ENSG00000183011	-0.72237	1.19239e-67	<0.001
PVRL2_AT_6_NA_NA	ENSG00000183011	0.72237	1.19239e-67	<0.001
FAM160A2_AT_12_NA_NA	ENSG00000158435	-0.729846	1.26261e-67	<0.001
TIMM8B_ES_2_1_3	ENSG00000129317	0.721616	1.33756e-67	<0.001
NFYB_AP_2_NA_NA	ENSG00000239672	-0.727962	1.36083e-67	<0.001
SEPT8_AT_14_NA_NA	ENSG00000136261	-0.721497	1.44052e-67	<0.001
NUTF2_AP_2.1_NA_NA	ENSG00000130826	-0.723767	1.4682e-67	<0.001
EPS15L1_AT_24_NA_NA	ENSG00000146858	-0.720887	1.47332e-67	<0.001
SLC44A1_AT_17_NA_NA	ENSG00000101811	-0.721436	1.49225e-67	<0.001
SLC44A1_AT_16.4_NA_NA	ENSG00000101811	0.721436	1.49225e-67	<0.001
CFLAR_AP_2_NA_NA	ENSG00000158435	-0.72141	1.51552e-67	<0.001
TRIM11_AP_1_NA_NA	ENSG00000177700	0.735414	1.62149e-67	<0.001
SLC44A1_AT_17_NA_NA	ENSG00000155660	-0.721283	1.6396e-67	<0.001
SLC44A1_AT_16.4_NA_NA	ENSG00000155660	0.721283	1.6396e-67	<0.001
CCNL2_AT_12_NA_NA	ENSG00000116750	-0.724148	1.65259e-67	<0.001
SEPT8_AT_12.3_NA_NA	ENSG00000059573	0.720605	1.75106e-67	<0.001
MTA3_AT_18.2_NA_NA	ENSG00000104967	-0.721681	1.8299e-67	<0.001
EPS15L1_AT_24_NA_NA	ENSG00000233927	0.720466	1.91106e-67	<0.001
TAF1D_AT_12.5_NA_NA	ENSG00000065183	-0.720405	1.98144e-67	<0.001
TAF1D_AT_6.2_NA_NA	ENSG00000065183	0.720405	1.98144e-67	<0.001
TRIM11_AP_1_NA_NA	ENSG00000183011	0.73509	1.98144e-67	<0.001
STXBP2_AP_1_NA_NA	ENSG00000177700	-0.722118	1.98861e-67	<0.001
NUTF2_AP_1_NA_NA	ENSG00000117593	0.723641	2.27061e-67	<0.001
TRIM11_AP_2.1_NA_NA	ENSG00000059573	0.734166	2.42788e-67	<0.001
EPS15L1_AT_16.3_NA_NA	ENSG00000233927	-0.720068	2.45034e-67	<0.001
ATP9B_AT_5_NA_NA	ENSG00000130826	0.720625	2.47082e-67	<0.001
NFYB_AP_1_NA_NA	ENSG00000177700	-0.72754	2.54759e-67	<0.001
SUGP2_AT_14_NA_NA	ENSG00000213741	0.720487	2.69122e-67	<0.001
SUGP2_AT_12.6_NA_NA	ENSG00000213741	-0.720487	2.69122e-67	<0.001
PTS_ES_4_3_5	ENSG00000155660	0.722774	2.71304e-67	<0.001
RBM15_AT_3_NA_NA	ENSG00000083312	-0.74254	2.73117e-67	<0.001
EXD3_AT_27_NA_NA	ENSG00000101811	-0.748172	2.76151e-67	<0.001
TRIM11_AP_2.1_NA_NA	ENSG00000182134	0.733878	2.8963e-67	<0.001
STXBP2_AP_17.1_NA_NA	ENSG00000177700	0.722059	2.95211e-67	<0.001
OFD1_AT_25_NA_NA	ENSG00000183808	-0.738072	2.99498e-67	<0.001
OFD1_AT_12_NA_NA	ENSG00000183808	0.738072	2.99498e-67	<0.001
EPS15L1_AT_16.3_NA_NA	ENSG00000172922	-0.719663	3.13618e-67	<0.001
ATP9B_AT_31.3_NA_NA	ENSG00000130826	-0.72023	3.14431e-67	<0.001
ADAMTS2_AT_11_NA_NA	ENSG00000101811	-0.733119	3.18133e-67	<0.001
ADAMTS2_AT_23_NA_NA	ENSG00000101811	0.733119	3.18133e-67	<0.001
SAFB2_AT_21_NA_NA	ENSG00000182134	-0.72657	3.20567e-67	<0.001
SAFB2_AT_6.2_NA_NA	ENSG00000182134	0.72657	3.20567e-67	<0.001
NUTF2_AP_1_NA_NA	ENSG00000130826	0.722975	3.40891e-67	<0.001
LTBP3_ES_25_24_26	ENSG00000239672	-0.75815	3.44143e-67	<0.001
MXI1_AP_1_NA_NA	ENSG00000137804	0.737228	3.44743e-67	<0.001
NFYB_AP_1_NA_NA	ENSG00000239672	0.727016	3.49751e-67	<0.001
NME1-NME2_AP_1_NA_NA	ENSG00000137804	0.719435	3.59277e-67	<0.001
MACF1_ES_107_106_108	ENSG00000104413	0.721139	3.62578e-67	<0.001
MARK3_ES_17:18_16_19	ENSG00000197381	0.720477	3.83119e-67	<0.001
NADK_AP_3_NA_NA	ENSG00000233927	0.735833	3.84229e-67	<0.001
GPS2_AT_11_NA_NA	ENSG00000119285	0.757964	3.85233e-67	<0.001
GPS2_AT_10_NA_NA	ENSG00000119285	-0.757964	3.85233e-67	<0.001
TRIM11_AP_1_NA_NA	ENSG00000059573	-0.733997	3.87475e-67	<0.001
H2AFV_AT_6_NA_NA	ENSG00000079308	0.719278	3.9423e-67	<0.001
FAM72A_AT_6_NA_NA	ENSG00000116750	0.721523	4.07157e-67	<0.001
IFT20_ES_2.1:2.2_1_3	ENSG00000129317	0.722529	4.47469e-67	<0.001
EXD3_AT_3_NA_NA	ENSG00000065183	0.728971	4.4926e-67	<0.001
NME1-NME2_AP_8.1_NA_NA	ENSG00000146858	-0.71906	4.51413e-67	<0.001
TRIM11_AP_1_NA_NA	ENSG00000182134	-0.733698	4.66517e-67	<0.001
SLC35A2_AT_6_NA_NA	ENSG00000124787	-0.721701	5.22946e-67	<0.001
EPS15L1_AT_24_NA_NA	ENSG00000101811	-0.718747	5.49646e-67	<0.001
UNK_AT_5_NA_NA	ENSG00000129317	0.718723	5.57337e-67	<0.001
FBLN2_ES_11_10_12	ENSG00000111405	0.730758	6.54464e-67	<0.001
STXBP2_AP_1_NA_NA	ENSG00000116750	0.720156	6.68218e-67	<0.001
GLI4_AT_3.4_NA_NA	ENSG00000164934	0.723564	6.97509e-67	<0.001
HTATIP2_AD_1.2:1.3_1.1_1.5	ENSG00000142544	0.732375	7.34748e-67	<0.001
LIMCH1_ES_20_12.1_21	ENSG00000104967	0.750421	7.43023e-67	<0.001
SEPT8_AT_12.3_NA_NA	ENSG00000136261	0.718214	7.66503e-67	<0.001
SLC35A2_AT_5.3_NA_NA	ENSG00000103550	0.720473	7.84405e-67	<0.001
BCAM_AT_15_NA_NA	ENSG00000130826	-0.720996	8.11335e-67	<0.001
RNF149_AT_9_NA_NA	ENSG00000116750	-0.718096	8.22899e-67	<0.001
RNF149_AT_7_NA_NA	ENSG00000116750	0.718096	8.22899e-67	<0.001
SLC25A29_AP_1_NA_NA	ENSG00000182134	-0.740711	8.49942e-67	<0.001
SLC44A1_AT_17_NA_NA	ENSG00000164934	-0.71855	8.84698e-67	<0.001
SLC44A1_AT_16.4_NA_NA	ENSG00000164934	0.71855	8.84698e-67	<0.001
EXD3_AT_3_NA_NA	ENSG00000103550	0.727854	8.99679e-67	<0.001
GSN_AP_14_NA_NA	ENSG00000155660	-0.734442	9.11993e-67	<0.001
TRIM11_AP_2.1_NA_NA	ENSG00000129317	0.731921	9.70091e-67	<0.001
GSN_AP_14_NA_NA	ENSG00000239672	-0.73423	1.04209e-66	<0.001
SLC35A2_AT_6_NA_NA	ENSG00000196793	-0.720533	1.0786e-66	<0.001
ATG16L2_AT_18_NA_NA	ENSG00000247626	0.719363	1.08826e-66	<0.001
NME1-NME2_AP_8.1_NA_NA	ENSG00000153944	-0.717557	1.14709e-66	<0.001
INF2_AT_5.2_NA_NA	ENSG00000129317	0.718067	1.19146e-66	<0.001
INF2_AT_23_NA_NA	ENSG00000129317	-0.718067	1.19146e-66	<0.001
QKI_AT_8.7_NA_NA	ENSG00000254726	-0.717487	1.19465e-66	<0.001
QKI_AT_9_NA_NA	ENSG00000254726	0.717487	1.19465e-66	<0.001
TIMM8B_ES_2_1_3	ENSG00000247626	0.718056	1.19644e-66	<0.001
NUTF2_AP_2.1_NA_NA	ENSG00000233927	0.720328	1.21826e-66	<0.001
STXBP2_AP_17.1_NA_NA	ENSG00000116750	-0.71974	1.22571e-66	<0.001
CDK16_AP_1_NA_NA	ENSG00000233927	-0.729657	1.2863e-66	<0.001
BCAM_AT_13.2_NA_NA	ENSG00000059573	0.719601	1.33552e-66	<0.001
TAOK2_AT_16.3_NA_NA	ENSG00000059573	0.717257	1.37274e-66	<0.001
TAOK2_AT_19_NA_NA	ENSG00000059573	-0.717257	1.37274e-66	<0.001
SLC11A2_AT_23.3_NA_NA	ENSG00000137804	-0.718877	1.46007e-66	<0.001
ADAMTS2_AT_11_NA_NA	ENSG00000164934	-0.73065	1.46007e-66	<0.001
ADAMTS2_AT_23_NA_NA	ENSG00000164934	0.73065	1.46007e-66	<0.001
SLC35A2_AT_6_NA_NA	ENSG00000254726	-0.719994	1.49325e-66	<0.001
NUTF2_AP_2.1_NA_NA	ENSG00000254726	-0.719976	1.50833e-66	<0.001
SLC35A2_AT_5.3_NA_NA	ENSG00000134030	-0.71938	1.52461e-66	<0.001
EXD3_AT_27_NA_NA	ENSG00000117593	-0.745386	1.55465e-66	<0.001
TRIM11_AP_1_NA_NA	ENSG00000129317	-0.731683	1.6222e-66	<0.001
GSN_AP_14_NA_NA	ENSG00000137804	-0.733474	1.64998e-66	<0.001
TIMM8B_ES_2_1_3	ENSG00000155660	0.717476	1.70083e-66	<0.001
LRRFIP1_AT_21_NA_NA	ENSG00000183808	0.716838	1.771e-66	<0.001
ATG16L2_AT_17_NA_NA	ENSG00000247626	-0.718909	2.0421e-66	<0.001
GLI4_AT_4_NA_NA	ENSG00000164934	-0.722385	2.05266e-66	<0.001
HTATIP2_AD_1.2:1.3_1.1_1.5	ENSG00000233927	0.73061	2.17215e-66	<0.001
SLC39A3_AT_3.2_NA_NA	ENSG00000065183	-0.732997	2.22214e-66	<0.001
SLC11A2_AT_22.2_NA_NA	ENSG00000137804	0.717969	2.55936e-66	<0.001
SLC25A29_AP_3.1_NA_NA	ENSG00000182134	0.73955	2.56194e-66	<0.001
MARCH9_AP_1_NA_NA	ENSG00000177700	0.727313	2.60982e-66	<0.001
MARCH9_AP_3.1_NA_NA	ENSG00000177700	-0.727313	2.60982e-66	<0.001
NME1-NME2_AP_8.1_NA_NA	ENSG00000137804	-0.716192	2.63971e-66	<0.001
SLC39A3_AT_2.2_NA_NA	ENSG00000065183	0.732696	2.67362e-66	<0.001
BMP2K_AT_17_NA_NA	ENSG00000129317	0.718419	2.75703e-66	<0.001
NUTF2_AP_1_NA_NA	ENSG00000233927	-0.719528	2.83764e-66	<0.001
NFATC4_RI_12.3_12.2_12.4	ENSG00000183808	0.718891	2.94116e-66	<0.001
SLC44A1_AT_17_NA_NA	ENSG00000116750	-0.71635	3.40836e-66	<0.001
SLC44A1_AT_16.4_NA_NA	ENSG00000116750	0.71635	3.40836e-66	<0.001
TRIM11_AP_2.1_NA_NA	ENSG00000116750	0.729816	3.54852e-66	<0.001
SPTBN1_AP_1_NA_NA	ENSG00000155660	-0.74518	3.91562e-66	<0.001
SPTBN1_AP_3_NA_NA	ENSG00000155660	0.74518	3.91562e-66	<0.001
LEMD2_AP_1.1_NA_NA	ENSG00000142544	0.752946	3.92024e-66	<0.001
LEMD2_AP_2.1_NA_NA	ENSG00000142544	-0.752946	3.92024e-66	<0.001
CCNL2_AT_6.3_NA_NA	ENSG00000183011	-0.718364	4.06896e-66	<0.001
CCNL2_AT_12_NA_NA	ENSG00000183011	0.718895	4.18929e-66	<0.001
NUTF2_AP_1_NA_NA	ENSG00000254726	0.718886	4.21068e-66	<0.001
NFYB_AP_2_NA_NA	ENSG00000059573	-0.72237	4.25409e-66	<0.001
DNMT3A_AT_27_NA_NA	ENSG00000254726	0.715349	4.41678e-66	<0.001
DNMT3A_AT_5.2_NA_NA	ENSG00000254726	-0.715349	4.41678e-66	<0.001
KLC1_AT_19_NA_NA	ENSG00000138376	-0.715318	4.49925e-66	<0.001
NME1-NME2_AP_8.1_NA_NA	ENSG00000071794	-0.715285	4.59022e-66	<0.001
TPGS2_AT_11_NA_NA	ENSG00000155660	-0.715218	4.7818e-66	<0.001
COL16A1_ES_44_43_45.1	ENSG00000174371	0.733563	4.83576e-66	<0.001
TIMM8B_ES_2_1_3	ENSG00000143799	0.715725	4.9761e-66	<0.001
FAM72A_AT_2_NA_NA	ENSG00000153944	-0.719053	5.41319e-66	<0.001
SLC35A2_AT_5.3_NA_NA	ENSG00000124787	0.717163	5.951e-66	<0.001
TRIM11_AP_1_NA_NA	ENSG00000116750	-0.729446	6.44972e-66	<0.001
ZNF69_AT_4.2_NA_NA	ENSG00000065183	0.730041	6.48158e-66	<0.001
ZNF69_AT_5_NA_NA	ENSG00000065183	-0.730041	6.48158e-66	<0.001
LRRFIP1_AT_26_NA_NA	ENSG00000183808	-0.715255	6.64458e-66	<0.001
MAZ_AP_2.1_NA_NA	ENSG00000233927	0.72101	6.82556e-66	<0.001
NME1-NME2_AP_8.1_NA_NA	ENSG00000155660	-0.714603	6.96872e-66	<0.001
SLC25A29_AP_1_NA_NA	ENSG00000183808	-0.737254	7.16225e-66	<0.001
EPS15L1_AT_16.3_NA_NA	ENSG00000158435	0.714495	7.44157e-66	<0.001
TPGS2_AT_11_NA_NA	ENSG00000059573	-0.714443	7.6803e-66	<0.001
MBNL1_ES_8_7_9	ENSG00000177469	-0.733422	7.69191e-66	<0.001
BMP2K_AT_15.2_NA_NA	ENSG00000129317	-0.717302	7.75473e-66	<0.001
SEPT9_AP_8_NA_NA	ENSG00000137804	-0.725395	8.44303e-66	<0.001
PVRL2_AT_10_NA_NA	ENSG00000130826	0.715364	8.80797e-66	<0.001
PVRL2_AT_6_NA_NA	ENSG00000130826	-0.715364	8.80797e-66	<0.001
EPS15L1_AT_24_NA_NA	ENSG00000164934	-0.714185	8.97372e-66	<0.001
BCAM_AT_13.2_NA_NA	ENSG00000130826	0.716449	9.16989e-66	<0.001
TIMM8B_ES_2_1_3	ENSG00000130826	0.71465	9.58779e-66	<0.001
EXD3_AT_27_NA_NA	ENSG00000116750	-0.742402	9.84344e-66	<0.001
COMMD5_AP_2.1_NA_NA	ENSG00000174371	0.72454	9.85623e-66	<0.001
COMMD5_AP_1_NA_NA	ENSG00000174371	-0.72454	9.85623e-66	<0.001
PVRL2_AT_10_NA_NA	ENSG00000101811	0.715081	1.04366e-65	<0.001
PVRL2_AT_6_NA_NA	ENSG00000101811	-0.715081	1.04366e-65	<0.001
TMEM230_AD_1.2:1.3_1.1_4	ENSG00000130826	0.723769	1.09754e-65	<0.001
PVRL2_AT_10_NA_NA	ENSG00000137804	0.714944	1.13348e-65	<0.001
PVRL2_AT_6_NA_NA	ENSG00000137804	-0.714944	1.13348e-65	<0.001
UNK_AT_21_NA_NA	ENSG00000065183	-0.713766	1.15436e-65	<0.001
FAM72A_AT_6_NA_NA	ENSG00000101811	0.715981	1.21618e-65	<0.001
METTL23_AD_1.2:1.3:1.4_1.1_2	ENSG00000172922	0.757737	1.23221e-65	<0.001
NME1-NME2_AP_8.1_NA_NA	ENSG00000183011	0.71365	1.23768e-65	<0.001
RAPGEF3_AT_18.2_NA_NA	ENSG00000117593	0.713545	1.31886e-65	<0.001
RAPGEF3_AT_30_NA_NA	ENSG00000117593	-0.713545	1.31886e-65	<0.001
MTA3_AT_22_NA_NA	ENSG00000177469	0.714106	1.3278e-65	<0.001
SET_AP_1_NA_NA	ENSG00000233927	-0.718106	1.36691e-65	<0.001
MRPL55_RI_2.3:2.4:2.5:2.6:2.7:2.8_2.2_2.9	ENSG00000172922	-0.719843	1.38036e-65	<0.001
EXD3_AT_3_NA_NA	ENSG00000182134	0.723375	1.38847e-65	<0.001
TVP23C_AT_9.2_NA_NA	ENSG00000158435	-0.714594	1.39619e-65	<0.001
LRRFIP1_AT_21_NA_NA	ENSG00000136261	0.713378	1.45574e-65	<0.001
NFYB_AP_1_NA_NA	ENSG00000059573	0.72092	1.46229e-65	<0.001
VAMP2_RI_5.2_5.1_5.3	ENSG00000130826	0.716207	1.49847e-65	<0.001
MARCH9_AP_1_NA_NA	ENSG00000142544	0.724303	1.62875e-65	<0.001
MARCH9_AP_3.1_NA_NA	ENSG00000142544	-0.724303	1.62875e-65	<0.001
FGFR1OP2_ES_5.1_4_6	ENSG00000177469	0.726634	1.69925e-65	<0.001
SPTBN1_AP_1_NA_NA	ENSG00000124942	0.74276	1.71479e-65	<0.001
SPTBN1_AP_3_NA_NA	ENSG00000124942	-0.74276	1.71479e-65	<0.001
H2AFV_AT_6_NA_NA	ENSG00000124942	0.713021	1.80478e-65	<0.001
NME1-NME2_AP_1_NA_NA	ENSG00000071794	0.713019	1.80605e-65	<0.001
KLC1_AT_14.3_NA_NA	ENSG00000138376	0.713584	1.81349e-65	<0.001
NME1-NME2_AP_1_NA_NA	ENSG00000146858	0.712981	1.84551e-65	<0.001
SET_AP_3_NA_NA	ENSG00000142544	0.716981	1.88903e-65	<0.001
CFLAR_AP_2_NA_NA	ENSG00000153944	-0.713482	1.92709e-65	<0.001
TPGS2_AT_11_NA_NA	ENSG00000143799	-0.712883	1.9565e-65	<0.001
LRRFIP1_AT_26_NA_NA	ENSG00000136261	-0.713428	1.98889e-65	<0.001
GSN_AP_14_NA_NA	ENSG00000059573	-0.729337	2.06424e-65	<0.001
MARK3_ES_17:18_16_19	ENSG00000159176	0.713828	2.21299e-65	<0.001
STXBP2_AP_1_NA_NA	ENSG00000143799	0.714371	2.25738e-65	<0.001
SLC25A29_AP_3.1_NA_NA	ENSG00000183808	0.73596	2.2872e-65	<0.001
ZNF771_AT_3_NA_NA	ENSG00000233927	-0.723581	2.51854e-65	<0.001
ATG16L2_AT_17_NA_NA	ENSG00000164934	-0.71466	2.69233e-65	<0.001
ATG16L2_AT_18_NA_NA	ENSG00000164934	0.714061	2.72621e-65	<0.001
LRRFIP1_AT_21_NA_NA	ENSG00000117593	0.712244	2.88651e-65	<0.001
FAM72A_AP_1_NA_NA	ENSG00000148773	-0.763157	2.89548e-65	<0.001
DFNB31_AP_1_NA_NA	ENSG00000172922	0.729875	3.13993e-65	<0.001
CAPN8_AT_22_NA_NA	ENSG00000247626	-0.71942	3.63499e-65	<0.001
CAPN8_AT_11_NA_NA	ENSG00000247626	0.71942	3.63499e-65	<0.001
SLC44A1_AT_17_NA_NA	ENSG00000143799	-0.712393	3.73528e-65	<0.001
SLC44A1_AT_16.4_NA_NA	ENSG00000143799	0.712393	3.73528e-65	<0.001
MTA3_AT_18.2_NA_NA	ENSG00000177469	-0.712784	4.18116e-65	<0.001
STXBP2_AP_17.1_NA_NA	ENSG00000143799	-0.713841	4.43081e-65	<0.001
FMO5_AT_10_NA_NA	ENSG00000142544	0.716737	4.45306e-65	<0.001
MXI1_AP_3_NA_NA	ENSG00000155660	-0.731055	4.71147e-65	<0.001
ENAH_ES_13_12_14	ENSG00000104413	0.72851	4.97499e-65	<0.001
BCAM_AT_15_NA_NA	ENSG00000182134	-0.714214	5.01591e-65	<0.001
SLC25A29_AP_1_NA_NA	ENSG00000129317	-0.733996	5.19922e-65	<0.001
GSN_AP_14_NA_NA	ENSG00000174371	-0.727817	5.2205e-65	<0.001
ATPIF1_RI_2.2:2.3_2.1_2.4	ENSG00000233927	-0.711218	5.37378e-65	<0.001
WDR20_AT_7.3_NA_NA	ENSG00000239672	0.712284	5.64845e-65	<0.001
ACOT8_AT_7_NA_NA	ENSG00000119285	0.717498	5.69696e-65	<0.001
ACOT8_AT_8_NA_NA	ENSG00000119285	-0.717498	5.69696e-65	<0.001
PVRL2_AT_10_NA_NA	ENSG00000065183	0.712162	6.06769e-65	<0.001
PVRL2_AT_6_NA_NA	ENSG00000065183	-0.712162	6.06769e-65	<0.001
ISLR_AP_2_NA_NA	ENSG00000137804	0.73433	6.17968e-65	<0.001
ISLR_AP_1_NA_NA	ENSG00000137804	-0.73433	6.17968e-65	<0.001
RAPGEF3_AT_18.2_NA_NA	ENSG00000130826	0.710949	6.29377e-65	<0.001
RAPGEF3_AT_30_NA_NA	ENSG00000130826	-0.710949	6.29377e-65	<0.001
FAM72A_AT_6_NA_NA	ENSG00000117593	0.713198	6.49756e-65	<0.001
ATPIF1_RI_2.2:2.3_2.1_2.4	ENSG00000153944	0.710785	6.95287e-65	<0.001
LRRFIP1_AT_21_NA_NA	ENSG00000059573	0.710684	7.39125e-65	<0.001
NUMB_ES_13_12_14	ENSG00000254726	0.724187	7.46719e-65	<0.001
BCAM_AT_13.2_NA_NA	ENSG00000182134	0.712913	7.71726e-65	<0.001
TUBB3_AP_1_NA_NA	ENSG00000239672	-0.733319	7.79984e-65	<0.001
EXD3_AT_3_NA_NA	ENSG00000071794	0.720477	7.99352e-65	<0.001
ZNF69_AT_4.2_NA_NA	ENSG00000119285	0.72578	8.53209e-65	<0.001
ZNF69_AT_5_NA_NA	ENSG00000119285	-0.72578	8.53209e-65	<0.001
ZNF771_AT_3_NA_NA	ENSG00000059573	0.721538	8.65084e-65	<0.001
KLC1_AT_14.3_NA_NA	ENSG00000174371	0.710858	9.38686e-65	<0.001
FAM72A_AP_3.1_NA_NA	ENSG00000148773	0.761827	1.00828e-64	<0.001
ZNF69_AT_4.2_NA_NA	ENSG00000172922	-0.72544	1.04802e-64	<0.001
ZNF69_AT_5_NA_NA	ENSG00000172922	0.72544	1.04802e-64	<0.001
LRRFIP1_AT_26_NA_NA	ENSG00000117593	-0.710649	1.0641e-64	<0.001
NME1-NME2_AP_1_NA_NA	ENSG00000183011	-0.709801	1.25773e-64	<0.001
ACOT8_AT_7_NA_NA	ENSG00000183011	-0.716174	1.26153e-64	<0.001
ACOT8_AT_8_NA_NA	ENSG00000183011	0.716174	1.26153e-64	<0.001
MYO1G_AT_22_NA_NA	ENSG00000172922	0.753269	1.2618e-64	<0.001
MYO1G_AT_12.2_NA_NA	ENSG00000172922	-0.753269	1.2618e-64	<0.001
RAPGEF3_AT_18.2_NA_NA	ENSG00000164941	0.709734	1.30408e-64	<0.001
RAPGEF3_AT_30_NA_NA	ENSG00000164941	-0.709734	1.30408e-64	<0.001
BCAM_AT_13.2_NA_NA	ENSG00000116750	0.711993	1.33782e-64	<0.001
PVRL2_AT_10_NA_NA	ENSG00000143799	0.710804	1.36462e-64	<0.001
PVRL2_AT_6_NA_NA	ENSG00000143799	-0.710804	1.36462e-64	<0.001
GLI4_AT_3.4_NA_NA	ENSG00000247626	0.714857	1.36943e-64	<0.001
TMPO_AT_10_NA_NA	ENSG00000148773	-0.709623	1.39031e-64	<0.001
NME1-NME2_AP_1_NA_NA	ENSG00000155660	0.709615	1.39577e-64	<0.001
SLC25A29_AP_3.1_NA_NA	ENSG00000129317	0.732935	1.42749e-64	<0.001
NME1-NME2_AP_1_NA_NA	ENSG00000091127	0.709495	1.49977e-64	<0.001
RAPGEF3_AT_18.2_NA_NA	ENSG00000143799	0.709406	1.58172e-64	<0.001
RAPGEF3_AT_30_NA_NA	ENSG00000143799	-0.709406	1.58172e-64	<0.001
NME1-NME2_AP_1_NA_NA	ENSG00000136261	0.709383	1.60283e-64	<0.001
BCAM_AT_15_NA_NA	ENSG00000116750	-0.712188	1.67695e-64	<0.001
GLUL_AD_1.3:1.4_1.2_2	ENSG00000137804	0.720973	1.73323e-64	<0.001
ZNF771_AT_4_NA_NA	ENSG00000183011	0.720298	1.81495e-64	<0.001
RPS24_ES_5.2_4_6	ENSG00000155660	-0.709164	1.8258e-64	<0.001
DFNB31_AP_6.1_NA_NA	ENSG00000172922	-0.726926	1.84896e-64	<0.001
NARG2_AT_16_NA_NA	ENSG00000119285	-0.715512	1.85919e-64	<0.001
NARG2_AT_9.2_NA_NA	ENSG00000119285	0.715512	1.85919e-64	<0.001
CYP46A1_AT_9.2_NA_NA	ENSG00000183808	0.755987	1.88047e-64	<0.001
FAM60A_AP_2_NA_NA	ENSG00000239672	-0.728663	1.97087e-64	<0.001
DNAJC19_ES_5.1:5.2_4_6	ENSG00000059573	0.710711	2.02604e-64	<0.001
RUVBL1_AT_12_NA_NA	ENSG00000146858	-0.711833	2.06468e-64	<0.001
RUVBL1_AT_13_NA_NA	ENSG00000146858	0.711833	2.06468e-64	<0.001
FN1_ES_40.1:40.2_39_40.4	ENSG00000155660	0.709512	2.08097e-64	<0.001
LRRFIP1_AT_26_NA_NA	ENSG00000059573	-0.709399	2.22719e-64	<0.001
RUFY3_AT_22_NA_NA	ENSG00000116750	-0.708776	2.29411e-64	<0.001
STRA13_ES_3.1_2_4.1	ENSG00000239672	-0.708744	2.33716e-64	<0.001
NFYB_AP_2_NA_NA	ENSG00000142544	0.715658	2.41629e-64	<0.001
KIF13A_ES_40_39_41.1	ENSG00000104413	0.720994	2.4388e-64	<0.001
SLC39A3_AT_2.2_NA_NA	ENSG00000117593	0.72512	2.61329e-64	<0.001
ATPIF1_RI_2.2:2.3_2.1_2.4	ENSG00000116750	0.70844	2.80495e-64	<0.001
SLC35A2_AT_5.3_NA_NA	ENSG00000239672	0.710734	2.81612e-64	<0.001
NARG2_AT_16_NA_NA	ENSG00000059573	-0.714784	2.86406e-64	<0.001
NARG2_AT_9.2_NA_NA	ENSG00000059573	0.714784	2.86406e-64	<0.001
NME1-NME2_AP_1_NA_NA	ENSG00000174371	0.708388	2.88513e-64	<0.001
CAPN8_AT_22_NA_NA	ENSG00000158435	-0.715859	3.04121e-64	<0.001
CAPN8_AT_11_NA_NA	ENSG00000158435	0.715859	3.04121e-64	<0.001
INF2_AT_5.2_NA_NA	ENSG00000182134	0.708787	3.19826e-64	<0.001
INF2_AT_23_NA_NA	ENSG00000182134	-0.708787	3.19826e-64	<0.001
ZNF771_AT_4_NA_NA	ENSG00000143799	-0.719253	3.36687e-64	<0.001
CYP46A1_AT_17_NA_NA	ENSG00000183808	-0.75569	3.3964e-64	<0.001
MROH1_AT_14_NA_NA	ENSG00000129317	0.713282	3.47617e-64	<0.001
MROH1_AT_45_NA_NA	ENSG00000129317	-0.713282	3.47617e-64	<0.001
IFT20_ES_2.1:2.2_1_3	ENSG00000119285	0.711531	3.47865e-64	<0.001
SMARCC2_AD_28.2:28.3_28.1_29	ENSG00000137804	0.757606	3.69741e-64	<0.001
H2AFV_AT_5_NA_NA	ENSG00000124942	-0.707912	3.82101e-64	<0.001
CFLAR_AP_2_NA_NA	ENSG00000059573	-0.70844	3.92688e-64	<0.001
GLI4_AT_4_NA_NA	ENSG00000247626	-0.713622	4.02137e-64	<0.001
GPS2_AT_11_NA_NA	ENSG00000146858	0.746628	4.09464e-64	<0.001
GPS2_AT_10_NA_NA	ENSG00000146858	-0.746628	4.09464e-64	<0.001
SLC39A3_AT_3.2_NA_NA	ENSG00000117593	-0.724351	4.11122e-64	<0.001
GSN_AP_14_NA_NA	ENSG00000143799	-0.724318	4.19175e-64	<0.001
GLI4_AT_3.4_NA_NA	ENSG00000164941	0.712961	4.19242e-64	<0.001
LLGL2_AT_28.2_NA_NA	ENSG00000146858	-0.708321	4.1977e-64	<0.001
EPS15L1_AT_24_NA_NA	ENSG00000143799	-0.707741	4.20906e-64	<0.001
ATPIF1_RI_2.2:2.3_2.1_2.4	ENSG00000177700	-0.7077	4.31199e-64	<0.001
GLUL_AD_1.3:1.4_1.2_2	ENSG00000106462	0.719418	4.32325e-64	<0.001
ADAMTS2_AT_11_NA_NA	ENSG00000136261	-0.721222	4.32325e-64	<0.001
ADAMTS2_AT_23_NA_NA	ENSG00000136261	0.721222	4.32325e-64	<0.001
SLC25A29_AP_1_NA_NA	ENSG00000142544	0.730286	4.73879e-64	<0.001
COMMD5_AP_2.1_NA_NA	ENSG00000254726	0.718027	4.85245e-64	<0.001
COMMD5_AP_1_NA_NA	ENSG00000254726	-0.718027	4.85245e-64	<0.001
FAM72A_AT_6_NA_NA	ENSG00000164941	0.709769	4.94467e-64	<0.001
TGIF1_AP_4.1_NA_NA	ENSG00000172922	0.715535	5.19539e-64	<0.001
FAM60A_AP_1_NA_NA	ENSG00000239672	0.72763	5.22587e-64	<0.001
ZNF771_AT_3_NA_NA	ENSG00000116750	0.718489	5.25288e-64	<0.001
TIMM8B_ES_2_1_3	ENSG00000136261	0.707922	5.29388e-64	<0.001
MBNL1_ES_8_7_9	ENSG00000104413	0.726357	5.33377e-64	<0.001
TNPO2_AP_1_NA_NA	ENSG00000059573	0.733856	5.3395e-64	<0.001
SLC39A3_AT_2.2_NA_NA	ENSG00000233927	-0.723808	5.64046e-64	<0.001
LLGL2_AT_12.2_NA_NA	ENSG00000146858	0.708372	5.69431e-64	<0.001
ATG16L2_AT_17_NA_NA	ENSG00000091127	-0.709398	6.14673e-64	<0.001
KLC1_AT_19_NA_NA	ENSG00000104413	-0.706956	6.68489e-64	<0.001
CFLAR_AP_2_NA_NA	ENSG00000116750	-0.707487	6.85327e-64	<0.001
NFYB_AP_1_NA_NA	ENSG00000142544	-0.714469	6.87223e-64	<0.001
PVRL2_AT_10_NA_NA	ENSG00000164934	0.708048	6.89473e-64	<0.001
PVRL2_AT_6_NA_NA	ENSG00000164934	-0.708048	6.89473e-64	<0.001
SLC25A29_AP_1_NA_NA	ENSG00000116750	-0.729645	6.90976e-64	<0.001
SLK_ES_13_12_14	ENSG00000177469	-0.720411	6.97387e-64	<0.001
SMARCC2_AD_28.2:28.3_28.1_29	ENSG00000155660	0.756269	8.23016e-64	<0.001
ITGB4_ES_35_34_36	ENSG00000197381	0.734378	8.35817e-64	<0.001
NADK_AP_3_NA_NA	ENSG00000177700	0.723128	8.45111e-64	<0.001
NUTF2_AP_2.1_NA_NA	ENSG00000101811	-0.709391	8.69509e-64	<0.001
SLC11A2_AT_23.3_NA_NA	ENSG00000116750	-0.708123	9.29266e-64	<0.001
SMARCC2_ES_18_17_19	ENSG00000239672	-0.712751	9.45852e-64	<0.001
UNC119_AP_2.1_NA_NA	ENSG00000129317	0.714418	1.00483e-63	<0.001
UNC119_AP_1_NA_NA	ENSG00000129317	-0.714418	1.00483e-63	<0.001
RAPGEF3_AT_18.2_NA_NA	ENSG00000059573	0.706137	1.08323e-63	<0.001
RAPGEF3_AT_30_NA_NA	ENSG00000059573	-0.706137	1.08323e-63	<0.001
SEPT8_AT_14_NA_NA	ENSG00000124787	-0.706603	1.15529e-63	<0.001
VGLL4_AP_6_NA_NA	ENSG00000172922	-0.717153	1.15865e-63	<0.001
CLSTN1_ES_3_2_4	ENSG00000011465	0.728774	1.16074e-63	<0.001
ATPIF1_RI_2.2:2.3_2.1_2.4	ENSG00000117593	0.706009	1.16698e-63	<0.001
RUFY3_AT_22_NA_NA	ENSG00000146858	-0.705958	1.20245e-63	<0.001
SEPT8_AT_14_NA_NA	ENSG00000164934	-0.706502	1.22302e-63	<0.001
ANAPC5_AA_9.1_8.3_9.2	ENSG00000174371	0.710496	1.26725e-63	<0.001
FAM72A_AT_2_NA_NA	ENSG00000233927	0.709859	1.30788e-63	<0.001
FAM72A_AT_6_NA_NA	ENSG00000124787	0.708114	1.3094e-63	<0.001
SLC39A3_AT_3.2_NA_NA	ENSG00000233927	0.722384	1.3094e-63	<0.001
GLI4_AT_3.4_NA_NA	ENSG00000146858	0.711014	1.31481e-63	<0.001
CLSTN1_ES_3_2_4	ENSG00000177469	0.72851	1.35291e-63	<0.001
FCRL5_AT_10.2_NA_NA	ENSG00000129317	0.736116	1.35701e-63	<0.001
EPS15L1_AT_24_NA_NA	ENSG00000247626	-0.705741	1.36085e-63	<0.001
LLGL2_AT_12.2_NA_NA	ENSG00000183011	-0.706871	1.37576e-63	<0.001
GLI4_AT_4_NA_NA	ENSG00000164941	-0.711501	1.3906e-63	<0.001
COL6A3_ES_6_5_7	ENSG00000106462	0.726581	1.39716e-63	<0.001
FAM72A_AT_2_NA_NA	ENSG00000103550	-0.709711	1.4193e-63	<0.001
ZNF771_AT_4_NA_NA	ENSG00000172922	0.716785	1.42843e-63	<0.001
SLC25A29_AP_3.1_NA_NA	ENSG00000142544	-0.729024	1.43955e-63	<0.001
LRRC32_AP_1_NA_NA	ENSG00000059573	-0.756371	1.76736e-63	<0.001
LRRC32_AP_2_NA_NA	ENSG00000059573	0.756371	1.76736e-63	<0.001
NUTF2_AP_1_NA_NA	ENSG00000101811	0.708735	1.79202e-63	<0.001
SQSTM1_AP_3_NA_NA	ENSG00000172922	0.708735	1.79202e-63	<0.001
LLGL2_AT_28.2_NA_NA	ENSG00000183011	0.70578	1.86287e-63	<0.001
CTNND1_ES_3:4.1:4.2:4.3_2.1_5	ENSG00000104967	0.721165	1.86791e-63	<0.001
RAPGEF3_AT_18.2_NA_NA	ENSG00000233927	-0.705111	1.96709e-63	<0.001
RAPGEF3_AT_30_NA_NA	ENSG00000233927	0.705111	1.96709e-63	<0.001
ATP9B_AT_5_NA_NA	ENSG00000164941	0.705668	1.98573e-63	<0.001
LRRC32_AP_1_NA_NA	ENSG00000174371	-0.756165	1.99173e-63	<0.001
LRRC32_AP_2_NA_NA	ENSG00000174371	0.756165	1.99173e-63	<0.001
SLC25A29_AP_3.1_NA_NA	ENSG00000116750	0.728472	1.99229e-63	<0.001
RUVBL1_AT_12_NA_NA	ENSG00000083312	-0.70787	2.11004e-63	<0.001
RUVBL1_AT_13_NA_NA	ENSG00000083312	0.70787	2.11004e-63	<0.001
NFYB_AP_2_NA_NA	ENSG00000174371	-0.711893	2.19787e-63	<0.001
C5orf56_AT_7_NA_NA	ENSG00000183808	-0.705476	2.21774e-63	<0.001
ATP9B_AT_31.3_NA_NA	ENSG00000164941	-0.705452	2.24743e-63	<0.001
SLC11A2_AT_22.2_NA_NA	ENSG00000116750	0.70648	2.4193e-63	<0.001
SEPT8_AT_12.3_NA_NA	ENSG00000124787	0.704752	2.42091e-63	<0.001
NADK_AP_3_NA_NA	ENSG00000172922	0.7213	2.46266e-63	<0.001
FAM72A_AT_2_NA_NA	ENSG00000129317	-0.70875	2.48698e-63	<0.001
ABCF2_AT_15.2_NA_NA	ENSG00000155660	0.744889	2.5182e-63	<0.001
ABCF2_AT_16_NA_NA	ENSG00000155660	-0.744889	2.5182e-63	<0.001
ATP5C1_ES_9_8.1_10	ENSG00000239672	0.704649	2.5646e-63	<0.001
SULT1A3_AP_1.1_NA_NA	ENSG00000233927	0.705745	2.64724e-63	<0.001
MBNL1_ES_8_7_9	ENSG00000254726	0.72361	2.67821e-63	<0.001
SLC35A2_AT_5.3_NA_NA	ENSG00000130826	0.706858	2.70959e-63	<0.001
SNRPA1_ES_6_5_7	ENSG00000124787	0.705566	2.93973e-63	<0.001
PPIE_AT_12_NA_NA	ENSG00000239672	-0.705542	2.98021e-63	<0.001
ATPIF1_RI_2.2:2.3_2.1_2.4	ENSG00000183011	-0.704333	3.08706e-63	<0.001
TIMM8B_ES_2_1_3	ENSG00000101811	0.704883	3.12923e-63	<0.001
FAM72A_AT_2_NA_NA	ENSG00000183808	-0.708352	3.13288e-63	<0.001
SMPDL3A_ES_2_1_3	ENSG00000233927	-0.721434	3.25136e-63	<0.001
C20orf96_AT_9.2_NA_NA	ENSG00000119285	0.711171	3.33875e-63	<0.001
C20orf96_AT_11_NA_NA	ENSG00000119285	-0.711171	3.33875e-63	<0.001
TMEM230_AD_1.2:1.3_1.1_4	ENSG00000182134	0.71412	3.36413e-63	<0.001
EVL_AP_3_NA_NA	ENSG00000233927	-0.709981	3.36413e-63	<0.001
H2AFV_AT_6_NA_NA	ENSG00000159176	0.704127	3.47041e-63	<0.001
ANAPC5_AA_9.1_8.3_9.2	ENSG00000155660	0.708739	3.50517e-63	<0.001
SLC35A2_AT_6_NA_NA	ENSG00000239672	-0.706894	3.71625e-63	<0.001
KLC1_AT_14.3_NA_NA	ENSG00000104413	0.70451	3.88232e-63	<0.001
TMEM230_AD_1.2:1.3_1.1_4	ENSG00000158435	0.713832	3.98209e-63	<0.001
LRRFIP1_AT_21_NA_NA	ENSG00000101811	0.703883	4.0026e-63	<0.001
TUBB3_AP_1_NA_NA	ENSG00000155660	-0.726637	4.03185e-63	<0.001
ADAMTS2_AT_11_NA_NA	ENSG00000106462	-0.717375	4.114e-63	<0.001
ADAMTS2_AT_23_NA_NA	ENSG00000106462	0.717375	4.114e-63	<0.001
ATG16L2_AT_18_NA_NA	ENSG00000091127	0.705546	4.14291e-63	<0.001
SULT1A3_AP_2.1_NA_NA	ENSG00000158435	0.707844	4.19504e-63	<0.001
NME1-NME2_AP_8.1_NA_NA	ENSG00000091127	-0.703716	4.4025e-63	<0.001
GLI4_AT_4_NA_NA	ENSG00000146858	-0.709469	4.52558e-63	<0.001
TPGS2_AT_11_NA_NA	ENSG00000164934	-0.70356	4.82721e-63	<0.001
PPFIA1_ES_28_27.1_29	ENSG00000137804	0.771046	4.91416e-63	<0.001
FN1_AA_40.1:40.2:40.3_39_40.4	ENSG00000148773	0.704078	4.98349e-63	<0.001
TUBB3_AP_1_NA_NA	ENSG00000174371	-0.726209	5.17595e-63	<0.001
NCOR2_AD_46.2_46.1_47	ENSG00000155660	0.704566	5.24132e-63	<0.001
COMMD5_AP_2.1_NA_NA	ENSG00000164941	0.713928	5.31676e-63	<0.001
COMMD5_AP_1_NA_NA	ENSG00000164941	-0.713928	5.31676e-63	<0.001
VAMP2_RI_5.2_5.1_5.3	ENSG00000106462	0.706232	5.44681e-63	<0.001
NFYB_AP_1_NA_NA	ENSG00000174371	0.71089	5.52687e-63	<0.001
SEPT9_AP_8_NA_NA	ENSG00000174371	-0.714426	5.6325e-63	<0.001
SEPT8_AT_14_NA_NA	ENSG00000130826	-0.703855	5.65869e-63	<0.001
RAPGEF3_AT_18.2_NA_NA	ENSG00000158435	0.703248	5.76264e-63	<0.001
RAPGEF3_AT_30_NA_NA	ENSG00000158435	-0.703248	5.76264e-63	<0.001
RAPGEF3_AT_18.2_NA_NA	ENSG00000071794	0.703245	5.76552e-63	<0.001
RAPGEF3_AT_30_NA_NA	ENSG00000071794	-0.703245	5.76552e-63	<0.001
ZNF771_AT_4_NA_NA	ENSG00000083312	-0.71428	6.12012e-63	<0.001
RIMKLB_AT_8.2_NA_NA	ENSG00000183808	0.703673	6.27447e-63	<0.001
RIMKLB_AT_11_NA_NA	ENSG00000183808	-0.703673	6.27447e-63	<0.001
GSN_AP_9_NA_NA	ENSG00000137804	0.705965	6.33921e-63	<0.001
SULT1A3_AP_2.1_NA_NA	ENSG00000130826	0.707098	6.44564e-63	<0.001
CCNL2_AT_12_NA_NA	ENSG00000182134	-0.706434	6.76624e-63	<0.001
TTC7A_AP_3_NA_NA	ENSG00000158435	-0.718268	7.02201e-63	<0.001
TTC7A_AP_1_NA_NA	ENSG00000158435	0.718268	7.02201e-63	<0.001
CCNL2_AT_6.3_NA_NA	ENSG00000182134	0.705779	7.05239e-63	<0.001
CASP1_RI_10.2_10.1_10.3	ENSG00000213741	-0.705199	7.05239e-63	<0.001
TIMM8B_ES_2_1_3	ENSG00000164941	0.703455	7.10641e-63	<0.001
UNK_AT_5_NA_NA	ENSG00000172922	-0.702868	7.15499e-63	<0.001
FN1_AA_40.1:40.2:40.3_39_40.4	ENSG00000106462	0.70343	7.19971e-63	<0.001
RUFY3_AP_1_NA_NA	ENSG00000233927	0.716361	7.36418e-63	<0.001
MAGED2_AP_3_NA_NA	ENSG00000059573	0.735132	7.43937e-63	<0.001
SLC11A2_AT_22.2_NA_NA	ENSG00000129317	0.704525	7.43937e-63	<0.001
BICD2_RI_7.2_7.1_7.3	ENSG00000172922	-0.719353	7.56297e-63	<0.001
RUFY3_AT_22_NA_NA	ENSG00000117593	-0.702764	7.57896e-63	<0.001
GLI4_AT_3.4_NA_NA	ENSG00000153944	0.70794	7.75242e-63	<0.001
SLC11A2_AT_23.3_NA_NA	ENSG00000129317	-0.704394	8.01592e-63	<0.001
SEPT8_AT_14_NA_NA	ENSG00000164941	-0.703224	8.09637e-63	<0.001
GLI4_AT_3.4_NA_NA	ENSG00000130826	0.707847	8.17567e-63	<0.001
UNK_AT_21_NA_NA	ENSG00000083312	-0.702596	8.34545e-63	<0.001
ZNF771_AT_3_NA_NA	ENSG00000129317	0.713681	8.60233e-63	<0.001
EPS15L1_AT_16.3_NA_NA	ENSG00000164934	0.702543	8.60233e-63	<0.001
UNC119_AP_2.1_NA_NA	ENSG00000146858	0.710564	9.32363e-63	<0.001
UNC119_AP_1_NA_NA	ENSG00000146858	-0.710564	9.32363e-63	<0.001
PTS_ES_4_3_5	ENSG00000059573	0.70526	9.47732e-63	<0.001
CCNL2_AT_12_NA_NA	ENSG00000071794	-0.705706	1.02635e-62	<0.001
ZNF771_AT_4_NA_NA	ENSG00000065183	-0.713367	1.03265e-62	<0.001
CCNL2_AT_6.3_NA_NA	ENSG00000071794	0.705108	1.03555e-62	<0.001
ATP6V0B_ES_2.1:2.2_1.1_3.2	ENSG00000172922	-0.714556	1.03862e-62	<0.001
CAPN8_AT_22_NA_NA	ENSG00000101811	-0.709749	1.0581e-62	<0.001
CAPN8_AT_11_NA_NA	ENSG00000101811	0.709749	1.0581e-62	<0.001
TFDP2_AP_1_NA_NA	ENSG00000233927	0.739104	1.0581e-62	<0.001
TFDP2_AP_5_NA_NA	ENSG00000233927	-0.739104	1.0581e-62	<0.001
CFLAR_AP_2_NA_NA	ENSG00000136261	-0.702713	1.08426e-62	<0.001
RIMKLB_AT_8.2_NA_NA	ENSG00000142544	-0.702701	1.08952e-62	<0.001
RIMKLB_AT_11_NA_NA	ENSG00000142544	0.702701	1.08952e-62	<0.001
MYO18A_ES_41_40_42	ENSG00000159176	0.708515	1.08952e-62	<0.001
SEPT8_AT_12.3_NA_NA	ENSG00000164934	0.702128	1.08952e-62	<0.001
PPIE_AT_12_NA_NA	ENSG00000124787	-0.703245	1.10838e-62	<0.001
CNOT3_AP_2.1_NA_NA	ENSG00000172922	-0.721716	1.1362e-62	<0.001
CNOT3_AP_1_NA_NA	ENSG00000172922	0.721716	1.1362e-62	<0.001
SEPT8_AT_14_NA_NA	ENSG00000074800	-0.702599	1.15326e-62	<0.001
ITGBL1_AT_12.2_NA_NA	ENSG00000129250	-0.70304	1.24757e-62	<0.001
ITGBL1_AT_13_NA_NA	ENSG00000129250	0.70304	1.24757e-62	<0.001
PEX26_AT_9_NA_NA	ENSG00000117593	-0.724612	1.28831e-62	<0.001
PEX26_AT_5_NA_NA	ENSG00000117593	0.724612	1.28831e-62	<0.001
SULT1A3_AP_1.1_NA_NA	ENSG00000116750	-0.702942	1.31924e-62	<0.001
LRRFIP1_AT_26_NA_NA	ENSG00000101811	-0.702232	1.42783e-62	<0.001
MROH1_AT_14_NA_NA	ENSG00000065183	0.70687	1.42928e-62	<0.001
MROH1_AT_45_NA_NA	ENSG00000065183	-0.70687	1.42928e-62	<0.001
GPS2_AT_11_NA_NA	ENSG00000059573	0.740521	1.46828e-62	<0.001
GPS2_AT_10_NA_NA	ENSG00000059573	-0.740521	1.46828e-62	<0.001
RPL21_AD_1.3:1.4_1.2_2	ENSG00000134030	0.712728	1.48272e-62	<0.001
C5orf56_AT_7_NA_NA	ENSG00000119285	-0.702145	1.4969e-62	<0.001
KLC1_AT_19_NA_NA	ENSG00000103550	-0.701563	1.50338e-62	<0.001
SMPDL3A_ES_2_1_3	ENSG00000059573	0.718644	1.61355e-62	<0.001
SEPT8_AT_14_NA_NA	ENSG00000103550	-0.701962	1.66509e-62	<0.001
FMO5_AT_10_NA_NA	ENSG00000116750	-0.70655	1.71774e-62	<0.001
LMO7_ES_12_9_13	ENSG00000177469	0.723482	1.72453e-62	<0.001
FAM72A_AP_1_NA_NA	ENSG00000117593	-0.752434	1.77004e-62	<0.001
COMMD5_AP_2.1_NA_NA	ENSG00000137804	0.711755	1.83958e-62	<0.001
COMMD5_AP_1_NA_NA	ENSG00000137804	-0.711755	1.83958e-62	<0.001
TFDP2_AP_1_NA_NA	ENSG00000142544	0.738141	1.84114e-62	<0.001
TFDP2_AP_5_NA_NA	ENSG00000142544	-0.738141	1.84114e-62	<0.001
MXI1_AP_1_NA_NA	ENSG00000059573	0.718943	1.93304e-62	<0.001
HBP1_AD_1.2_1.1_4	ENSG00000059573	-0.714598	2.02081e-62	<0.001
CFH_AT_10_NA_NA	ENSG00000137804	-0.701012	2.06517e-62	<0.001
NME1-NME2_AP_8.1_NA_NA	ENSG00000136261	-0.701007	2.07025e-62	<0.001
EXD3_AT_27_NA_NA	ENSG00000155660	-0.729447	2.1214e-62	<0.001
CFH_AT_23_NA_NA	ENSG00000137804	0.701492	2.17893e-62	<0.001
SESN1_AP_1_NA_NA	ENSG00000233927	-0.718697	2.22813e-62	<0.001
SLC35A2_AT_5.3_NA_NA	ENSG00000137804	0.703143	2.28116e-62	<0.001
SAFB2_AT_21_NA_NA	ENSG00000071794	-0.707792	2.31232e-62	<0.001
SAFB2_AT_6.2_NA_NA	ENSG00000071794	0.707792	2.31232e-62	<0.001
SESN1_AP_2_NA_NA	ENSG00000233927	0.718582	2.37778e-62	<0.001
INF2_AT_5.2_NA_NA	ENSG00000101811	0.70133	2.38664e-62	<0.001
INF2_AT_23_NA_NA	ENSG00000101811	-0.70133	2.38664e-62	<0.001
GLI4_AT_4_NA_NA	ENSG00000153944	-0.706521	2.43782e-62	<0.001
PARD3_ES_20_19.3_21	ENSG00000177469	-0.741642	2.44183e-62	<0.001
FN1_ES_40.1:40.2_39_40.4	ENSG00000254726	0.701234	2.51986e-62	<0.001
BMP2K_AT_17_NA_NA	ENSG00000183808	0.702924	2.58051e-62	<0.001
GSN_AP_14_NA_NA	ENSG00000164934	-0.717189	2.61157e-62	<0.001
GLI4_AT_4_NA_NA	ENSG00000130826	-0.706381	2.63964e-62	<0.001
RBM5_AT_6.4_NA_NA	ENSG00000071794	0.709908	2.66552e-62	<0.001
RBM5_AT_25_NA_NA	ENSG00000071794	-0.709908	2.66552e-62	<0.001
C12orf66_AT_4_NA_NA	ENSG00000129317	-0.704529	2.78743e-62	<0.001
C12orf66_AT_3.2_NA_NA	ENSG00000129317	0.704529	2.78743e-62	<0.001
EPS15L1_AT_16.3_NA_NA	ENSG00000101811	0.700444	2.84688e-62	<0.001
KLC1_AT_19_NA_NA	ENSG00000148773	-0.700414	2.89559e-62	<0.001
EXD3_AT_3_NA_NA	ENSG00000074800	0.710337	2.93227e-62	<0.001
ACOT8_AT_7_NA_NA	ENSG00000083312	0.706731	3.01828e-62	<0.001
ACOT8_AT_8_NA_NA	ENSG00000083312	-0.706731	3.01828e-62	<0.001
FAM72A_AP_1_NA_NA	ENSG00000106462	-0.751463	3.1011e-62	<0.001
SULT1A3_AP_2.1_NA_NA	ENSG00000059573	0.704316	3.14419e-62	<0.001
TRIM11_AP_2.1_NA_NA	ENSG00000164941	0.714339	3.30377e-62	<0.001
HMGN1_AP_2_NA_NA	ENSG00000129317	-0.70363	3.33773e-62	<0.001
ATPIF1_RI_2.2:2.3_2.1_2.4	ENSG00000071794	0.700062	3.54344e-62	<0.001
DNAJC19_ES_5.1:5.2_4_6	ENSG00000136261	0.70171	3.71011e-62	<0.001
KLC1_AT_14.3_NA_NA	ENSG00000254726	0.700526	3.77616e-62	<0.001
NME1-NME2_AP_8.1_NA_NA	ENSG00000174371	-0.699902	3.88503e-62	<0.001
PAPOLA_RI_9.2_9.1_9.3	ENSG00000137804	-0.701547	4.0754e-62	<0.001
SLC11A2_AT_23.3_NA_NA	ENSG00000155660	-0.701536	4.09905e-62	<0.001
CREBZF_RI_2.2_2.1_2.3	ENSG00000172922	-0.708531	4.17731e-62	<0.001
SEPT9_AP_8_NA_NA	ENSG00000074800	-0.710824	4.41193e-62	<0.001
NKX2-1_RI_3.3_3.2_3.4	ENSG00000182134	0.714423	4.46761e-62	<0.001
C5orf56_AT_7_NA_NA	ENSG00000146858	-0.700163	4.65378e-62	<0.001
PTS_ES_4_3_5	ENSG00000254726	0.702459	4.69096e-62	<0.001
SET_AP_1_NA_NA	ENSG00000142544	-0.704141	4.8692e-62	<0.001
SPTBN1_AP_1_NA_NA	ENSG00000137834	0.729241	4.98862e-62	<0.001
SPTBN1_AP_3_NA_NA	ENSG00000137834	-0.729241	4.98862e-62	<0.001
PRMT2_ES_1.3_1.1_2	ENSG00000177469	0.701754	5.03461e-62	<0.001
IFT20_ES_2.1:2.2_1_3	ENSG00000183808	0.702912	5.0379e-62	<0.001
C12orf66_AT_4_NA_NA	ENSG00000083312	-0.703485	5.05846e-62	<0.001
C12orf66_AT_3.2_NA_NA	ENSG00000083312	0.703485	5.05846e-62	<0.001
RBM5_AT_6.4_NA_NA	ENSG00000183011	-0.708776	5.08632e-62	<0.001
RBM5_AT_25_NA_NA	ENSG00000183011	0.708776	5.08632e-62	<0.001
GSN_AP_9_NA_NA	ENSG00000174371	0.702291	5.13998e-62	<0.001
RAPGEF3_AT_18.2_NA_NA	ENSG00000164934	0.699352	5.29855e-62	<0.001
RAPGEF3_AT_30_NA_NA	ENSG00000164934	-0.699352	5.29855e-62	<0.001
SLC35A2_AT_5.3_NA_NA	ENSG00000117593	0.70165	5.31816e-62	<0.001
EHBP1_ES_18_17_19	ENSG00000177469	-0.709279	5.35291e-62	<0.001
ISLR_AP_2_NA_NA	ENSG00000148773	0.722672	5.60061e-62	<0.001
ISLR_AP_1_NA_NA	ENSG00000148773	-0.722672	5.60061e-62	<0.001
VDAC3_ES_5.2_4.1_6	ENSG00000155660	-0.729008	5.67214e-62	<0.001
FAM72A_AP_3.1_NA_NA	ENSG00000117593	0.751089	5.76027e-62	<0.001
SEPT8_AT_12.3_NA_NA	ENSG00000074800	0.699179	5.83659e-62	<0.001
SLC35A2_AT_5.3_NA_NA	ENSG00000182134	0.701248	6.70156e-62	<0.001
GLI4_AT_3.4_NA_NA	ENSG00000101811	0.704104	6.92255e-62	<0.001
PEX26_AT_9_NA_NA	ENSG00000083312	-0.721644	7.05363e-62	<0.001
PEX26_AT_5_NA_NA	ENSG00000083312	0.721644	7.05363e-62	<0.001
TRIM11_AP_1_NA_NA	ENSG00000164941	-0.713613	7.07139e-62	<0.001
SLC11A2_AT_22.2_NA_NA	ENSG00000155660	0.700523	7.2709e-62	<0.001
SAFB2_AT_21_NA_NA	ENSG00000233927	0.705777	7.2709e-62	<0.001
SAFB2_AT_6.2_NA_NA	ENSG00000233927	-0.705777	7.2709e-62	<0.001
MYO1G_AT_22_NA_NA	ENSG00000146858	-0.742418	7.36328e-62	<0.001
MYO1G_AT_12.2_NA_NA	ENSG00000146858	0.742418	7.36328e-62	<0.001
HDLBP_AP_2_NA_NA	ENSG00000059573	-0.707474	7.58836e-62	<0.001
TAF1D_AT_12.5_NA_NA	ENSG00000164941	-0.698717	7.58836e-62	<0.001
TAF1D_AT_6.2_NA_NA	ENSG00000164941	0.698717	7.58836e-62	<0.001
TMEM230_AD_1.2:1.3_1.1_4	ENSG00000136261	0.70861	7.82853e-62	<0.001
NME1-NME2_AP_1_NA_NA	ENSG00000153944	0.698627	7.98815e-62	<0.001
GSN_AP_9_NA_NA	ENSG00000155660	0.701494	8.07027e-62	<0.001
PVRL2_AT_10_NA_NA	ENSG00000153944	0.699746	8.11723e-62	<0.001
PVRL2_AT_6_NA_NA	ENSG00000153944	-0.699746	8.11723e-62	<0.001
SLC35A2_AT_6_NA_NA	ENSG00000119285	-0.701435	8.33309e-62	<0.001
GAS6_AP_10.1_NA_NA	ENSG00000177700	-0.718844	8.34623e-62	<0.001
BMP2K_AT_15.2_NA_NA	ENSG00000183808	-0.701413	8.43043e-62	<0.001
FAM72A_AT_2_NA_NA	ENSG00000119285	-0.70257	8.45792e-62	<0.001
NCOR2_AD_46.2_46.1_47	ENSG00000059573	0.699664	8.48851e-62	<0.001
ZNF771_AT_4_NA_NA	ENSG00000136261	-0.709648	8.53229e-62	<0.001
SLC25A29_AP_1_NA_NA	ENSG00000059573	-0.721279	8.6216e-62	<0.001
CFLAR_AP_2_NA_NA	ENSG00000164934	-0.699054	8.64296e-62	<0.001
SLC11A2_AT_22.2_NA_NA	ENSG00000065183	0.700192	8.71286e-62	<0.001
GAS6_AP_10.1_NA_NA	ENSG00000142544	-0.718657	9.26578e-62	<0.001
ADAMTS2_AT_11_NA_NA	ENSG00000182134	-0.711901	9.3139e-62	<0.001
ADAMTS2_AT_23_NA_NA	ENSG00000182134	0.711901	9.3139e-62	<0.001
MROH1_AT_14_NA_NA	ENSG00000101811	0.703545	9.3981e-62	<0.001
MROH1_AT_45_NA_NA	ENSG00000101811	-0.703545	9.3981e-62	<0.001
NUMB_ES_13_12_14	ENSG00000155660	0.711883	9.3981e-62	<0.001
H2AFV_AT_6_NA_NA	ENSG00000174371	-0.698327	9.3981e-62	<0.001
SLC11A2_AT_23.3_NA_NA	ENSG00000065183	-0.700007	9.65545e-62	<0.001
EPS15L1_AT_24_NA_NA	ENSG00000071794	-0.698263	9.74177e-62	<0.001
ATP9B_AT_5_NA_NA	ENSG00000143799	0.698837	9.74177e-62	<0.001
CCSER2_ES_11_10_12	ENSG00000239672	-0.71481	1.00322e-61	<0.001
ATP9B_AT_31.3_NA_NA	ENSG00000143799	-0.698776	1.00808e-61	<0.001
GSN_AP_14_NA_NA	ENSG00000116750	-0.714793	1.01175e-61	<0.001
PPIE_AT_12_NA_NA	ENSG00000155660	-0.699206	1.09623e-61	<0.001
FAM72A_AP_3.1_NA_NA	ENSG00000106462	0.749915	1.12706e-61	<0.001
RBM5_AT_6.4_NA_NA	ENSG00000116750	0.707279	1.18036e-61	<0.001
RBM5_AT_25_NA_NA	ENSG00000116750	-0.707279	1.18036e-61	<0.001
TMPO_AT_4_NA_NA	ENSG00000148773	0.697818	1.25639e-61	<0.001
SLC11A2_AT_23.3_NA_NA	ENSG00000174371	-0.699521	1.27353e-61	<0.001
IFT20_ES_2.1:2.2_1_3	ENSG00000182134	0.701237	1.29048e-61	<0.001
SEPT8_AT_12.3_NA_NA	ENSG00000103550	0.697734	1.31702e-61	<0.001
SLC39A3_AT_2.2_NA_NA	ENSG00000129317	0.714328	1.32041e-61	<0.001
BCAM_AT_13.2_NA_NA	ENSG00000065183	0.700017	1.33313e-61	<0.001
CAPN8_AT_22_NA_NA	ENSG00000164934	-0.705269	1.3425e-61	<0.001
CAPN8_AT_11_NA_NA	ENSG00000164934	0.705269	1.3425e-61	<0.001
TRABD2A_AT_5_NA_NA	ENSG00000083312	0.747519	1.34386e-61	<0.001
TRABD2A_AT_8_NA_NA	ENSG00000083312	-0.747519	1.34386e-61	<0.001
RAPGEF3_AT_18.2_NA_NA	ENSG00000136261	0.697629	1.39318e-61	<0.001
RAPGEF3_AT_30_NA_NA	ENSG00000136261	-0.697629	1.39318e-61	<0.001
LYRM5_AT_4_NA_NA	ENSG00000183011	-0.703966	1.43691e-61	<0.001
LYRM5_AT_3.4_NA_NA	ENSG00000183011	0.703966	1.43691e-61	<0.001
SLC39A3_AT_3.2_NA_NA	ENSG00000129317	-0.714139	1.46473e-61	<0.001
H2AFV_AT_6_NA_NA	ENSG00000177469	0.697486	1.50976e-61	<0.001
SMARCC2_AD_28.2:28.3_28.1_29	ENSG00000106462	0.747269	1.55156e-61	<0.001
RNF149_AT_9_NA_NA	ENSG00000124787	-0.697404	1.58127e-61	<0.001
RNF149_AT_7_NA_NA	ENSG00000124787	0.697404	1.58127e-61	<0.001
SLC44A1_AT_17_NA_NA	ENSG00000103550	-0.697925	1.62914e-61	<0.001
SLC44A1_AT_16.4_NA_NA	ENSG00000103550	0.697925	1.62914e-61	<0.001
VDAC3_ES_5.2_4.1_6	ENSG00000239672	-0.727105	1.66188e-61	<0.001
MBNL1_ES_8_7_9	ENSG00000136261	0.716309	1.72811e-61	<0.001
ATP5C1_ES_9_8.1_10	ENSG00000137804	0.697211	1.76326e-61	<0.001
COMMD5_AP_2.1_NA_NA	ENSG00000101811	0.707717	1.80297e-61	<0.001
COMMD5_AP_1_NA_NA	ENSG00000101811	-0.707717	1.80297e-61	<0.001
TMEM230_AD_1.2:1.3_1.1_4	ENSG00000116750	0.707073	1.85216e-61	<0.001
NCOR2_AD_46.2_46.1_47	ENSG00000239672	0.698239	1.88795e-61	<0.001
TMEM230_AD_1.2:1.3_1.1_4	ENSG00000164934	0.707032	1.89398e-61	<0.001
CFH_AT_10_NA_NA	ENSG00000148773	-0.697051	1.92552e-61	<0.001
SEPT8_AT_12.3_NA_NA	ENSG00000164941	0.697053	1.92552e-61	<0.001
NFYB_AP_2_NA_NA	ENSG00000183011	0.704034	1.92552e-61	<0.001
INF2_AT_5.2_NA_NA	ENSG00000174371	0.697617	1.93286e-61	<0.001
INF2_AT_23_NA_NA	ENSG00000174371	-0.697617	1.93286e-61	<0.001
TRIM11_AP_2.1_NA_NA	ENSG00000143799	0.711187	1.95186e-61	<0.001
NADK_AP_3_NA_NA	ENSG00000183011	0.713533	2.05815e-61	<0.001
GLI4_AT_4_NA_NA	ENSG00000101811	-0.702731	2.06415e-61	<0.001
LYRM5_AT_4_NA_NA	ENSG00000059573	0.703243	2.15477e-61	<0.001
LYRM5_AT_3.4_NA_NA	ENSG00000059573	-0.703243	2.15477e-61	<0.001
SULT1A3_AP_1.1_NA_NA	ENSG00000129317	-0.697971	2.18983e-61	<0.001
SLC11A2_AT_22.2_NA_NA	ENSG00000101811	0.698519	2.22632e-61	<0.001
TIMM8B_ES_2_1_3	ENSG00000164934	0.697361	2.23128e-61	<0.001
EPS15L1_AT_24_NA_NA	ENSG00000091127	-0.696751	2.27643e-61	<0.001
PI4KB_ES_2:3_1_4	ENSG00000117593	0.713965	2.27655e-61	<0.001
NME1-NME2_AP_8.1_NA_NA	ENSG00000177700	0.696725	2.30703e-61	<0.001
LRRC32_AP_1_NA_NA	ENSG00000137804	-0.747945	2.32055e-61	<0.001
LRRC32_AP_2_NA_NA	ENSG00000137804	0.747945	2.32055e-61	<0.001
COL6A3_ES_6_5_7	ENSG00000079308	-0.717633	2.32698e-61	<0.001
BCAM_AT_15_NA_NA	ENSG00000065183	-0.699577	2.34712e-61	<0.001
VAMP2_RI_5.2_5.1_5.3	ENSG00000164941	0.699562	2.36612e-61	<0.001
CFH_AT_23_NA_NA	ENSG00000148773	0.697184	2.45806e-61	<0.001
MXI1_AP_3_NA_NA	ENSG00000254726	-0.716198	2.59639e-61	<0.001
TRIM11_AP_1_NA_NA	ENSG00000143799	-0.711236	2.66987e-61	<0.001
SLC25A29_AP_3.1_NA_NA	ENSG00000059573	0.719881	2.68962e-61	<0.001
RBPMS_AT_16_NA_NA	ENSG00000239672	-0.697025	2.68962e-61	<0.001
GSN_AP_9_NA_NA	ENSG00000074800	0.699305	2.73675e-61	<0.001
SLC35A2_AT_5.3_NA_NA	ENSG00000153944	0.698695	2.78302e-61	<0.001
SLC11A2_AT_23.3_NA_NA	ENSG00000101811	-0.698086	2.8306e-61	<0.001
RUFY3_AP_1_NA_NA	ENSG00000059573	-0.70986	2.92343e-61	<0.001
FAM72A_AP_1_NA_NA	ENSG00000130826	-0.747479	3.02974e-61	<0.001
SESN1_AP_1_NA_NA	ENSG00000177700	-0.714039	3.08481e-61	<0.001
VKORC1_ES_4.1:4.2_2_6	ENSG00000172922	-0.724686	3.14261e-61	<0.001
SMARCC2_AD_28.2:28.3_28.1_29	ENSG00000239672	0.746011	3.16479e-61	<0.001
SLC11A2_AT_23.3_NA_NA	ENSG00000164934	-0.69777	3.38862e-61	<0.001
FCRL5_AT_10.2_NA_NA	ENSG00000083312	0.726445	3.46591e-61	<0.001
STX16_ES_7_6_8	ENSG00000172922	0.71074	3.53211e-61	<0.001
SAFB2_AT_21_NA_NA	ENSG00000177700	0.702922	3.58823e-61	<0.001
SAFB2_AT_6.2_NA_NA	ENSG00000177700	-0.702922	3.58823e-61	<0.001
HMGN1_AP_8.1_NA_NA	ENSG00000129317	0.699878	3.82254e-61	<0.001
ACOT8_AT_7_NA_NA	ENSG00000065183	0.702189	3.89087e-61	<0.001
ACOT8_AT_8_NA_NA	ENSG00000065183	-0.702189	3.89087e-61	<0.001
ENAH_ES_13_12_14	ENSG00000124942	-0.712978	3.96772e-61	<0.001
LSR_ES_5_3_6	ENSG00000059573	-0.700954	4.02485e-61	<0.001
ATPIF1_RI_2.2:2.3_2.1_2.4	ENSG00000155660	0.695643	4.24297e-61	<0.001
TPGS2_AT_11_NA_NA	ENSG00000117593	-0.695634	4.26221e-61	<0.001
SPTBN1_AP_1_NA_NA	ENSG00000134030	0.725361	4.44344e-61	<0.001
SPTBN1_AP_3_NA_NA	ENSG00000134030	-0.725361	4.44344e-61	<0.001
TVP23C_AT_10_NA_NA	ENSG00000172922	-0.700764	4.47998e-61	<0.001
GPS2_AT_11_NA_NA	ENSG00000182134	0.734493	4.55265e-61	<0.001
GPS2_AT_10_NA_NA	ENSG00000182134	-0.734493	4.55265e-61	<0.001
PPIE_AT_12_NA_NA	ENSG00000137804	-0.69664	4.6157e-61	<0.001
DUSP18_AT_2.5_NA_NA	ENSG00000116750	0.702464	4.63744e-61	<0.001
NUTF2_AP_2.1_NA_NA	ENSG00000148773	-0.698358	4.65639e-61	<0.001
ABCC3_RI_16.2_16.1_16.3	ENSG00000182134	-0.718274	4.66479e-61	<0.001
TMEM230_AD_1.2:1.3_1.1_4	ENSG00000143799	0.705393	4.73428e-61	<0.001
ZNF771_AT_4_NA_NA	ENSG00000117593	-0.706576	4.76845e-61	<0.001
GLI4_AT_3.4_NA_NA	ENSG00000071794	0.700577	4.96259e-61	<0.001
NFATC4_RI_12.3_12.2_12.4	ENSG00000182134	0.698237	4.97989e-61	<0.001
ABCC3_RI_16.2_16.1_16.3	ENSG00000116750	-0.718141	5.02252e-61	<0.001
SNRPA1_ES_6_5_7	ENSG00000254726	0.696466	5.07514e-61	<0.001
ATPIF1_RI_2.2:2.3_2.1_2.4	ENSG00000146858	0.69528	5.17631e-61	<0.001
TPGS2_AT_10_NA_NA	ENSG00000124787	0.695272	5.19815e-61	<0.001
PDLIM5_AA_8.1_6.1_8.2	ENSG00000074800	0.743705	5.33439e-61	<0.001
SULT1A3_AP_2.1_NA_NA	ENSG00000183808	0.699276	5.33439e-61	<0.001
EPB41L2_ES_17:18_14_20.1	ENSG00000177469	0.708168	5.36602e-61	<0.001
NFYB_AP_1_NA_NA	ENSG00000183011	-0.702733	5.53687e-61	<0.001
SESN1_AP_2_NA_NA	ENSG00000177700	0.712973	5.59513e-61	<0.001
SUGP2_AT_14_NA_NA	ENSG00000233927	0.695691	5.66201e-61	<0.001
SUGP2_AT_12.6_NA_NA	ENSG00000233927	-0.695691	5.66201e-61	<0.001
SEPT9_AP_8_NA_NA	ENSG00000136261	-0.706261	5.67059e-61	<0.001
LEMD2_AP_1.1_NA_NA	ENSG00000233927	0.732742	5.73912e-61	<0.001
LEMD2_AP_2.1_NA_NA	ENSG00000233927	-0.732742	5.73912e-61	<0.001
COL16A1_ES_44_43_45.1	ENSG00000137804	0.713514	5.8254e-61	<0.001
CFH_AT_10_NA_NA	ENSG00000106462	-0.695022	5.96197e-61	<0.001
EXD3_AT_3_NA_NA	ENSG00000158435	0.704941	6.07168e-61	<0.001
CFH_AT_23_NA_NA	ENSG00000106462	0.695549	6.11884e-61	<0.001
MROH1_AT_14_NA_NA	ENSG00000155660	0.70019	6.12532e-61	<0.001
MROH1_AT_45_NA_NA	ENSG00000155660	-0.70019	6.12532e-61	<0.001
KIAA1328_AT_12_NA_NA	ENSG00000071794	0.697266	6.16004e-61	<0.001
NFATC4_RI_12.3_12.2_12.4	ENSG00000158435	0.697808	6.29365e-61	<0.001
PPFIA1_ES_28_27.1_29	ENSG00000239672	0.762664	6.38102e-61	<0.001
INF2_AT_5.2_NA_NA	ENSG00000083312	0.695439	6.4916e-61	<0.001
INF2_AT_23_NA_NA	ENSG00000083312	-0.695439	6.4916e-61	<0.001
ADAMTS2_AT_11_NA_NA	ENSG00000130826	-0.708323	6.87639e-61	<0.001
ADAMTS2_AT_23_NA_NA	ENSG00000130826	0.708323	6.87639e-61	<0.001
EPB41L2_ES_17:18_14_20.1	ENSG00000159176	0.707693	6.96994e-61	<0.001
ZNF771_AT_4_NA_NA	ENSG00000183808	-0.705881	6.98926e-61	<0.001
SH3KBP1_AP_1_NA_NA	ENSG00000233927	0.724465	7.28441e-61	<0.001
BCAM_AT_15_NA_NA	ENSG00000164934	-0.697532	7.33527e-61	<0.001
GPR56_AP_3.1_NA_NA	ENSG00000059573	-0.72891	7.73882e-61	<0.001
GGT1_AP_15.1_NA_NA	ENSG00000059573	-0.735485	8.02216e-61	<0.001
RPS24_ES_5.2_4_6	ENSG00000059573	-0.694463	8.13688e-61	<0.001
ATP9B_AT_5_NA_NA	ENSG00000091127	0.694966	8.47046e-61	<0.001
GSN_AP_9_NA_NA	ENSG00000143799	0.697241	8.64638e-61	<0.001
UNK_AT_5_NA_NA	ENSG00000065183	0.694342	8.70341e-61	<0.001
ATP9B_AT_31.3_NA_NA	ENSG00000183011	0.694917	8.70341e-61	<0.001
SEPT8_AT_14_NA_NA	ENSG00000101811	-0.694841	9.08432e-61	<0.001
ADAMTS2_AT_11_NA_NA	ENSG00000117593	-0.707796	9.23401e-61	<0.001
ADAMTS2_AT_23_NA_NA	ENSG00000117593	0.707796	9.23401e-61	<0.001
FAM160A2_AT_9.2_NA_NA	ENSG00000183011	-0.702358	9.46869e-61	<0.001
TAOK2_AT_16.3_NA_NA	ENSG00000116750	0.694185	9.483e-61	<0.001
TAOK2_AT_19_NA_NA	ENSG00000116750	-0.694185	9.483e-61	<0.001
ATP9B_AT_5_NA_NA	ENSG00000183011	-0.694761	9.483e-61	<0.001
NUTF2_AP_2.1_NA_NA	ENSG00000129317	-0.697028	9.71488e-61	<0.001
ATP9B_AT_31.3_NA_NA	ENSG00000091127	-0.694685	9.88496e-61	<0.001
FAM72A_AP_3.1_NA_NA	ENSG00000130826	0.746036	1.01418e-60	<0.001
PEX26_AT_9_NA_NA	ENSG00000116750	-0.716862	1.02098e-60	<0.001
PEX26_AT_5_NA_NA	ENSG00000116750	0.716862	1.02098e-60	<0.001
PPIE_AT_10_NA_NA	ENSG00000239672	0.694603	1.03395e-60	<0.001
NARF_AP_1_NA_NA	ENSG00000239672	-0.733661	1.0489e-60	<0.001
NARF_AP_2_NA_NA	ENSG00000239672	0.733661	1.0489e-60	<0.001
C19orf24_AP_1_NA_NA	ENSG00000142544	0.709974	1.06218e-60	<0.001
LRRFIP1_AT_21_NA_NA	ENSG00000247626	0.693891	1.11628e-60	<0.001
CFLAR_AP_2_NA_NA	ENSG00000119285	-0.694431	1.13798e-60	<0.001
IFT20_ES_2.1:2.2_1_3	ENSG00000059573	0.697304	1.15033e-60	<0.001
TAF1D_AT_12.5_NA_NA	ENSG00000119285	-0.693775	1.19016e-60	<0.001
TAF1D_AT_6.2_NA_NA	ENSG00000119285	0.693775	1.19016e-60	<0.001
TRABD2A_AT_5_NA_NA	ENSG00000129317	0.74363	1.20909e-60	<0.001
TRABD2A_AT_8_NA_NA	ENSG00000129317	-0.74363	1.20909e-60	<0.001
RBM15_AT_1.2_NA_NA	ENSG00000129317	0.717151	1.23315e-60	<0.001
GLUL_AD_1.3:1.4_1.2_2	ENSG00000174371	0.705438	1.24865e-60	<0.001
C7orf49_AD_1.2_1.1_2.1	ENSG00000129317	-0.704237	1.24882e-60	<0.001
RUFY3_AT_22_NA_NA	ENSG00000071794	-0.693599	1.31153e-60	<0.001
MACF1_ES_107_106_108	ENSG00000177469	-0.695304	1.32835e-60	<0.001
NUTF2_AP_1_NA_NA	ENSG00000148773	0.696991	1.3688e-60	<0.001
PEX26_AT_9_NA_NA	ENSG00000119285	-0.716265	1.42372e-60	<0.001
PEX26_AT_5_NA_NA	ENSG00000119285	0.716265	1.42372e-60	<0.001
ATG16L2_AT_17_NA_NA	ENSG00000101811	-0.695743	1.43571e-60	<0.001
SLC35A2_AT_5.3_NA_NA	ENSG00000158435	0.695676	1.49055e-60	<0.001
SLC11A2_AT_22.2_NA_NA	ENSG00000164934	0.695086	1.49937e-60	<0.001
PTS_ES_4_3_5	ENSG00000174371	0.696216	1.52335e-60	<0.001
SLC11A2_AT_22.2_NA_NA	ENSG00000174371	0.69505	1.52898e-60	<0.001
GLI4_AT_4_NA_NA	ENSG00000071794	-0.699116	1.53929e-60	<0.001
EPS15L1_AT_16.3_NA_NA	ENSG00000143799	0.693288	1.55723e-60	<0.001
LYRM5_AT_4_NA_NA	ENSG00000071794	0.699636	1.59803e-60	<0.001
LYRM5_AT_3.4_NA_NA	ENSG00000071794	-0.699636	1.59803e-60	<0.001
NUTF2_AP_1_NA_NA	ENSG00000129317	0.696567	1.73188e-60	<0.001
KLC1_AT_19_NA_NA	ENSG00000254726	-0.693054	1.77605e-60	<0.001
TMPO_AT_4_NA_NA	ENSG00000136261	0.692996	1.83454e-60	<0.001
RBM26_ES_14_13.2_15	ENSG00000177469	0.708993	1.83454e-60	<0.001
SEPT8_AT_12.3_NA_NA	ENSG00000130826	0.69298	1.85015e-60	<0.001
C19orf24_AP_2_NA_NA	ENSG00000142544	-0.708362	1.85366e-60	<0.001
OGFOD3_ES_9_8_10	ENSG00000172922	-0.695249	1.8882e-60	<0.001
RIMKLB_AT_8.2_NA_NA	ENSG00000183011	-0.693427	1.98594e-60	<0.001
RIMKLB_AT_11_NA_NA	ENSG00000183011	0.693427	1.98594e-60	<0.001
UNK_AT_21_NA_NA	ENSG00000183011	0.692812	2.03085e-60	<0.001
PPFIA1_ES_28_27.1_29	ENSG00000155660	0.760625	2.03899e-60	<0.001
CAST_ES_8.2_7.1_9	ENSG00000011465	0.70334	2.05435e-60	<0.001
PVRL2_AT_10_NA_NA	ENSG00000247626	0.693938	2.05435e-60	<0.001
PVRL2_AT_6_NA_NA	ENSG00000247626	-0.693938	2.05435e-60	<0.001
FAM72A_AP_1_NA_NA	ENSG00000116750	-0.743905	2.26958e-60	<0.001
IL1R1_AP_3_NA_NA	ENSG00000233927	0.707846	2.47588e-60	<0.001
RBM15_AT_3_NA_NA	ENSG00000129317	-0.715243	2.51999e-60	<0.001
SEPT9_AP_8_NA_NA	ENSG00000134030	0.703521	2.60242e-60	<0.001
C20orf96_AT_9.2_NA_NA	ENSG00000146858	0.699343	2.61656e-60	<0.001
C20orf96_AT_11_NA_NA	ENSG00000146858	-0.699343	2.61656e-60	<0.001
PTS_ES_4_3_5	ENSG00000177469	-0.695157	2.74839e-60	<0.001
EPB41L2_ES_17:18_14_20.1	ENSG00000197381	0.705212	2.77336e-60	<0.001
SPTBN1_AP_1_NA_NA	ENSG00000059573	-0.722015	2.86254e-60	<0.001
SPTBN1_AP_3_NA_NA	ENSG00000059573	0.722015	2.86254e-60	<0.001
KLC1_AT_14.3_NA_NA	ENSG00000196793	0.692749	2.89651e-60	<0.001
NCOR2_AD_46.2_46.1_47	ENSG00000137804	0.693299	2.93909e-60	<0.001
PVRL2_AT_10_NA_NA	ENSG00000071794	0.693276	2.97293e-60	<0.001
PVRL2_AT_6_NA_NA	ENSG00000071794	-0.693276	2.97293e-60	<0.001
FAM160A2_AT_9.2_NA_NA	ENSG00000182134	0.700293	2.97293e-60	<0.001
CPNE1_AP_1.1_NA_NA	ENSG00000172922	0.705061	3.00692e-60	<0.001
CPNE1_AP_4_NA_NA	ENSG00000172922	-0.705061	3.00692e-60	<0.001
TVP23C_AT_9.2_NA_NA	ENSG00000083312	-0.693231	3.04403e-60	<0.001
SLC25A29_AP_1_NA_NA	ENSG00000143799	-0.714861	3.10694e-60	<0.001
ACOT2_AD_2.3_2.2_3	ENSG00000233927	0.698974	3.20248e-60	<0.001
PDLIM5_AA_8.1_6.1_8.2	ENSG00000155660	0.740499	3.22409e-60	<0.001
BCAM_AT_13.2_NA_NA	ENSG00000164934	0.694268	3.25004e-60	<0.001
SMPDL3A_ES_2_1_3	ENSG00000129317	0.70918	3.25962e-60	<0.001
ACOT8_AT_7_NA_NA	ENSG00000182134	0.698349	3.25962e-60	<0.001
ACOT8_AT_8_NA_NA	ENSG00000182134	-0.698349	3.25962e-60	<0.001
TIMM8B_ES_2_1_3	ENSG00000183011	-0.692506	3.29836e-60	<0.001
PDLIM5_AA_8.1_6.1_8.2	ENSG00000137804	0.740411	3.37933e-60	<0.001
SNRPA1_ES_6_5_7	ENSG00000101811	0.692997	3.4573e-60	<0.001
COMMD5_AP_2.1_NA_NA	ENSG00000130826	0.702375	3.50005e-60	<0.001
COMMD5_AP_1_NA_NA	ENSG00000130826	-0.702375	3.50005e-60	<0.001
TAOK2_AT_16.3_NA_NA	ENSG00000129317	0.691758	3.62776e-60	<0.001
TAOK2_AT_19_NA_NA	ENSG00000129317	-0.691758	3.62776e-60	<0.001
FAM72A_AT_2_NA_NA	ENSG00000096696	-0.695787	3.67115e-60	<0.001
ATG16L2_AT_18_NA_NA	ENSG00000101811	0.693338	3.94269e-60	<0.001
PTS_ES_4_3_5	ENSG00000137804	0.694492	3.94966e-60	<0.001
PVRL2_AT_10_NA_NA	ENSG00000155660	0.692751	3.95732e-60	<0.001
PVRL2_AT_6_NA_NA	ENSG00000155660	-0.692751	3.95732e-60	<0.001
INF2_AT_5.2_NA_NA	ENSG00000183808	0.692165	3.97565e-60	<0.001
INF2_AT_23_NA_NA	ENSG00000183808	-0.692165	3.97565e-60	<0.001
RAPGEF3_AT_18.2_NA_NA	ENSG00000146858	0.691584	3.98433e-60	<0.001
RAPGEF3_AT_30_NA_NA	ENSG00000146858	-0.691584	3.98433e-60	<0.001
RUVBL1_AT_12_NA_NA	ENSG00000183808	-0.694425	4.08454e-60	<0.001
RUVBL1_AT_13_NA_NA	ENSG00000183808	0.694425	4.08454e-60	<0.001
LRRFIP1_AT_26_NA_NA	ENSG00000247626	-0.692089	4.13919e-60	<0.001
LRRFIP1_AT_21_NA_NA	ENSG00000182134	0.691484	4.20776e-60	<0.001
GPR56_AP_3.1_NA_NA	ENSG00000155660	-0.725818	4.31385e-60	<0.001
FAM72A_AT_2_NA_NA	ENSG00000124787	-0.695446	4.42179e-60	<0.001
MARK3_ES_17:18_16_19	ENSG00000011465	0.692512	4.50308e-60	<0.001
DNAJC19_ES_5.1:5.2_4_6	ENSG00000239672	0.693087	4.50893e-60	<0.001
EXD3_AT_3_NA_NA	ENSG00000239672	0.701248	4.67616e-60	<0.001
SMARCC2_AD_28.2:28.3_28.1_29	ENSG00000159176	-0.741156	4.82432e-60	<0.001
VDAC3_ES_5.2_4.1_6	ENSG00000136261	-0.721038	4.8858e-60	<0.001
TAF1D_AT_12.5_NA_NA	ENSG00000233927	0.691079	5.26998e-60	<0.001
TAF1D_AT_6.2_NA_NA	ENSG00000233927	-0.691079	5.26998e-60	<0.001
TPGS2_AT_11_NA_NA	ENSG00000129317	-0.69106	5.32484e-60	<0.001
SPTBN1_AP_1_NA_NA	ENSG00000148773	-0.720882	5.32629e-60	<0.001
SPTBN1_AP_3_NA_NA	ENSG00000148773	0.720882	5.32629e-60	<0.001
STXBP2_AP_1_NA_NA	ENSG00000134030	-0.692769	5.37285e-60	<0.001
ATG16L2_AT_17_NA_NA	ENSG00000130826	-0.693314	5.4738e-60	<0.001
TMPO_AT_10_NA_NA	ENSG00000101811	-0.690993	5.51367e-60	<0.001
MXI1_AP_3_NA_NA	ENSG00000130826	-0.710666	5.59099e-60	<0.001
UNC119_AP_2.1_NA_NA	ENSG00000183808	0.699059	5.8359e-60	<0.001
UNC119_AP_1_NA_NA	ENSG00000183808	-0.699059	5.8359e-60	<0.001
RPL21_AD_1.3:1.4_1.2_2	ENSG00000239672	-0.702006	5.95587e-60	<0.001
TMEM230_AD_1.2:1.3_1.1_4	ENSG00000117593	0.700805	5.96356e-60	<0.001
RAPGEF3_AT_18.2_NA_NA	ENSG00000155660	0.690841	5.98608e-60	<0.001
RAPGEF3_AT_30_NA_NA	ENSG00000155660	-0.690841	5.98608e-60	<0.001
SLC39A3_AT_2.2_NA_NA	ENSG00000143799	0.707452	5.9905e-60	<0.001
FAM72A_AP_1_NA_NA	ENSG00000155660	-0.742108	6.15534e-60	<0.001
SET_AP_3_NA_NA	ENSG00000059573	-0.694836	6.16986e-60	<0.001
HMGN1_AP_2_NA_NA	ENSG00000183808	-0.694189	6.39582e-60	<0.001
ZNF141_AT_5_NA_NA	ENSG00000233927	0.69828	6.45305e-60	<0.001
ZNF141_AT_4.2_NA_NA	ENSG00000233927	-0.69828	6.45305e-60	<0.001
SLC39A3_AT_2.2_NA_NA	ENSG00000059573	0.707292	6.5399e-60	<0.001
KIAA1328_AT_12_NA_NA	ENSG00000172922	-0.692955	6.64964e-60	<0.001
TMPO_AT_10_NA_NA	ENSG00000136261	-0.69064	6.6767e-60	<0.001
NUTF2_AP_2.1_NA_NA	ENSG00000182134	-0.693513	6.7253e-60	<0.001
L3HYPDH_AP_2_NA_NA	ENSG00000172922	-0.735699	6.82535e-60	<0.001
L3HYPDH_AP_1_NA_NA	ENSG00000172922	0.735699	6.82535e-60	<0.001
RPS24_ES_5.2_4_6	ENSG00000164934	-0.690594	6.8356e-60	<0.001
SEPT8_AT_14_NA_NA	ENSG00000143799	-0.691115	7.04543e-60	<0.001
SLC11A2_AT_23.3_NA_NA	ENSG00000143799	-0.69226	7.07497e-60	<0.001
ATP9B_AT_31.3_NA_NA	ENSG00000138376	-0.691072	7.21107e-60	<0.001
SLC39A3_AT_3.2_NA_NA	ENSG00000183011	0.70711	7.21158e-60	<0.001
ZNF69_AT_4.2_NA_NA	ENSG00000233927	-0.705846	7.36724e-60	<0.001
ZNF69_AT_5_NA_NA	ENSG00000233927	0.705846	7.36724e-60	<0.001
SNRPA1_ES_6_5_7	ENSG00000136261	0.691585	7.45581e-60	<0.001
ATG16L2_AT_18_NA_NA	ENSG00000130826	0.692106	7.69124e-60	<0.001
TPGS2_AT_11_NA_NA	ENSG00000136261	-0.69034	7.85443e-60	<0.001
ATP9B_AT_5_NA_NA	ENSG00000138376	0.690885	7.98472e-60	<0.001
FAM72A_AP_3.1_NA_NA	ENSG00000116750	0.742325	8.02063e-60	<0.001
KLC1_AT_19_NA_NA	ENSG00000196793	-0.69025	8.25327e-60	<0.001
QKI_AT_8.7_NA_NA	ENSG00000177469	0.690218	8.39423e-60	<0.001
QKI_AT_9_NA_NA	ENSG00000177469	-0.690218	8.39423e-60	<0.001
CFH_AT_10_NA_NA	ENSG00000174371	-0.690133	8.80197e-60	<0.001
STXBP2_AP_1_NA_NA	ENSG00000239672	0.691849	8.85522e-60	<0.001
LYRM5_AT_4_NA_NA	ENSG00000143799	0.696486	9.0006e-60	<0.001
LYRM5_AT_3.4_NA_NA	ENSG00000143799	-0.696486	9.0006e-60	<0.001
CFH_AT_23_NA_NA	ENSG00000174371	0.690664	9.00119e-60	<0.001
ATP5C1_ES_9_8.1_10	ENSG00000011465	-0.690046	9.21866e-60	<0.001
SLC39A3_AT_2.2_NA_NA	ENSG00000183011	-0.706656	9.23627e-60	<0.001
SLC25A29_AP_3.1_NA_NA	ENSG00000143799	0.713477	9.31769e-60	<0.001
INF2_AT_5.2_NA_NA	ENSG00000239672	0.690598	9.31769e-60	<0.001
INF2_AT_23_NA_NA	ENSG00000239672	-0.690598	9.31769e-60	<0.001
SLC11A2_AT_23.3_NA_NA	ENSG00000183808	-0.691745	9.34295e-60	<0.001
SNRPA1_ES_6_5_7	ENSG00000117593	0.691163	9.3668e-60	<0.001
EPS15L1_AT_16.3_NA_NA	ENSG00000136261	0.690007	9.3899e-60	<0.001
SEPT9_AP_8_NA_NA	ENSG00000142544	0.701138	9.50139e-60	<0.001
USP48_AT_27_NA_NA	ENSG00000183808	-0.692865	9.52459e-60	<0.001
USP48_AT_11.2_NA_NA	ENSG00000183808	0.692865	9.52459e-60	<0.001
KIAA1328_AT_12_NA_NA	ENSG00000164941	0.692218	9.89031e-60	<0.001
SLC11A2_AT_23.3_NA_NA	ENSG00000059573	-0.691539	1.04567e-59	<0.001
FAM160A2_AT_12_NA_NA	ENSG00000183011	0.698552	1.05839e-59	<0.001
BCAM_AT_15_NA_NA	ENSG00000101811	-0.692626	1.0881e-59	<0.001
ATG16L2_AT_17_NA_NA	ENSG00000177700	0.692012	1.10865e-59	<0.001
MROH1_AT_14_NA_NA	ENSG00000136261	0.694915	1.11386e-59	<0.001
MROH1_AT_45_NA_NA	ENSG00000136261	-0.694915	1.11386e-59	<0.001
EXD3_AT_27_NA_NA	ENSG00000130826	-0.71818	1.14977e-59	<0.001
VDAC3_ES_5.2_4.1_6	ENSG00000137804	-0.719465	1.15075e-59	<0.001
EPS15L1_AT_16.3_NA_NA	ENSG00000183011	-0.689594	1.17702e-59	<0.001
TMPO_AT_4_NA_NA	ENSG00000074800	0.689577	1.18691e-59	<0.001
TRIM11_AP_1_NA_NA	ENSG00000158435	-0.704359	1.18691e-59	<0.001
C20orf96_AT_9.2_NA_NA	ENSG00000129317	0.696546	1.19702e-59	<0.001
C20orf96_AT_11_NA_NA	ENSG00000129317	-0.696546	1.19702e-59	<0.001
CAPN8_AT_22_NA_NA	ENSG00000177700	0.697051	1.25562e-59	<0.001
CAPN8_AT_11_NA_NA	ENSG00000177700	-0.697051	1.25562e-59	<0.001
STXBP2_AP_17.1_NA_NA	ENSG00000134030	0.691773	1.25996e-59	<0.001
COMMD5_AP_2.1_NA_NA	ENSG00000143799	0.69994	1.31678e-59	<0.001
COMMD5_AP_1_NA_NA	ENSG00000143799	-0.69994	1.31678e-59	<0.001
NUTF2_AP_1_NA_NA	ENSG00000182134	0.692808	1.35099e-59	<0.001
LRRC32_AP_1_NA_NA	ENSG00000239672	-0.740662	1.36044e-59	<0.001
LRRC32_AP_2_NA_NA	ENSG00000239672	0.740662	1.36044e-59	<0.001
CYP46A1_AT_9.2_NA_NA	ENSG00000083312	0.736491	1.36446e-59	<0.001
LRRFIP1_AT_26_NA_NA	ENSG00000182134	-0.689835	1.40985e-59	<0.001
ZNF141_AT_5_NA_NA	ENSG00000172922	0.696808	1.43193e-59	<0.001
ZNF141_AT_4.2_NA_NA	ENSG00000172922	-0.696808	1.43193e-59	<0.001
CSNK1G3_ES_13_12_14	ENSG00000177469	0.711384	1.46725e-59	<0.001
GPS2_AT_11_NA_NA	ENSG00000233927	-0.728208	1.47328e-59	<0.001
GPS2_AT_10_NA_NA	ENSG00000233927	0.728208	1.47328e-59	<0.001
ZNF771_AT_4_NA_NA	ENSG00000142544	0.700328	1.47469e-59	<0.001
SH3BP1_AT_21_NA_NA	ENSG00000116750	0.69089	1.48359e-59	<0.001
SH3BP1_AT_20.3_NA_NA	ENSG00000116750	-0.69089	1.48359e-59	<0.001
PPIE_AT_10_NA_NA	ENSG00000124787	0.689698	1.51535e-59	<0.001
NARG2_AT_16_NA_NA	ENSG00000116750	-0.695434	1.58872e-59	<0.001
NARG2_AT_9.2_NA_NA	ENSG00000116750	0.695434	1.58872e-59	<0.001
CCNL2_AT_6.3_NA_NA	ENSG00000059573	0.691918	1.59333e-59	<0.001
TPGS2_AT_11_NA_NA	ENSG00000164941	-0.688999	1.62129e-59	<0.001
MTA3_AT_22_NA_NA	ENSG00000137834	0.689517	1.67363e-59	<0.001
SLC11A2_AT_22.2_NA_NA	ENSG00000183808	0.690655	1.68672e-59	<0.001
TRIM11_AP_2.1_NA_NA	ENSG00000158435	0.703086	1.70007e-59	<0.001
MBNL1_ES_8_7_9	ENSG00000239672	0.707943	1.74849e-59	<0.001
SULT1A3_AP_2.1_NA_NA	ENSG00000153944	0.69291	1.75013e-59	<0.001
SLC39A3_AT_3.2_NA_NA	ENSG00000143799	-0.705467	1.7568e-59	<0.001
STXBP2_AP_17.1_NA_NA	ENSG00000239672	-0.691111	1.80302e-59	<0.001
DUSP18_AT_2.5_NA_NA	ENSG00000183808	0.69573	1.86353e-59	<0.001
EPS15L1_AT_16.3_NA_NA	ENSG00000130826	0.688652	1.96148e-59	<0.001
SPAG9_ES_30_29_31	ENSG00000197381	0.696768	2.021e-59	<0.001
SLC11A2_AT_22.2_NA_NA	ENSG00000143799	0.690173	2.20104e-59	<0.001
ATG16L2_AT_18_NA_NA	ENSG00000177700	-0.690162	2.2137e-59	<0.001
CCNL2_AT_12_NA_NA	ENSG00000059573	-0.691899	2.21709e-59	<0.001
ENAH_ES_13_12_14	ENSG00000011465	-0.705654	2.22498e-59	<0.001
GLI4_AT_3.4_NA_NA	ENSG00000136261	0.693641	2.22789e-59	<0.001
EPS15L1_AT_24_NA_NA	ENSG00000136261	-0.688416	2.23084e-59	<0.001
NME1-NME2_AP_1_NA_NA	ENSG00000177700	-0.68838	2.27565e-59	<0.001
PDLIM5_AA_8.1_6.1_8.2	ENSG00000174371	0.736861	2.3833e-59	<0.001
FAM72A_AP_3.1_NA_NA	ENSG00000155660	0.740336	2.39663e-59	<0.001
SMARCC2_AD_28.2:28.3_28.1_29	ENSG00000174371	0.73819	2.46375e-59	<0.001
KLC1_AT_14.3_NA_NA	ENSG00000103550	0.688788	2.49401e-59	<0.001
DNAJC19_ES_5.1:5.2_4_6	ENSG00000174371	0.689894	2.55968e-59	<0.001
FAM160A2_AT_12_NA_NA	ENSG00000182134	-0.6969	2.60169e-59	<0.001
TIMM8B_ES_2_1_3	ENSG00000083312	0.688659	2.67699e-59	<0.001
VEGFA_ES_7.1:8.1:8.2_6_9.1	ENSG00000124942	0.696844	2.68096e-59	<0.001
SLC39A3_AT_3.2_NA_NA	ENSG00000059573	-0.704671	2.71933e-59	<0.001
EVL_AP_1_NA_NA	ENSG00000183011	0.693828	2.77055e-59	<0.001
SAFB2_AT_21_NA_NA	ENSG00000059573	-0.694973	2.81917e-59	<0.001
SAFB2_AT_6.2_NA_NA	ENSG00000059573	0.694973	2.81917e-59	<0.001
EVL_AP_3_NA_NA	ENSG00000183011	-0.693758	2.87731e-59	<0.001
ATP5C1_ES_9_8.1_10	ENSG00000155660	0.68794	2.89029e-59	<0.001
TVP23C_AT_9.2_NA_NA	ENSG00000183808	-0.689053	2.95083e-59	<0.001
GSN_AP_9_NA_NA	ENSG00000059573	0.690785	2.95683e-59	<0.001
PPIE_AT_12_NA_NA	ENSG00000174371	-0.688982	3.0676e-59	<0.001
INF2_AT_5.2_NA_NA	ENSG00000137804	0.688367	3.13278e-59	<0.001
INF2_AT_23_NA_NA	ENSG00000137804	-0.688367	3.13278e-59	<0.001
GAS6_AP_10.1_NA_NA	ENSG00000116750	0.708091	3.17768e-59	<0.001
RBM5_AT_6.4_NA_NA	ENSG00000117593	0.6971	3.21897e-59	<0.001
RBM5_AT_25_NA_NA	ENSG00000117593	-0.6971	3.21897e-59	<0.001
CYP46A1_AT_17_NA_NA	ENSG00000083312	-0.735595	3.26077e-59	<0.001
TRABD2A_AT_5_NA_NA	ENSG00000116750	0.737667	3.2716e-59	<0.001
TRABD2A_AT_8_NA_NA	ENSG00000116750	-0.737667	3.2716e-59	<0.001
MROH1_AT_14_NA_NA	ENSG00000174371	0.692928	3.2716e-59	<0.001
MROH1_AT_45_NA_NA	ENSG00000174371	-0.692928	3.2716e-59	<0.001
STXBP2_AP_1_NA_NA	ENSG00000137804	0.68943	3.27877e-59	<0.001
TIMM8B_ES_2_1_3	ENSG00000153944	0.688217	3.38936e-59	<0.001
SLC11A2_AT_22.2_NA_NA	ENSG00000059573	0.689361	3.40507e-59	<0.001
ZNF771_AT_3_NA_NA	ENSG00000136261	0.698731	3.51293e-59	<0.001
BCAM_AT_15_NA_NA	ENSG00000137804	-0.690454	3.52831e-59	<0.001
NFYB_AP_2_NA_NA	ENSG00000134030	0.694552	3.53025e-59	<0.001
TAF1D_AT_12.5_NA_NA	ENSG00000143799	-0.687561	3.53543e-59	<0.001
TAF1D_AT_6.2_NA_NA	ENSG00000143799	0.687561	3.53543e-59	<0.001
HMGN1_AP_8.1_NA_NA	ENSG00000183808	0.691609	3.53995e-59	<0.001
SULT1A3_AP_2.1_NA_NA	ENSG00000254726	0.691588	3.58018e-59	<0.001
NCOR2_AD_46.2_46.1_47	ENSG00000174371	0.688589	3.78127e-59	<0.001
SULT1A3_AP_2.1_NA_NA	ENSG00000182134	0.691444	3.87554e-59	<0.001
ATPIF1_RI_2.2:2.3_2.1_2.4	ENSG00000101811	0.687381	3.89999e-59	<0.001
FBLN2_ES_11_10_12	ENSG00000079308	0.699681	4.02768e-59	<0.001
TMEM230_AD_1.2:1.3_1.1_4	ENSG00000183808	0.697263	4.06005e-59	<0.001
EHBP1_ES_18_17_19	ENSG00000174371	0.697255	4.07629e-59	<0.001
KLC1_AT_19_NA_NA	ENSG00000096696	-0.687268	4.14495e-59	<0.001
PAPOLA_RI_9.2_9.1_9.3	ENSG00000233927	0.688994	4.14822e-59	<0.001
CFLAR_AP_2_NA_NA	ENSG00000183808	-0.687798	4.24482e-59	<0.001
SLC35A2_AT_5.3_NA_NA	ENSG00000247626	0.689526	4.25357e-59	<0.001
FAM72A_AT_6_NA_NA	ENSG00000247626	0.689519	4.26742e-59	<0.001
NFYB_AP_2_NA_NA	ENSG00000116750	-0.694173	4.32615e-59	<0.001
GLI4_AT_3.4_NA_NA	ENSG00000155660	0.692361	4.43813e-59	<0.001
MROH1_AT_14_NA_NA	ENSG00000130826	0.69233	4.5122e-59	<0.001
MROH1_AT_45_NA_NA	ENSG00000130826	-0.69233	4.5122e-59	<0.001
TAOK2_AT_16.3_NA_NA	ENSG00000233927	-0.687068	4.61007e-59	<0.001
TAOK2_AT_19_NA_NA	ENSG00000233927	0.687068	4.61007e-59	<0.001
KIAA1328_AT_12_NA_NA	ENSG00000116750	0.689361	4.64504e-59	<0.001
FBLN2_ES_11_10_12	ENSG00000174371	-0.699383	4.71985e-59	<0.001
KIAA1328_AT_12_NA_NA	ENSG00000182134	0.689306	4.78436e-59	<0.001
NCOR2_AD_46.2_46.1_47	ENSG00000158435	0.688115	4.87437e-59	<0.001
STXBP2_AP_1_NA_NA	ENSG00000155660	0.68862	5.07511e-59	<0.001
SEPT8_AT_12.3_NA_NA	ENSG00000101811	0.686819	5.2824e-59	<0.001
MTA3_AT_18.2_NA_NA	ENSG00000137834	-0.687963	5.2988e-59	<0.001
NUTF2_AP_2.1_NA_NA	ENSG00000074800	-0.689678	5.35943e-59	<0.001
VAMP2_RI_5.2_5.1_5.3	ENSG00000183808	0.689663	5.40165e-59	<0.001
TPGS2_AT_11_NA_NA	ENSG00000183808	-0.686718	5.57773e-59	<0.001
FBLN2_ES_11_10_12	ENSG00000197381	0.699059	5.62937e-59	<0.001
RBM5_AT_6.4_NA_NA	ENSG00000182134	0.696042	5.6788e-59	<0.001
RBM5_AT_25_NA_NA	ENSG00000182134	-0.696042	5.6788e-59	<0.001
TAF1D_AT_12.5_NA_NA	ENSG00000071794	-0.686662	5.73791e-59	<0.001
TAF1D_AT_6.2_NA_NA	ENSG00000071794	0.686662	5.73791e-59	<0.001
PAPOLA_RI_9.2_9.1_9.3	ENSG00000174371	-0.68832	5.96528e-59	<0.001
CFLAR_AP_2_NA_NA	ENSG00000182134	-0.687097	6.19732e-59	<0.001
MYO1G_AT_22_NA_NA	ENSG00000129317	-0.730288	6.21564e-59	<0.001
MYO1G_AT_12.2_NA_NA	ENSG00000129317	0.730288	6.21564e-59	<0.001
RNF145_AP_2_NA_NA	ENSG00000172922	0.707423	6.3634e-59	<0.001
CFLAR_AP_2_NA_NA	ENSG00000130826	-0.687013	6.47994e-59	<0.001
GLI4_AT_4_NA_NA	ENSG00000136261	-0.692203	6.6349e-59	<0.001
GSN_AP_14_NA_NA	ENSG00000101811	-0.702982	6.74821e-59	<0.001
SULT1A3_AP_2.1_NA_NA	ENSG00000143799	0.690401	6.79578e-59	<0.001
STXBP2_AP_17.1_NA_NA	ENSG00000137804	-0.688625	6.913e-59	<0.001
SLC44A1_AT_17_NA_NA	ENSG00000074800	-0.68689	6.91899e-59	<0.001
SLC44A1_AT_16.4_NA_NA	ENSG00000074800	0.68689	6.91899e-59	<0.001
MXI1_AP_1_NA_NA	ENSG00000155660	0.704123	7.07593e-59	<0.001
QKI_AT_8.7_NA_NA	ENSG00000239672	-0.686152	7.56535e-59	<0.001
QKI_AT_9_NA_NA	ENSG00000239672	0.686152	7.56535e-59	<0.001
LIMCH1_ES_20_12.1_21	ENSG00000134030	0.718549	7.75115e-59	<0.001
H2AFV_AT_5_NA_NA	ENSG00000174371	0.686066	7.92771e-59	<0.001
NFYB_AP_1_NA_NA	ENSG00000134030	-0.693571	8.25208e-59	<0.001
SAFB2_AT_21_NA_NA	ENSG00000153944	-0.692942	8.41692e-59	<0.001
SAFB2_AT_6.2_NA_NA	ENSG00000153944	0.692942	8.41692e-59	<0.001
WDR20_AT_7.3_NA_NA	ENSG00000136261	0.68709	8.48729e-59	<0.001
ZNF771_AT_4_NA_NA	ENSG00000101811	-0.697074	8.57527e-59	<0.001
SMARCC2_ES_28.3_28.1_29	ENSG00000177469	-0.786062	8.57527e-59	<0.001
ATP5C1_ES_9_8.1_10	ENSG00000197381	-0.68589	8.70999e-59	<0.001
PAPOLA_RI_9.2_9.1_9.3	ENSG00000124787	-0.687597	8.80763e-59	<0.001
SCEL_ES_6_5_7	ENSG00000177469	-0.763648	8.93303e-59	<0.001
BCAM_AT_13.2_NA_NA	ENSG00000143799	0.688073	9.31642e-59	<0.001
KLC1_AT_19_NA_NA	ENSG00000012048	-0.685751	9.39063e-59	<0.001
KLC1_AT_19_NA_NA	ENSG00000106462	-0.685701	9.65116e-59	<0.001
MXI1_AP_3_NA_NA	ENSG00000106462	-0.705362	9.8935e-59	<0.001
INF2_AT_5.2_NA_NA	ENSG00000164941	0.686223	9.9221e-59	<0.001
INF2_AT_23_NA_NA	ENSG00000164941	-0.686223	9.9221e-59	<0.001
UNC119_AP_2.1_NA_NA	ENSG00000158435	0.693811	9.95476e-59	<0.001
UNC119_AP_1_NA_NA	ENSG00000158435	-0.693811	9.95476e-59	<0.001
BCAM_AT_13.2_NA_NA	ENSG00000101811	0.687865	1.04146e-58	<0.001
SEPT8_AT_12.3_NA_NA	ENSG00000143799	0.685529	1.05788e-58	<0.001
LIMCH1_ES_20_12.1_21	ENSG00000240563	0.717934	1.08022e-58	<0.001
LIMCH1_ES_20_12.1_21	ENSG00000159176	0.717933	1.08082e-58	<0.001
SPTBN1_AP_1_NA_NA	ENSG00000254726	-0.71533	1.08254e-58	<0.001
SPTBN1_AP_3_NA_NA	ENSG00000254726	0.71533	1.08254e-58	<0.001
PNISR_RI_9.2_9.1_9.3	ENSG00000183808	0.693035	1.09812e-58	<0.001
C18orf32_AD_1.2_1.1_3	ENSG00000158435	-0.689442	1.13885e-58	<0.001
SLC25A29_AP_1_NA_NA	ENSG00000158435	-0.708197	1.15517e-58	<0.001
FAM72A_AT_2_NA_NA	ENSG00000158435	-0.689333	1.20847e-58	<0.001
ISLR_AP_2_NA_NA	ENSG00000155660	0.708709	1.23158e-58	<0.001
ISLR_AP_1_NA_NA	ENSG00000155660	-0.708709	1.23158e-58	<0.001
SMARCC2_ES_18_17_19	ENSG00000174371	-0.691637	1.23467e-58	<0.001
NFYB_AP_1_NA_NA	ENSG00000116750	0.692817	1.23511e-58	<0.001
FAM72A_AT_6_NA_NA	ENSG00000103550	0.687531	1.24461e-58	<0.001
STXBP2_AP_17.1_NA_NA	ENSG00000155660	-0.68753	1.24461e-58	<0.001
EHBP1_ES_18_17_19	ENSG00000137804	0.69513	1.27901e-58	<0.001
LDB1_AP_2_NA_NA	ENSG00000124942	-0.693326	1.29059e-58	<0.001
LDB1_AP_1_NA_NA	ENSG00000124942	0.693326	1.29059e-58	<0.001
SLC11A2_AT_22.2_NA_NA	ENSG00000071794	0.686861	1.30561e-58	<0.001
PALLD_AP_13_NA_NA	ENSG00000239672	-0.724859	1.30561e-58	<0.001
RUVBL1_AT_12_NA_NA	ENSG00000183011	0.688008	1.31235e-58	<0.001
RUVBL1_AT_13_NA_NA	ENSG00000183011	-0.688008	1.31235e-58	<0.001
NUTF2_AP_1_NA_NA	ENSG00000074800	0.688584	1.31612e-58	<0.001
NLRP1_AT_19_NA_NA	ENSG00000116750	-0.685106	1.32204e-58	<0.001
PAPOLA_RI_9.2_9.1_9.3	ENSG00000143799	-0.686833	1.32204e-58	<0.001
CAPN8_AT_22_NA_NA	ENSG00000153944	-0.692629	1.3609e-58	<0.001
CAPN8_AT_11_NA_NA	ENSG00000153944	0.692629	1.3609e-58	<0.001
[truncated: 44,706 more rows]

## Sheet: Table S4
Table S4. The result of GO enrichment analysis based on RBP-regulated AASEs					terms highlighted were shown in Fig. 2a
ID	Description	GeneRatio	BgRatio	pvalue	p.adjust	qvalue	geneID	Count
GO:0043087	regulation of GTPase activity	64/1226	410/17913	4.24647e-10	1.65425e-06	1.5411e-06	ARHGEF11/MAPRE2/ALS2CL/SLIT2/RAPGEF2/EFNA5/RAPGEF6/RGS3/ARHGAP6/ARAP1/RAPGEF3/ARHGAP11A/GPS2/LLGL2/PRKG1/RASGRP2/SIPA1/AJUBA/RABEP2/VPS9D1/ABR/ARRB2/ARHGEF1/MAP4K4/DOCK10/SH3BP4/AGAP1/SH3BP1/RANGAP1/PLXNB1/RGS12/AGAP3/DLC1/DOCK8/FGD3/ARHGEF6/SEMA4D/GPS1/SBF1/PLXNB2/RGN/ARHGAP9/ELMOD3/PLEKHG6/ERRFI1/ARHGAP32/TSC2/WNK1/RAP1GAP/ARHGAP44/EVI5L/LIMS1/ECT2/ITGB1BP1/ARHGEF7/GPSM1/RASA4/ARHGAP5/EVI5/RALG…	64
GO:0007264	small GTPase mediated signal transduction	69/1226	465/17913	8.27006e-10	1.65425e-06	1.5411e-06	BCAR3/ARHGEF11/MCF2L/RHOT1/MAPRE2/DOCK6/ARHGEF4/RGS19/SLIT2/RAPGEF2/RAPGEF6/RUFY1/RHOBTB2/ADRA1A/NRG1/ARHGAP6/ARAP1/RAPGEF3/ARHGAP11A/ARHGEF3/OBSCN/RASGRP2/SIPA1/EPS8/SPATA13/ABR/ARHGEF1/MAP4K4/DOCK10/SH3BP1/MAPK11/RASSF1/PLD1/SQSTM1/RAC1/ELMO1/LIMK1/DLC1/DOCK8/FGD3/SH2D3C/ARHGEF6/KCTD13/INPP5B/RHOC/KANK2/ARHGEF26/MCF2L2/ARHGAP9/PLEKHG6/ARHGAP32/TSC2/RALGPS2/DNMBP/PLEKHG3/RAP1GAP/ARHGAP44/ECT2/IQ…	69
GO:0034333	adherens junction assembly	25/1226	90/17913	9.29355e-10	1.65425e-06	1.5411e-06	COL16A1/MACF1/LDB1/SLK/SMAD7/LIMCH1/EFNA5/ARHGAP6/AJUBA/TAOK2/RAMP2/MAP4K4/EPB41L5/PHLDB2/VEGFA/RAC1/DLC1/PIP5K1C/LIMS1/ITGB1BP1/TRIP6/ACVRL1/ARHGEF7/SRC/SORBS1	25
GO:0016049	cell growth	68/1226	466/17913	2.24019e-09	2.99066e-06	2.78609e-06	LTBP4/HYAL1/DVL1/PRKCZ/CLSTN1/MACF1/ADAM15/ARHGEF11/PPP3CB/PAK1/POSTN/NIN/CEACAM1/FN1/APP/PRMT2/GOLGA4/SLIT2/PDLIM5/CAMK2D/SORBS2/EFNA5/ADRA1A/CXCL12/BDNF/AKAP6/RUFY3/ILK/RASGRP2/SIPA1/RNF6/AKT1/ST20/TAOK2/BCAR1/NEDD4L/EPB41L5/SH3BP4/ADNP/OGFR/ARIH2/CISH/EIF4G1/VEGFA/LIMK1/EBAG9/DDX3X/SYT17/BCL11A/CPNE1/SEMA4D/RPS6KA3/SOCS2/TNFRSF12A/SMAD4/PPARG/HYAL2/IP6K2/EXOSC9/CRYAB/TAF9/CPNE5/CYFIP2/COBL/SER…	68
GO:0034329	cell junction assembly	40/1226	214/17913	5.10179e-09	5.44871e-06	5.07601e-06	COL16A1/MACF1/PARD3/LDB1/SLK/ITGB4/SMAD7/LIMS2/FN1/LIMCH1/RAPGEF2/EFNA5/ARHGAP6/ILK/AJUBA/TAOK2/RAMP2/LSR/MAP4K4/EPB41L5/SH3BP1/PHLDB2/VEGFA/RAC1/CAV1/DLC1/FLNA/RHOC/PIP5K1C/LIMS1/ECT2/MYO1C/ITGB1BP1/NPHP1/TRIP6/ACVRL1/ARHGEF7/SRC/SORBS1/RAPGEF1	40
GO:0034330	cell junction organization	47/1226	277/17913	6.29032e-09	5.59839e-06	5.21545e-06	COL16A1/MACF1/PARD3/LDB1/SLK/CTNND1/NUMB/ITGB4/MAPRE2/SMAD7/LIMS2/FN1/LIMCH1/RAPGEF2/EFNA5/ARHGAP6/KIFC3/CCM2/ILK/AJUBA/TAOK2/RAMP2/LSR/MAP4K4/EPB41L5/SH3BP1/PHLDB2/VEGFA/RAC1/CAV1/DLC1/FLNA/RHOC/PIP5K1C/LIMS1/CXADR/ECT2/MYO1C/ITGB1BP1/NPHP1/TRIP6/ACVRL1/ARHGEF7/SDK1/SRC/SORBS1/RAPGEF1	47
GO:0051056	regulation of small GTPase mediated signal transduction	51/1226	316/17913	8.24043e-09	6.28627e-06	5.85628e-06	ARHGEF11/MCF2L/RHOT1/MAPRE2/ARHGEF4/SLIT2/RHOBTB2/ADRA1A/NRG1/ARHGAP6/ARAP1/ARHGAP11A/ARHGEF3/OBSCN/SIPA1/SPATA13/ABR/ARHGEF1/MAP4K4/SH3BP1/SQSTM1/RAC1/DLC1/FGD3/ARHGEF6/KCTD13/INPP5B/RHOC/KANK2/ARHGEF26/MCF2L2/ARHGAP9/PLEKHG6/ARHGAP32/TSC2/RALGPS2/DNMBP/PLEKHG3/RAP1GAP/ARHGAP44/ECT2/IQSEC2/FARP1/ARHGEF7/ARHGEF28/SRC/RASA4/ARHGAP5/EPS8L1/RALGAPA1/RAPGEF1	51
GO:0007045	cell-substrate adherens junction assembly	22/1226	81/17913	1.48129e-08	8.789e-06	8.18782e-06	COL16A1/MACF1/LDB1/SLK/LIMCH1/EFNA5/ARHGAP6/AJUBA/TAOK2/MAP4K4/EPB41L5/PHLDB2/VEGFA/RAC1/DLC1/LIMS1/ITGB1BP1/TRIP6/ACVRL1/ARHGEF7/SRC/SORBS1	22
GO:0048041	focal adhesion assembly	22/1226	81/17913	1.48129e-08	8.789e-06	8.18782e-06	COL16A1/MACF1/LDB1/SLK/LIMCH1/EFNA5/ARHGAP6/AJUBA/TAOK2/MAP4K4/EPB41L5/PHLDB2/VEGFA/RAC1/DLC1/LIMS1/ITGB1BP1/TRIP6/ACVRL1/ARHGEF7/SRC/SORBS1	22
GO:0048667	cell morphogenesis involved in neuron differentiation	69/1226	500/17913	1.75443e-08	9.36868e-06	8.72785e-06	DVL1/MACF1/ENAH/ABI1/PARD3/PPP3CB/PAK1/NIN/NUMB/NEO1/MYH10/SPTBN1/NR4A2/FN1/PTPRA/APP/GOLGA4/SLIT2/PDLIM5/RAPGEF2/PIK3R1/EFNA5/FYN/SPTAN1/CXCL12/BDNF/SLC11A2/NFATC4/NKX2-1/UNK/RUFY3/USP33/ANK3/ILK/CAPRIN1/MARK2/RNF6/EVL/METRN/TAOK2/DOK4/TUBB3/GRB7/DOCK10/ADNP/RBFOX2/VEGFA/LIMK1/NFIB/SH3KBP1/SEMA4D/S100A6/TNFRSF12A/SMAD4/ADCY1/PTCH1/SEMA6C/BAIAP2/LZTS3/PDLIM7/NSMF/RAP1GAP/STK25/GRB10/FBXW8/COBL/FA…	69
GO:0007044	cell-substrate junction assembly	24/1226	96/17913	1.9643e-08	9.53579e-06	8.88353e-06	COL16A1/MACF1/LDB1/SLK/ITGB4/FN1/LIMCH1/EFNA5/ARHGAP6/AJUBA/TAOK2/MAP4K4/EPB41L5/PHLDB2/VEGFA/RAC1/DLC1/LIMS1/ITGB1BP1/TRIP6/ACVRL1/ARHGEF7/SRC/SORBS1	24
GO:0034332	adherens junction organization	29/1226	134/17913	2.31247e-08	1.02905e-05	9.58663e-06	COL16A1/MACF1/LDB1/SLK/CTNND1/NUMB/MAPRE2/SMAD7/LIMCH1/EFNA5/ARHGAP6/KIFC3/AJUBA/TAOK2/RAMP2/MAP4K4/EPB41L5/PHLDB2/VEGFA/RAC1/DLC1/PIP5K1C/LIMS1/ITGB1BP1/TRIP6/ACVRL1/ARHGEF7/SRC/SORBS1	29
GO:0051017	actin filament bundle assembly	29/1226	136/17913	3.27679e-08	1.34601e-05	1.25394e-05	PAK1/TPM1/LIMCH1/PIK3R1/ARHGAP6/ARAP1/PPFIA1/RAPGEF3/ZYX/EPS8/EVL/CD47/PHLDB2/SHROOM1/RAC1/LIMK1/DLC1/FLNA/KCTD13/RHOC/LIMA1/MYO1B/BAIAP2/CORO1B/ITGB1BP1/PXN/SORBS3/SRC/SORBS1	29
GO:0061572	actin filament bundle organization	29/1226	137/17913	3.88905e-08	1.48339e-05	1.38193e-05	PAK1/TPM1/LIMCH1/PIK3R1/ARHGAP6/ARAP1/PPFIA1/RAPGEF3/ZYX/EPS8/EVL/CD47/PHLDB2/SHROOM1/RAC1/LIMK1/DLC1/FLNA/KCTD13/RHOC/LIMA1/MYO1B/BAIAP2/CORO1B/ITGB1BP1/PXN/SORBS3/SRC/SORBS1	29
GO:0022604	regulation of cell morphogenesis	61/1226	430/17913	4.34924e-08	1.54833e-05	1.44242e-05	DVL1/EPB41/MACF1/PAK1/POSTN/NIN/TPM1/MYH10/FMNL1/PALM/MYH14/PRPF40A/FN1/GOLGA4/SLIT2/PDLIM5/RAPGEF2/EFNA5/FYN/ARAP1/CXCL12/BDNF/NFATC4/RUFY3/ILK/CAPRIN1/MARK2/EPS8/RNF6/METRN/TAOK2/NEDD4L/ADNP/PLXNB1/MYO10/VEGFA/RAC1/LIMK1/DLC1/FGD3/SH3KBP1/FLNA/SYT17/BCL11A/SEMA4D/MDK/TNFRSF12A/PLXNB2/BAIAP2/LZTS3/NSMF/CORO1B/DNMBP/LIMS1/STK25/CPNE5/ITGB1BP1/FBXW8/ARHGEF7/RTN4/SRC	61
GO:0043484	regulation of RNA splicing	26/1226	115/17913	4.76907e-08	1.59168e-05	1.4828e-05	MBNL2/MBNL1/PIK3R1/CLK4/WTAP/RBM5/ZNF326/RBM15/HNRNPF/RNPS1/HNRNPL/HNRNPLL/CLK1/RBFOX2/DDX17/HNRNPA2B1/SRPK2/SNRNP70/SRSF6/SRSF5/AKAP17A/FASTK/ZBTB7A/CELF1/RBM38/PQBP1	26
GO:1901888	regulation of cell junction assembly	22/1226	90/17913	1.17114e-07	3.67877e-05	3.42714e-05	COL16A1/MACF1/LDB1/SLK/LIMCH1/RAPGEF2/EFNA5/ARHGAP6/MAP4K4/EPB41L5/PHLDB2/VEGFA/RAC1/CAV1/DLC1/LIMS1/MYO1C/ITGB1BP1/NPHP1/ACVRL1/SRC/RAPGEF1	22
GO:0007409	axonogenesis	56/1226	393/17913	1.33651e-07	3.96497e-05	3.69376e-05	DVL1/MACF1/ENAH/PARD3/PPP3CB/PAK1/NIN/NUMB/NEO1/MYH10/SPTBN1/NR4A2/FN1/PTPRA/APP/GOLGA4/SLIT2/PIK3R1/EFNA5/FYN/SPTAN1/CXCL12/BDNF/NKX2-1/RUFY3/USP33/ANK3/ILK/MARK2/RNF6/EVL/METRN/TAOK2/DOK4/TUBB3/GRB7/ADNP/VEGFA/LIMK1/NFIB/SH3KBP1/SEMA4D/S100A6/TNFRSF12A/SMAD4/ADCY1/PTCH1/SEMA6C/BAIAP2/PDLIM7/RAP1GAP/STK25/GRB10/COBL/RTN4/SRC	56
GO:1903391	regulation of adherens junction organization	18/1226	67/17913	3.59478e-07	9.62628e-05	8.96783e-05	COL16A1/MACF1/LDB1/SLK/MAPRE2/LIMCH1/EFNA5/ARHGAP6/MAP4K4/EPB41L5/PHLDB2/VEGFA/RAC1/DLC1/LIMS1/ITGB1BP1/ACVRL1/SRC	18
GO:0007015	actin filament organization	48/1226	325/17913	3.60535e-07	9.62628e-05	8.96783e-05	TNNT2/ABI1/PAK1/TPM1/SPTBN1/SLIT2/LIMCH1/SORBS2/PIK3R1/SPTAN1/ARHGAP6/ARAP1/PPFIA1/CXCL12/RAPGEF3/RUFY3/ZYX/GSN/INPPL1/EPS8/EVL/BCAR1/BIN1/SH3BP1/CD47/PHLDB2/SHROOM1/RAC1/LIMK1/DLC1/FLNA/KCTD13/RHOC/LIMA1/MYO1B/BAIAP2/CORO1B/SHROOM4/MYO1C/ITGB1BP1/COBL/PXN/SORBS3/CAPG/SRC/MICAL1/WIPF1/SORBS1	48
GO:0051893	regulation of focal adhesion assembly	17/1226	61/17913	4.26968e-07	0.000103637	9.65479e-05	COL16A1/MACF1/LDB1/SLK/LIMCH1/EFNA5/ARHGAP6/MAP4K4/EPB41L5/PHLDB2/VEGFA/RAC1/DLC1/LIMS1/ITGB1BP1/ACVRL1/SRC	17
GO:0090109	regulation of cell-substrate junction assembly	17/1226	61/17913	4.26968e-07	0.000103637	9.65479e-05	COL16A1/MACF1/LDB1/SLK/LIMCH1/EFNA5/ARHGAP6/MAP4K4/EPB41L5/PHLDB2/VEGFA/RAC1/DLC1/LIMS1/ITGB1BP1/ACVRL1/SRC	17
GO:0007160	cell-matrix adhesion	36/1226	214/17913	4.55789e-07	0.000105822	9.8584e-05	PRKCZ/COL16A1/MACF1/ADAM15/COL13A1/LDB1/SLK/POSTN/ITGB4/FN1/LIMCH1/PIK3R1/EFNA5/ARHGAP6/PPFIA1/BCAM/ZYX/ILK/AJUBA/TAOK2/MAP4K4/BCL2L11/EPB41L5/PHLDB2/VEGFA/RAC1/CD36/DLC1/LIMS1/ITGB1BP1/TRIP6/PXN/ACVRL1/ARHGEF7/SRC/SORBS1	36
GO:0043547	positive regulation of GTPase activity	49/1226	339/17913	5.25919e-07	0.000114365	0.000106542	ARHGEF11/MAPRE2/ALS2CL/RAPGEF2/RAPGEF6/RGS3/ARHGAP6/ARAP1/RAPGEF3/ARHGAP11A/LLGL2/RASGRP2/SIPA1/RABEP2/VPS9D1/ABR/ARHGEF1/MAP4K4/DOCK10/AGAP1/SH3BP1/RANGAP1/PLXNB1/RGS12/AGAP3/DLC1/DOCK8/ARHGEF6/SEMA4D/RGN/ARHGAP9/ELMOD3/PLEKHG6/ERRFI1/ARHGAP32/TSC2/RAP1GAP/ARHGAP44/EVI5L/LIMS1/ECT2/ARHGEF7/RASA4/ARHGAP5/EVI5/RALGAPA1/NPRL3/RAPGEF1/ASAP2	49
GO:0031529	ruffle organization	15/1226	49/17913	5.35417e-07	0.000114365	0.000106542	PLEKHA1/TPM1/INPPL1/EVL/SH3BP1/RAC1/CAV1/LIMA1/DEF8/ARHGEF26/CORO1B/PLEKHM1/ARFIP2/COBL/EPS8L1	15
GO:0048588	developmental cell growth	36/1226	216/17913	5.74886e-07	0.000115154	0.000107278	DVL1/PRKCZ/MACF1/PPP3CB/PAK1/POSTN/NIN/FN1/APP/PRMT2/GOLGA4/SLIT2/PDLIM5/SORBS2/EFNA5/ADRA1A/CXCL12/BDNF/AKAP6/RUFY3/ILK/RNF6/NEDD4L/ADNP/ARIH2/VEGFA/LIMK1/SYT17/BCL11A/CPNE1/SEMA4D/TNFRSF12A/CPNE5/CYFIP2/COBL/RTN4	36
GO:0031032	actomyosin structure organization	30/1226	163/17913	5.82242e-07	0.000115154	0.000107278	PAK1/CAPN3/TPM1/MYH10/MYO18A/MYH14/LIMCH1/PIK3R1/ARHGAP6/ARAP1/PPFIA1/RAPGEF3/CFLAR/ZYX/OBSCN/EVL/MYH11/CD47/PHLDB2/RAC1/DLC1/KCTD13/RHOC/SMAD4/ECT2/ITGB1BP1/PXN/SORBS3/SRC/SORBS1	30
GO:0035023	regulation of Rho protein signal transduction	25/1226	124/17913	8.73291e-07	0.000166549	0.000155157	ARHGEF11/MCF2L/ARHGEF4/ADRA1A/ARHGEF3/OBSCN/SPATA13/ABR/ARHGEF1/RAC1/DLC1/FGD3/ARHGEF6/KCTD13/KANK2/ARHGEF26/MCF2L2/PLEKHG6/DNMBP/PLEKHG3/ECT2/FARP1/ARHGEF7/ARHGEF28/EPS8L1	25
GO:0061564	axon development	58/1226	438/17913	9.67588e-07	0.00017817	0.000165983	DVL1/MACF1/ENAH/PARD3/PPP3CB/PAK1/NIN/NUMB/NEO1/MYH10/SPTBN1/NR4A2/FN1/PTPRA/APP/GOLGA4/SLIT2/PIK3R1/EFNA5/FYN/SPTAN1/CXCL12/BDNF/NKX2-1/RUFY3/USP33/ANK3/ILK/MARK2/RNF6/EVL/METRN/TAOK2/DOK4/TUBB3/GRB7/ADNP/VEGFA/LIMK1/NFIB/SH3KBP1/SEMA4D/S100A6/TNFRSF12A/SMAD4/ADCY1/PTCH1/SEMA6C/BAIAP2/PDLIM7/RAP1GAP/STK25/GRB10/TNC/COBL/INPP5F/RTN4/SRC	58
GO:0050772	positive regulation of axonogenesis	18/1226	72/17913	1.1463e-06	0.000204041	0.000190085	MACF1/PAK1/NIN/FN1/GOLGA4/SLIT2/EFNA5/CXCL12/BDNF/RUFY3/ILK/METRN/ADNP/VEGFA/LIMK1/SEMA4D/TNFRSF12A/STK25	18
GO:0031589	cell-substrate adhesion	46/1226	322/17913	1.62102e-06	0.000279233	0.000260134	PRKCZ/COL16A1/MACF1/ADAM15/COL13A1/LDB1/SLK/POSTN/GAS6/ITGB4/FN1/LIMCH1/PIK3R1/EFNA5/ARHGAP6/PPFIA1/BCAM/MYO1G/ZYX/ILK/AJUBA/TAOK2/MAP4K4/BCL2L11/EPB41L5/ABI3BP/PHLDB2/VEGFA/RAC1/CD36/DLC1/FLNA/AKIP1/GCNT2/MDK/TNFRSF12A/LIMS1/ITGB1BP1/TRIP6/PXN/SMAD6/ACVRL1/ARHGEF7/SORBS3/SRC/SORBS1	46
GO:0030038	contractile actin filament bundle assembly	21/1226	97/17913	1.93997e-06	0.000313115	0.000291697	PAK1/TPM1/LIMCH1/PIK3R1/ARHGAP6/ARAP1/PPFIA1/RAPGEF3/ZYX/EVL/CD47/PHLDB2/RAC1/DLC1/KCTD13/RHOC/ITGB1BP1/PXN/SORBS3/SRC/SORBS1	21
GO:0043149	stress fiber assembly	21/1226	97/17913	1.93997e-06	0.000313115	0.000291697	PAK1/TPM1/LIMCH1/PIK3R1/ARHGAP6/ARAP1/PPFIA1/RAPGEF3/ZYX/EVL/CD47/PHLDB2/RAC1/DLC1/KCTD13/RHOC/ITGB1BP1/PXN/SORBS3/SRC/SORBS1	21
GO:0001558	regulation of cell growth	53/1226	396/17913	2.04788e-06	0.000313115	0.000291697	LTBP4/HYAL1/CLSTN1/MACF1/ADAM15/ARHGEF11/PAK1/CEACAM1/FN1/GOLGA4/SLIT2/CAMK2D/EFNA5/CXCL12/BDNF/AKAP6/RUFY3/ILK/RASGRP2/SIPA1/RNF6/AKT1/ST20/TAOK2/BCAR1/NEDD4L/SH3BP4/ADNP/OGFR/CISH/EIF4G1/VEGFA/LIMK1/EBAG9/DDX3X/SYT17/BCL11A/SEMA4D/RPS6KA3/SOCS2/TNFRSF12A/SMAD4/PPARG/HYAL2/IP6K2/EXOSC9/CRYAB/TAF9/CPNE5/SERTAD3/ACVRL1/H3F3A/RTN4	53
GO:0010770	positive regulation of cell morphogenesis involved in differentiation	26/1226	138/17913	2.05225e-06	0.000313115	0.000291697	MACF1/PAK1/NIN/FN1/GOLGA4/SLIT2/EFNA5/CXCL12/BDNF/RUFY3/ILK/CAPRIN1/METRN/ADNP/VEGFA/RAC1/LIMK1/FLNA/SEMA4D/MDK/TNFRSF12A/BAIAP2/LIMS1/STK25/FBXW8/ARHGEF7	26
GO:0007266	Rho protein signal transduction	28/1226	159/17913	3.38117e-06	0.00050154	0.000467234	ARHGEF11/MCF2L/ARHGEF4/ADRA1A/ARHGAP6/ARHGEF3/OBSCN/SPATA13/ABR/ARHGEF1/RAC1/LIMK1/DLC1/FGD3/ARHGEF6/KCTD13/KANK2/ARHGEF26/MCF2L2/PLEKHG6/DNMBP/PLEKHG3/ECT2/FARP1/ARHGEF7/ARHGEF28/ARHGAP5/EPS8L1	28
GO:0001952	regulation of cell-matrix adhesion	23/1226	117/17913	3.72073e-06	0.000530259	0.000493989	PRKCZ/COL16A1/MACF1/ADAM15/LDB1/SLK/POSTN/LIMCH1/PIK3R1/EFNA5/ARHGAP6/ILK/MAP4K4/EPB41L5/PHLDB2/VEGFA/RAC1/CD36/DLC1/LIMS1/ITGB1BP1/ACVRL1/SRC	23
GO:0043122	regulation of I-kappaB kinase/NF-kappaB signaling	35/1226	224/17913	3.77338e-06	0.000530259	0.000493989	CAPN3/SLC44A2/CASP8/MAP3K7/FYN/CFLAR/DDRGK1/MIB2/ZMYND11/RELA/CASP1/AJUBA/AKT1/ZFAND6/C18orf32/RBCK1/ANKRD17/CXXC5/TNIP1/SQSTM1/CD36/FLNA/TRIM13/CPNE1/ATP2C1/RHOC/EEF1D/TRADD/UBE2I/ECT2/CANT1/STAT1/NEK6/APOL3/IRF3	35
GO:0007265	Ras protein signal transduction	45/1226	324/17913	4.49644e-06	0.000615667	0.000573554	ARHGEF11/MCF2L/MAPRE2/ARHGEF4/RAPGEF2/RAPGEF6/ADRA1A/NRG1/ARHGAP6/RAPGEF3/ARHGEF3/OBSCN/RASGRP2/EPS8/SPATA13/ABR/ARHGEF1/MAP4K4/MAPK11/RASSF1/PLD1/SQSTM1/RAC1/ELMO1/LIMK1/DLC1/FGD3/ARHGEF6/KCTD13/KANK2/ARHGEF26/MCF2L2/PLEKHG6/RALGPS2/DNMBP/PLEKHG3/ECT2/IQSEC2/FARP1/ARHGEF7/ARHGEF28/RASA4/ARHGAP5/EPS8L1/RAPGEF1	45
GO:0071375	cellular response to peptide hormone stimulus	42/1226	297/17913	5.88882e-06	0.000786158	0.000732383	PRKCZ/AHCYL1/PAK1/C2CD5/CEACAM1/NR4A2/PTPRA/PIK3R1/FYN/PRKAR1B/VAMP2/CFLAR/RELA/AKT1/BCAR1/RANGAP1/CAV1/DENND4C/SLC2A8/SOCS2/PPARG/ADCY1/ATP6V0B/PRKACB/ERRFI1/TCIRG1/SRSF5/TSC2/BAIAP2/NFKB1/GRB10/MYO1C/PXN/STAT1/PTPRE/ESRRA/CAPN10/SRC/SREBF1/SORBS1/MYO5A/CPEB2	42
GO:0001933	negative regulation of protein phosphorylation	53/1226	416/17913	8.78119e-06	0.00112107	0.00104439	DVL1/PRKCZ/PARD3/CDKN1C/PTPN6/NDRG2/WARS/SMAD7/CEACAM1/SLIT2/PRKAR1B/RGS3/H2AFY/GPS2/ADAR/GBA/ZMYND11/ILK/CHORDC1/TAOK3/AKT1/ARRB2/PPP1R1B/LDLRAD4/PKN1/ZNF675/RNF149/DUSP18/EIF4G1/ZFYVE28/TNIP1/LEMD2/CAV1/DMD/SEMA4D/GPS1/TRIB1/SMAD4/HYAL2/RGN/ERRFI1/TSC2/WNK1/NR2F2/PRKRIP1/ITGB1BP1/LAX1/PMEPA1/SMAD6/INPP5F/MICAL1/PDE4D/RAPGEF1	53
GO:0030522	intracellular receptor signaling pathway	39/1226	272/17913	9.02736e-06	0.00112107	0.00104439	PAK1/NCOR2/NR4A2/CASP8/PRMT2/MAP3K7/NR1H3/GPS2/DDRGK1/IRF7/RELA/RAN/RNF6/ARRB2/UBA52/PUM2/TBX1/RBFOX2/DDX17/ANKRD17/BUD31/CNOT2/KANK2/PPARG/FOXP1/CALCOCO1/BRD8/NR2F2/KDM3A/CREM/ZBTB7A/ARNTL/PMEPA1/ESRRA/ASXL1/SRC/XIAP/SREBF1/IRF3	39
GO:0051348	negative regulation of transferase activity	39/1226	272/17913	9.02736e-06	0.00112107	0.00104439	DVL1/CDKN1C/PTPN6/WARS/SMAD7/CEACAM1/PRKAR1B/RGS3/H2AFY/GPS2/ADAR/GBA/ILK/CHORDC1/TAOK3/AJUBA/AKT1/PPP1R1B/PKN1/ZNF675/DUSP18/ZFYVE28/LIMK1/CAV1/BAG5/GPS1/TRIB1/PPARG/HYAL2/FBXO5/RGN/ERRFI1/TSC2/WNK1/NR2F2/PRKRIP1/ITGB1BP1/LAX1/SRC	39
GO:0060560	developmental growth involved in morphogenesis	33/1226	214/17913	9.40657e-06	0.00114162	0.00106353	DVL1/PRKCZ/MACF1/PPP3CB/PAK1/POSTN/NIN/FN1/APP/GOLGA4/SLIT2/EFNA5/CXCL12/BDNF/RUFY3/ILK/RNF6/NEDD4L/EPB41L5/ADNP/VEGFA/LIMK1/RDH10/SYT17/BCL11A/CPNE1/SEMA4D/TNFRSF12A/CPNE5/TNC/CYFIP2/COBL/RTN4	33
GO:0007249	I-kappaB kinase/NF-kappaB signaling	37/1226	253/17913	9.66468e-06	0.00114688	0.00106843	CAPN3/SLC44A2/CASP8/MAP3K7/FYN/CFLAR/DDRGK1/MIB2/ZMYND11/RELA/CASP1/AJUBA/AKT1/ZFAND6/C18orf32/UBA52/ZNF675/RBCK1/ANKRD17/CXXC5/TNIP1/SQSTM1/CD36/FLNA/TRIM13/CPNE1/ATP2C1/RHOC/EEF1D/TRADD/UBE2I/ECT2/CANT1/STAT1/NEK6/APOL3/IRF3	37
GO:0008360	regulation of cell shape	23/1226	124/17913	1.02659e-05	0.00118132	0.00110051	EPB41/TPM1/MYH10/FMNL1/PALM/MYH14/PRPF40A/FN1/FYN/ARAP1/MARK2/EPS8/TAOK2/PLXNB1/MYO10/VEGFA/DLC1/FGD3/SH3KBP1/SEMA4D/PLXNB2/BAIAP2/DNMBP	23
GO:0046578	regulation of Ras protein signal transduction	33/1226	215/17913	1.03974e-05	0.00118132	0.00110051	ARHGEF11/MCF2L/MAPRE2/ARHGEF4/ADRA1A/NRG1/ARHGEF3/OBSCN/SPATA13/ABR/ARHGEF1/MAP4K4/SQSTM1/RAC1/DLC1/FGD3/ARHGEF6/KCTD13/KANK2/ARHGEF26/MCF2L2/PLEKHG6/RALGPS2/DNMBP/PLEKHG3/ECT2/IQSEC2/FARP1/ARHGEF7/ARHGEF28/RASA4/EPS8L1/RAPGEF1	33
GO:0032869	cellular response to insulin stimulus	31/1226	197/17913	1.14767e-05	0.00127679	0.00118945	PRKCZ/PAK1/C2CD5/CEACAM1/PTPRA/PIK3R1/VAMP2/CFLAR/RELA/AKT1/BCAR1/DENND4C/SLC2A8/PPARG/ATP6V0B/ERRFI1/TCIRG1/SRSF5/TSC2/BAIAP2/GRB10/MYO1C/STAT1/PTPRE/ESRRA/CAPN10/SRC/SREBF1/SORBS1/MYO5A/CPEB2	31
GO:0042326	negative regulation of phosphorylation	56/1226	455/17913	1.37946e-05	0.00150333	0.0014005	DVL1/PRKCZ/PARD3/CDKN1C/PTPN6/NDRG2/WARS/SMAD7/CEACAM1/SLIT2/PRKAR1B/RGS3/H2AFY/GPS2/ADAR/GBA/ZMYND11/ILK/CHORDC1/TAOK3/AJUBA/AKT1/ARRB2/PPP1R1B/LDLRAD4/PKN1/ZNF675/RNF149/DUSP18/EIF4G1/ZFYVE28/TNIP1/LEMD2/CAV1/DMD/SEMA4D/GPS1/TRIB1/SMAD4/HYAL2/RGN/ERRFI1/ANKLE2/TSC2/WNK1/NR2F2/PRKRIP1/ITGB1BP1/DYNLL1/LAX1/PMEPA1/SMAD6/INPP5F/MICAL1/PDE4D/RAPGEF1	56
GO:0043123	positive regulation of I-kappaB kinase/NF-kappaB signaling	28/1226	172/17913	1.57978e-05	0.0016872	0.0015718	SLC44A2/CASP8/MAP3K7/FYN/CFLAR/DDRGK1/MIB2/RELA/CASP1/AJUBA/AKT1/C18orf32/RBCK1/ANKRD17/CXXC5/CD36/FLNA/TRIM13/ATP2C1/RHOC/EEF1D/TRADD/UBE2I/ECT2/CANT1/NEK6/APOL3/IRF3	28
GO:0032231	regulation of actin filament bundle assembly	19/1226	94/17913	1.6835e-05	0.00172543	0.00160741	PAK1/TPM1/LIMCH1/PIK3R1/ARHGAP6/ARAP1/PPFIA1/RAPGEF3/EVL/CD47/PHLDB2/RAC1/LIMK1/DLC1/FLNA/RHOC/ITGB1BP1/PXN/SORBS3	19
GO:0110020	regulation of actomyosin structure organization	19/1226	94/17913	1.6835e-05	0.00172543	0.00160741	PAK1/TPM1/LIMCH1/PIK3R1/ARHGAP6/ARAP1/PPFIA1/RAPGEF3/EVL/CD47/PHLDB2/RAC1/DLC1/RHOC/SMAD4/ECT2/ITGB1BP1/PXN/SORBS3	19
GO:0031346	positive regulation of cell projection organization	47/1226	362/17913	1.7125e-05	0.00172543	0.00160741	DVL1/MACF1/PAK1/NIN/PALM/FN1/GOLGA4/SLIT2/RAPGEF2/GPM6A/EFNA5/FYN/FGFR1/ARAP1/CXCL12/BDNF/CFLAR/RUFY3/FNBP1L/ILK/CAPRIN1/MARK2/METRN/NEDD4L/ADNP/PTK7/VEGFA/RAC1/LIMK1/SYT17/SEMA4D/MDK/TNFRSF12A/DEF8/PLXNB2/BAIAP2/CORO1B/STK25/CPNE5/PLEKHM1/FBXW8/COBL/ARHGEF7/SRC/EPS8L1/ZMYND8/RAPGEF1	47
GO:0030048	actin filament-based movement	23/1226	132/17913	2.93883e-05	0.00286084	0.00266515	TNNT2/SYNE2/TPM1/MYH10/MYH14/CAMK2D/TNNT1/FNBP1L/NEDD4L/TPM4/EPB41L5/BIN1/SUN2/MYO6/CAV1/KCNH2/DMD/FLNA/MYO1B/NOS1AP/MYO1C/PDE4D/MYO5A	23
GO:0090316	positive regulation of intracellular protein transport	25/1226	150/17913	2.94655e-05	0.00286084	0.00266515	PAK1/C2CD5/GAS6/PIK3R1/ABLIM3/FYN/RAPGEF3/NUTF2/VAMP2/RUFY3/ANK3/RAN/YWHAE/ARIH2/PDCD10/FLNA/HYAL2/MFF/TCF7L2/ECT2/MYO1C/CACNB3/ITGB1BP1/USP36/FBXW7	25
GO:0032970	regulation of actin filament-based process	44/1226	341/17913	3.65922e-05	0.00348933	0.00325065	TNNT2/PAK1/DIXDC1/TPM1/SPTBN1/SLIT2/LIMCH1/CAMK2D/PIK3R1/EFNA5/SPTAN1/ARHGAP6/ARAP1/PPFIA1/CXCL12/RAPGEF3/GSN/ILK/EPS8/EVL/TAOK2/BIN1/SH3BP1/CD47/PHLDB2/RAC1/LIMK1/CAV1/DLC1/FLNA/RHOC/LIMA1/MDK/SMAD4/BAIAP2/CORO1B/NOS1AP/ECT2/MYO1C/ITGB1BP1/PXN/SORBS3/CAPG/PDE4D	44
GO:0051492	regulation of stress fiber assembly	17/1226	83/17913	3.86369e-05	0.00361967	0.00337208	PAK1/TPM1/LIMCH1/PIK3R1/ARHGAP6/ARAP1/PPFIA1/RAPGEF3/EVL/CD47/PHLDB2/RAC1/DLC1/RHOC/ITGB1BP1/PXN/SORBS3	17
GO:0033157	regulation of intracellular protein transport	32/1226	220/17913	4.20414e-05	0.003807	0.0035466	PAK1/C2CD5/GAS6/PIK3R1/ABLIM3/FYN/RAPGEF3/NUTF2/VAMP2/DERL3/RUFY3/ANK3/RAN/YWHAE/RANGAP1/ARIH2/PDCD10/CD36/FLNA/AKAP8L/HYAL2/MFF/UBE2G2/TCF7L2/ARHGAP44/ECT2/MYO1C/CACNB3/ITGB1BP1/USP36/SREBF1/FBXW7	32
GO:0010769	regulation of cell morphogenesis involved in differentiation	36/1226	260/17913	4.20624e-05	0.003807	0.0035466	MACF1/PAK1/POSTN/NIN/FN1/GOLGA4/SLIT2/PDLIM5/RAPGEF2/EFNA5/CXCL12/BDNF/NFATC4/RUFY3/ILK/CAPRIN1/MARK2/RNF6/METRN/ADNP/VEGFA/RAC1/LIMK1/FLNA/SEMA4D/MDK/TNFRSF12A/BAIAP2/LZTS3/NSMF/LIMS1/STK25/ITGB1BP1/FBXW8/ARHGEF7/RTN4	36
GO:0006469	negative regulation of protein kinase activity	32/1226	222/17913	5.03018e-05	0.00447686	0.00417064	DVL1/CDKN1C/PTPN6/WARS/CEACAM1/PRKAR1B/RGS3/H2AFY/GPS2/ADAR/GBA/ILK/CHORDC1/TAOK3/AKT1/PPP1R1B/PKN1/ZNF675/DUSP18/ZFYVE28/CAV1/GPS1/TRIB1/HYAL2/RGN/ERRFI1/TSC2/WNK1/NR2F2/PRKRIP1/ITGB1BP1/LAX1	32
GO:0030307	positive regulation of cell growth	26/1226	166/17913	6.15674e-05	0.00538967	0.00502101	HYAL1/MACF1/PAK1/FN1/GOLGA4/EFNA5/CXCL12/BDNF/AKAP6/RUFY3/ILK/AKT1/NEDD4L/ADNP/EIF4G1/VEGFA/LIMK1/DDX3X/SYT17/SEMA4D/RPS6KA3/TNFRSF12A/EXOSC9/TAF9/CPNE5/H3F3A	26
GO:0010976	positive regulation of neuron projection development	36/1226	265/17913	6.2973e-05	0.00540566	0.00503591	DVL1/MACF1/PAK1/NIN/FN1/GOLGA4/SLIT2/RAPGEF2/EFNA5/FYN/FGFR1/CXCL12/BDNF/CFLAR/RUFY3/ILK/CAPRIN1/MARK2/METRN/NEDD4L/ADNP/PTK7/VEGFA/LIMK1/SYT17/SEMA4D/MDK/TNFRSF12A/PLXNB2/BAIAP2/STK25/CPNE5/FBXW8/COBL/ZMYND8/RAPGEF1	36
GO:0051222	positive regulation of protein transport	49/1226	403/17913	6.37747e-05	0.00540566	0.00503591	PRKCZ/PPP3CB/PAK1/C2CD5/POSTN/GAS6/MYH10/MYO18A/SPTBN1/EXOC1/PIK3R1/ABLIM3/FYN/GLUL/RAPGEF3/HMGB1/NUTF2/VAMP2/RUFY3/NADK/ANK3/CASP1/RAN/YWHAE/NLRP1/MAPK11/ARIH2/PDCD10/RAC1/ACHE/FLNA/GLMN/MDK/ANO1/HYAL2/MFF/IL17RC/SYBU/TCF7L2/ECT2/MYO1C/CACNB3/ITGB1BP1/CD58/USP36/CAPN10/SRC/IRF3/FBXW7	49
GO:1990138	neuron projection extension	24/1226	148/17913	6.63595e-05	0.00547101	0.00509678	DVL1/PRKCZ/MACF1/PPP3CB/PAK1/POSTN/FN1/GOLGA4/SLIT2/CXCL12/RUFY3/ILK/RNF6/NEDD4L/ADNP/VEGFA/LIMK1/SYT17/BCL11A/CPNE1/TNFRSF12A/CPNE5/CYFIP2/RTN4	24
GO:1990778	protein localization to cell periphery	37/1226	276/17913	6.65947e-05	0.00547101	0.00509678	PRKCZ/CLSTN1/EPB41/MACF1/SYTL2/C2CD5/GAS6/NUMB/PALM/SPTBN1/GOLGA4/RAPGEF2/PIK3R1/RAPGEF6/KIF13A/EPB41L2/PPFIA1/VAMP2/IFT20/ANK3/TSPAN14/AKT1/RAMP2/TTC7A/SQSTM1/CAV1/DENND4C/FLNA/PTCH1/GGA3/ARHGAP44/IQSEC2/CACNB3/ITGB1BP1/PACS2/SORBS1/MYO5A	37
GO:0032956	regulation of actin cytoskeleton organization	39/1226	297/17913	6.77634e-05	0.00548267	0.00510765	PAK1/DIXDC1/TPM1/SPTBN1/SLIT2/LIMCH1/PIK3R1/EFNA5/SPTAN1/ARHGAP6/ARAP1/PPFIA1/CXCL12/RAPGEF3/GSN/ILK/EPS8/EVL/TAOK2/BIN1/SH3BP1/CD47/PHLDB2/RAC1/LIMK1/DLC1/FLNA/RHOC/LIMA1/MDK/SMAD4/BAIAP2/CORO1B/ECT2/MYO1C/ITGB1BP1/PXN/SORBS3/CAPG	39
GO:0045773	positive regulation of axon extension	11/1226	41/17913	6.89849e-05	0.0054982	0.00512212	MACF1/PAK1/FN1/GOLGA4/CXCL12/RUFY3/ILK/ADNP/VEGFA/LIMK1/TNFRSF12A	11
GO:0000226	microtubule cytoskeleton organization	54/1226	460/17913	7.14987e-05	0.00559847	0.00521552	DVL1/PRKCZ/CCSER2/SLK/UVRAG/PAK1/DIXDC1/NIN/SYNE2/SLAIN2/EFNA5/DNAAF1/GABARAP/ATF5/MAP4/DNAI1/BICD2/RCC1/USP33/RASSF7/MARK2/CHORDC1/RAN/RSPH1/SUN2/TTLL3/ULK4/RASSF1/CCDC66/PHLDB2/CC2D2A/RAC1/CCDC120/FLNA/CHEK1/NEK2/STAG2/CHD3/FBXO5/CEP152/CEP76/TUBGCP2/DNAJB13/EFHC1/CRYAB/CETN3/LMNA/CEP57/NEK6/DNAH7/MLH1/BORA/HYDIN/XRCC3	54
GO:2000117	negative regulation of cysteine-type endopeptidase activity	17/1226	87/17913	7.23397e-05	0.00559847	0.00521552	GAS6/CAST/FNIP1/CFLAR/AKT1/HERPUD1/YWHAE/ARRB2/RFFL/VEGFA/DDX3X/RPS6KA3/CRYAB/SRC/MICAL1/XIAP/TNFAIP8	17
GO:0043154	negative regulation of cysteine-type endopeptidase activity involved in apoptotic process	16/1226	79/17913	7.46575e-05	0.0056953	0.00530573	GAS6/FNIP1/CFLAR/AKT1/HERPUD1/YWHAE/ARRB2/RFFL/VEGFA/DDX3X/RPS6KA3/CRYAB/SRC/MICAL1/XIAP/TNFAIP8	16
GO:1904951	positive regulation of establishment of protein localization	52/1226	440/17913	8.1329e-05	0.00611686	0.00569846	PRKCZ/PPP3CB/PAK1/C2CD5/POSTN/GAS6/MYH10/MYO18A/SPTBN1/CASP8/EXOC1/PIK3R1/ABLIM3/FYN/GLUL/RAPGEF3/HMGB1/NUTF2/VAMP2/RUFY3/NADK/ANK3/CASP1/RAN/TFDP1/YWHAE/NLRP1/MAPK11/ARIH2/TFDP2/PDCD10/RAC1/ACHE/FLNA/GLMN/MDK/ANO1/HYAL2/MFF/IL17RC/SYBU/TCF7L2/ECT2/MYO1C/CACNB3/ITGB1BP1/CD58/USP36/CAPN10/SRC/IRF3/FBXW7	52
GO:1901653	cellular response to peptide	45/1226	364/17913	8.4633e-05	0.00627694	0.00584759	PRKCZ/AHCYL1/PAK1/C2CD5/CEACAM1/NR4A2/PTPRA/APP/PIK3R1/FYN/PRKAR1B/VAMP2/CFLAR/RELA/AKT1/BCAR1/BCL2L11/RANGAP1/CD36/CAV1/DENND4C/SLC2A8/SOCS2/PPARG/ADCY1/ATP6V0B/PRKACB/ERRFI1/TCIRG1/SRSF5/TSC2/BAIAP2/NFKB1/GRB10/MYO1C/PXN/STAT1/PTPRE/ESRRA/CAPN10/SRC/SREBF1/SORBS1/MYO5A/CPEB2	45
GO:0045666	positive regulation of neuron differentiation	44/1226	355/17913	9.51658e-05	0.00696144	0.00648527	DVL1/MACF1/PAK1/NIN/SPAG9/FN1/GOLGA4/SLIT2/RAPGEF2/EFNA5/FYN/FGFR1/CXCL12/BDNF/CFLAR/RUFY3/ILK/CAPRIN1/MARK2/GDPD5/METRN/NEDD4L/ADNP/CSNK1E/EIF4G1/PTK7/VEGFA/LIMK1/SYT17/CPNE1/SEMA4D/MDK/SOCS2/TNFRSF12A/PLXNB2/BAIAP2/STK25/ECT2/CPNE5/FBXW8/TCF3/COBL/ZMYND8/RAPGEF1	44
GO:0007411	axon guidance	30/1226	210/17913	0.000100672	0.00726469	0.00676778	DVL1/ENAH/NEO1/MYH10/SPTBN1/PTPRA/APP/SLIT2/PIK3R1/EFNA5/FYN/SPTAN1/CXCL12/BDNF/NKX2-1/USP33/EVL/DOK4/TUBB3/GRB7/VEGFA/NFIB/SH3KBP1/SMAD4/PTCH1/SEMA6C/PDLIM7/RAP1GAP/GRB10/SRC	30
GO:0018105	peptidyl-serine phosphorylation	32/1226	231/17913	0.000108753	0.00767879	0.00715355	PRKCZ/PAK1/GAS6/MARK3/SMAD7/APP/CAMK2D/CSNK1G3/FNIP1/RAPGEF3/ILK/MARK2/AKT1/ARRB2/CLK1/CSNK1E/PDCD10/EIF4G1/VEGFA/CAV1/DMD/MKNK1/STOX1/CLSPN/RPS6KA3/WNK1/SMG1/ULK1/INPP5F/NEK6/SRC/PDE4D	32
GO:0010810	regulation of cell-substrate adhesion	29/1226	201/17913	0.000109286	0.00767879	0.00715355	PRKCZ/COL16A1/MACF1/ADAM15/LDB1/SLK/POSTN/FN1/LIMCH1/PIK3R1/EFNA5/ARHGAP6/ILK/MAP4K4/EPB41L5/ABI3BP/PHLDB2/VEGFA/RAC1/CD36/DLC1/FLNA/GCNT2/MDK/LIMS1/ITGB1BP1/ACVRL1/ARHGEF7/SRC	29
GO:0032233	positive regulation of actin filament bundle assembly	13/1226	58/17913	0.000118029	0.00809511	0.00754139	PAK1/TPM1/LIMCH1/RAPGEF3/EVL/CD47/RAC1/LIMK1/FLNA/RHOC/ITGB1BP1/PXN/SORBS3	13
GO:2000116	regulation of cysteine-type endopeptidase activity	31/1226	222/17913	0.000119265	0.00809511	0.00754139	GAS6/CASP8/CAST/FNIP1/FYN/HMGB1/CFLAR/GSN/CASP1/AKT1/ST20/HERPUD1/YWHAE/ARRB2/NLRP1/RFFL/BCL2L11/VEGFA/SOX7/DLC1/DDX3X/RPS6KA3/PPARG/TRADD/CRYAB/CIDEB/CYFIP2/SRC/MICAL1/XIAP/TNFAIP8	31
GO:0097485	neuron projection guidance	30/1226	212/17913	0.000119759	0.00809511	0.00754139	DVL1/ENAH/NEO1/MYH10/SPTBN1/PTPRA/APP/SLIT2/PIK3R1/EFNA5/FYN/SPTAN1/CXCL12/BDNF/NKX2-1/USP33/EVL/DOK4/TUBB3/GRB7/VEGFA/NFIB/SH3KBP1/SMAD4/PTCH1/SEMA6C/PDLIM7/RAP1GAP/GRB10/SRC	30
GO:0071560	cellular response to transforming growth factor beta stimulus	32/1226	233/17913	0.000128088	0.00854985	0.00796503	LTBP4/PRKCZ/TGFBR3/PARD3/CDKN1C/POSTN/SMAD7/MAP3K7/FYN/ADAMTSL2/LRRC32/NKX2-1/CFLAR/ZYX/FOS/ARRB2/LDLRAD4/SMAD2/UBA52/EPB41L5/CAV1/GCNT2/SMAD4/HYAL2/LIMS1/VEPH1/ZBTB7A/PXN/PMEPA1/SMAD6/ACVRL1/SRC	32
GO:0033673	negative regulation of kinase activity	33/1226	244/17913	0.00013625	0.00898243	0.00836802	DVL1/CDKN1C/PTPN6/WARS/CEACAM1/PRKAR1B/RGS3/H2AFY/GPS2/ADAR/GBA/ILK/CHORDC1/TAOK3/AJUBA/AKT1/PPP1R1B/PKN1/ZNF675/DUSP18/ZFYVE28/CAV1/GPS1/TRIB1/HYAL2/RGN/ERRFI1/TSC2/WNK1/NR2F2/PRKRIP1/ITGB1BP1/LAX1	33
GO:0051493	regulation of cytoskeleton organization	54/1226	472/17913	0.000140282	0.00913544	0.00851056	PAK1/DIXDC1/NIN/TPM1/SPTBN1/SLIT2/LIMCH1/SLAIN2/PIK3R1/EFNA5/SPTAN1/ARHGAP6/ARAP1/PPFIA1/CXCL12/RAPGEF3/ATF5/BICD2/GSN/RASSF7/ILK/MARK2/CHORDC1/EPS8/EVL/TAOK2/BIN1/SH3BP1/PLXNB1/RASSF1/CD47/PHLDB2/RAC1/LIMK1/DLC1/FLNA/CHEK1/RHOC/NEK2/LIMA1/STAG2/MDK/SMAD4/CEP76/BAIAP2/CORO1B/ECT2/MYO1C/ITGB1BP1/PXN/SORBS3/CAPG/BORA/XRCC3	54
GO:0097178	ruffle assembly	10/1226	38/17913	0.000175305	0.0112051	0.0104386	INPPL1/EVL/SH3BP1/RAC1/CAV1/DEF8/ARHGEF26/PLEKHM1/COBL/EPS8L1	10
GO:0072659	protein localization to plasma membrane	32/1226	237/17913	0.00017626	0.0112051	0.0104386	PRKCZ/MACF1/SYTL2/C2CD5/GAS6/NUMB/PALM/SPTBN1/GOLGA4/RAPGEF2/PIK3R1/RAPGEF6/KIF13A/PPFIA1/VAMP2/IFT20/ANK3/TSPAN14/AKT1/RAMP2/TTC7A/SQSTM1/DENND4C/FLNA/PTCH1/GGA3/ARHGAP44/CACNB3/ITGB1BP1/PACS2/SORBS1/MYO5A	32
GO:2000345	regulation of hepatocyte proliferation	6/1226	14/17913	0.000188988	0.0117972	0.0109903	CEACAM1/LIMS2/CFLAR/SULF2/MDK/FBXW7	6
GO:0050769	positive regulation of neurogenesis	52/1226	455/17913	0.000189993	0.0117972	0.0109903	DVL1/MACF1/PAK1/NIN/NUMB/SPAG9/FN1/APP/GOLGA4/SLIT2/RAPGEF2/EFNA5/FYN/FGFR1/CXCL12/BDNF/CFLAR/RUFY3/ILK/CAPRIN1/MARK2/RELA/GDPD5/METRN/NEDD4L/BIN1/ADNP/CSNK1E/EIF4G1/PTK7/VEGFA/LIMK1/FLNA/SYT17/CPNE1/SEMA4D/MDK/SOCS2/TNFRSF12A/PPARG/PLXNB2/BAIAP2/NSMF/STK25/ECT2/CPNE5/FBXW8/TCF3/COBL/NAP1L1/ZMYND8/RAPGEF1	52
GO:0110053	regulation of actin filament organization	31/1226	228/17913	0.000194733	0.0118695	0.0110576	PAK1/TPM1/SPTBN1/SLIT2/LIMCH1/PIK3R1/SPTAN1/ARHGAP6/ARAP1/PPFIA1/CXCL12/RAPGEF3/GSN/EPS8/EVL/BIN1/SH3BP1/CD47/PHLDB2/RAC1/LIMK1/DLC1/FLNA/RHOC/LIMA1/CORO1B/MYO1C/ITGB1BP1/PXN/SORBS3/CAPG	31
GO:0001889	liver development	21/1226	130/17913	0.000195603	0.0118695	0.0110576	TGFBR3/CEACAM1/LIMS2/NPHP3/DNAAF1/CFLAR/MPST/ARID5B/RELA/TYMS/LSR/SULF2/FPGS/CEBPG/MDK/PTCH1/RGN/SRSF5/COBL/FBXW7/ASNS	21
GO:0071559	response to transforming growth factor beta	32/1226	239/17913	0.000205957	0.0123574	0.0115122	LTBP4/PRKCZ/TGFBR3/PARD3/CDKN1C/POSTN/SMAD7/MAP3K7/FYN/ADAMTSL2/LRRC32/NKX2-1/CFLAR/ZYX/FOS/ARRB2/LDLRAD4/SMAD2/UBA52/EPB41L5/CAV1/GCNT2/SMAD4/HYAL2/LIMS1/VEPH1/ZBTB7A/PXN/PMEPA1/SMAD6/ACVRL1/SRC	32
GO:0061097	regulation of protein tyrosine kinase activity	16/1226	86/17913	0.000212856	0.0126295	0.0117656	ABI1/GAS6/APP/FYN/ADRA1A/NRG1/BDNF/UNC119/ZFYVE28/CAV1/DLG3/HYAL2/ERRFI1/SRC/ERBB3/FBXW7	16
GO:0051098	regulation of binding	44/1226	368/17913	0.000215703	0.0126577	0.0117919	DVL1/EPB41/TGFBR3/ADAM15/MARK3/ZBTB7C/APP/RAPGEF2/MDFI/NRG1/CTNNBIP1/BDNF/HMGB1/NFATC4/DDRGK1/USP33/MARK2/RAN/AKT1/HERPUD1/ARRB2/SMAD2/ZNF675/EPB41L5/ADNP/CSNK1E/EIF4G1/CD36/CAV1/CEBPG/CPNE1/NEK2/SMAD4/PPARG/EDF1/TCF7L2/ITGB1BP1/MITD1/ZBTB7A/ARHGEF7/GPSM1/SYMPK/SRC/FBXW7	44
GO:0032868	response to insulin	33/1226	252/17913	0.00025072	0.0145526	0.0135572	PRKCZ/PAK1/C2CD5/CEACAM1/PTPRA/PIK3R1/VAMP2/CFLAR/RELA/INPPL1/AKT1/BCAR1/DENND4C/SLC2A8/PPARG/ATP6V0B/SRSF6/ERRFI1/TCIRG1/SRSF5/TSC2/BAIAP2/GRB10/MYO1C/STAT1/PTPRE/ESRRA/CAPN10/SRC/SREBF1/SORBS1/MYO5A/CPEB2	33
GO:0043401	steroid hormone mediated signaling pathway	26/1226	181/17913	0.000260181	0.0149394	0.0139175	PAK1/NCOR2/NR4A2/PRMT2/NR3C2/NR1H3/DDRGK1/RAN/RNF6/ARRB2/RBFOX2/DDX17/NR2C2/BUD31/CNOT2/KANK2/PPARG/FOXP1/CALCOCO1/NR2F2/KDM3A/ZBTB7A/ARNTL/PMEPA1/ESRRA/SRC	26
GO:0001764	neuron migration	23/1226	152/17913	0.000269074	0.0152002	0.0141605	GAS6/MYH10/NR4A2/RAPGEF2/GPM6A/FYN/NRG1/FGFR1/CXCL12/NKX2-1/UNK/PRKG1/MARK2/YWHAE/ULK4/MDGA1/VEGFA/RAC1/FLNA/MDK/PLXNB2/NSMF/NR2F2	23
GO:0061008	hepaticobiliary system development	21/1226	133/17913	0.000270416	0.0152002	0.0141605	TGFBR3/CEACAM1/LIMS2/NPHP3/DNAAF1/CFLAR/MPST/ARID5B/RELA/TYMS/LSR/SULF2/FPGS/CEBPG/MDK/PTCH1/RGN/SRSF5/COBL/FBXW7/ASNS	21
GO:1901890	positive regulation of cell junction assembly	9/1226	33/17913	0.00027502	0.015298	0.0142516	COL16A1/MAP4K4/EPB41L5/VEGFA/RAC1/CAV1/LIMS1/ITGB1BP1/NPHP1	9
GO:1903829	positive regulation of cellular protein localization	39/1226	318/17913	0.000288136	0.0158623	0.0147773	EPB41/PAK1/C2CD5/GAS6/AP2B1/SPTBN1/CASP8/PIK3R1/ABLIM3/FYN/EPB41L2/RAPGEF3/NUTF2/VAMP2/ABHD17A/DDRGK1/RUFY3/ANK3/RAN/TFDP1/AKT1/YWHAE/ARIH2/TFDP2/PDCD10/SQSTM1/FLNA/HYAL2/MFF/TCF7L2/ECT2/MYO1C/CACNB3/ITGB1BP1/USP36/RTN4/SRC/FBXW7/SORBS1	39
GO:0016055	Wnt signaling pathway	55/1226	498/17913	0.000300975	0.0164001	0.0152783	DVL1/MACF1/PPP3CB/LDB1/CTNND1/DIXDC1/SCEL/NDRG2/AP2B1/NR4A2/PSMF1/APP/LRRFIP2/MITF/NPHP3/CSNK1G3/MDFI/MAP3K7/CTNNBIP1/NFATC4/IFT20/TRABD2A/ILK/MARK2/ARRB2/UBA52/TMEM237/SULF2/CSNK1E/TNRC6B/RUVBL1/PTK7/RNF146/RAC1/HBP1/CAV1/SOX7/DDX3X/TSPAN12/MDK/WNT2B/CALCOCO1/PSME1/TCF7L2/WNK1/PSMA4/NFKB1/GRB10/GRK6/ARNTL/PORCN/SRC/XIAP/RAPGEF1/PSMB5	55
GO:0090150	establishment of protein localization to membrane	36/1226	287/17913	0.000314882	0.0169846	0.0158228	RPS20/CLSTN1/MACF1/PARD3/RPS24/PAK1/C2CD5/SPTBN1/CASP8/GOLGA4/KIF13A/FYN/VAMP2/RPL28/PEX26/ICMT/ANK3/RPLP0/RPL21/TFDP1/TAOK2/YWHAE/RPS15/UBA52/BCL2L11/TFDP2/SRP19/RPS9/MFF/GGA3/RPL32/ARHGAP44/MYO1C/CACNB3/ITGB1BP1/RPS25	36
GO:0198738	cell-cell signaling by wnt	55/1226	500/17913	0.000332519	0.0177565	0.0165419	DVL1/MACF1/PPP3CB/LDB1/CTNND1/DIXDC1/SCEL/NDRG2/AP2B1/NR4A2/PSMF1/APP/LRRFIP2/MITF/NPHP3/CSNK1G3/MDFI/MAP3K7/CTNNBIP1/NFATC4/IFT20/TRABD2A/ILK/MARK2/ARRB2/UBA52/TMEM237/SULF2/CSNK1E/TNRC6B/RUVBL1/PTK7/RNF146/RAC1/HBP1/CAV1/SOX7/DDX3X/TSPAN12/MDK/WNT2B/CALCOCO1/PSME1/TCF7L2/WNK1/PSMA4/NFKB1/GRB10/GRK6/ARNTL/PORCN/SRC/XIAP/RAPGEF1/PSMB5	55
GO:0007179	transforming growth factor beta receptor signaling pathway	26/1226	184/17913	0.000338247	0.0178836	0.0166603	LTBP4/PRKCZ/TGFBR3/PARD3/CDKN1C/SMAD7/MAP3K7/ADAMTSL2/LRRC32/NKX2-1/ZYX/FOS/ARRB2/LDLRAD4/SMAD2/UBA52/CAV1/GCNT2/SMAD4/VEPH1/ZBTB7A/PXN/PMEPA1/SMAD6/ACVRL1/SRC	26
GO:0061387	regulation of extent of cell growth	16/1226	90/17913	0.00036519	0.0191188	0.017811	MACF1/PAK1/FN1/GOLGA4/EFNA5/CXCL12/BDNF/RUFY3/ILK/RNF6/ADNP/VEGFA/LIMK1/SEMA4D/TNFRSF12A/RTN4	16
GO:0043281	regulation of cysteine-type endopeptidase activity involved in apoptotic process	27/1226	196/17913	0.000396976	0.0205811	0.0191733	GAS6/CASP8/FNIP1/HMGB1/CFLAR/GSN/CASP1/AKT1/ST20/HERPUD1/YWHAE/ARRB2/NLRP1/RFFL/BCL2L11/VEGFA/SOX7/DLC1/DDX3X/RPS6KA3/PPARG/TRADD/CRYAB/SRC/MICAL1/XIAP/TNFAIP8	27
GO:0001953	negative regulation of cell-matrix adhesion	10/1226	42/17913	0.000424767	0.0218102	0.0203183	ADAM15/POSTN/PIK3R1/ARHGAP6/MAP4K4/PHLDB2/DLC1/ITGB1BP1/ACVRL1/SRC	10
GO:0099072	regulation of postsynaptic membrane neurotransmitter receptor levels	11/1226	50/17913	0.000462084	0.0235003	0.0218928	PRKCZ/CLSTN1/CTNND1/NUMB/AP2B1/EPS8/YWHAE/DLG3/ARHGAP44/IQSEC2/PORCN	11
GO:0043434	response to peptide hormone	46/1226	404/17913	0.000472012	0.0237787	0.0221522	PRKCZ/TGFBR3/AHCYL1/PAK1/C2CD5/CEACAM1/NR4A2/PTPRA/PIK3R1/FYN/PRKAR1B/CXCL12/VAMP2/CFLAR/RELA/INPPL1/AKT1/BCAR1/RANGAP1/CAV1/DENND4C/SLC2A8/SOCS2/PPARG/ADCY1/ATP6V0B/PRKACB/SRSF6/ERRFI1/TCIRG1/SRSF5/TSC2/BAIAP2/NFKB1/GRB10/MYO1C/PXN/STAT1/PTPRE/ESRRA/CAPN10/SRC/SREBF1/SORBS1/MYO5A/CPEB2	46
GO:0018209	peptidyl-serine modification	32/1226	252/17913	0.000533684	0.0266343	0.0248125	PRKCZ/PAK1/GAS6/MARK3/SMAD7/APP/CAMK2D/CSNK1G3/FNIP1/RAPGEF3/ILK/MARK2/AKT1/ARRB2/CLK1/CSNK1E/PDCD10/EIF4G1/VEGFA/CAV1/DMD/MKNK1/STOX1/CLSPN/RPS6KA3/WNK1/SMG1/ULK1/INPP5F/NEK6/SRC/PDE4D	32
GO:1901987	regulation of cell cycle phase transition	51/1226	464/17913	0.000548725	0.0271027	0.0252489	HYAL1/CDKN1C/PTPN6/MTA3/PSMF1/APP/PRMT2/H2AFY/ANAPC5/ATF5/CNOT3/DDRGK1/BUB3/TAOK3/TFDP1/AKT1/TAOK2/YWHAE/CSNK1E/PCBP4/TPRA1/TFDP2/EIF4G1/ANKRD17/PLAGL1/OFD1/DDX3X/MUC1/STOX1/CHEK1/CNOT2/DCTN3/CLSPN/NEK2/KANK2/FBXO5/CEP152/CEP76/PSME1/DONSON/PSMA4/DYNC1I2/CNOT8/DYNLL1/CEP57/NEK6/FBXW7/UIMC1/PSMB5/XRCC3/RAD51B	51
GO:0051496	positive regulation of stress fiber assembly	11/1226	51/17913	0.000553221	0.0271027	0.0252489	PAK1/TPM1/LIMCH1/RAPGEF3/EVL/CD47/RAC1/RHOC/ITGB1BP1/PXN/SORBS3	11
GO:1905475	regulation of protein localization to membrane	25/1226	181/17913	0.000615062	0.0298585	0.0278161	PRKCZ/PAK1/C2CD5/NUMB/AP2B1/SPTBN1/CASP8/PIK3R1/FYN/PPFIA1/GSN/ANK3/TFDP1/AKT1/YWHAE/TFDP2/SQSTM1/MFF/ARHGAP44/IQSEC2/MYO1C/CACNB3/ITGB1BP1/SORBS1/ZMYND8	25
GO:1902749	regulation of cell cycle G2/M phase transition	27/1226	202/17913	0.000640193	0.0307985	0.0286918	MTA3/PSMF1/APP/H2AFY/ATF5/TAOK3/TAOK2/YWHAE/CSNK1E/OFD1/STOX1/CHEK1/DCTN3/CLSPN/NEK2/FBXO5/CEP152/CEP76/PSME1/DONSON/PSMA4/DYNC1I2/DYNLL1/CEP57/UIMC1/PSMB5/RAD51B	27
GO:1903321	negative regulation of protein modification by small protein conjugation or removal	15/1226	86/17913	0.000679004	0.032374	0.0301595	CAPN3/SMAD7/FYN/GPS2/RELA/AKT1/ARRB2/DYSF/LIMK1/CAV1/BAG5/GLMN/FBXO5/TRIP12/CAMLG	15
GO:0001508	action potential	19/1226	123/17913	0.00068515	0.0323779	0.0301632	MYH14/CAMK2D/USP53/ADRA1A/AKAP6/GBA/ANK3/YWHAE/NEDD4L/BIN1/CD36/CAV1/KCNH2/DMD/FLNA/CLN3/NOS1AP/CXADR/CACNB3	19
GO:0032386	regulation of intracellular transport	45/1226	400/17913	0.000698367	0.032713	0.0304754	DVL1/TNNT2/PAK1/C2CD5/GAS6/RHOT1/PIK3R1/ABLIM3/FYN/ADRA1A/ABCA2/RAPGEF3/NUTF2/VAMP2/DERL3/RUFY3/ANK3/RAN/YWHAE/FBXL20/STXBP2/GRIK5/RANGAP1/ARIH2/PDCD10/CD36/FLNA/AKAP8L/HYAL2/ADCY1/MFF/UBE2G2/TCF7L2/CRYAB/ARHGAP44/ECT2/MYO1C/CACNB3/ITGB1BP1/USP36/INPP5F/CAPN10/SRC/SREBF1/FBXW7	45
GO:0090314	positive regulation of protein targeting to membrane	8/1226	30/17913	0.000707951	0.0328735	0.030625	PAK1/C2CD5/FYN/ANK3/MFF/MYO1C/CACNB3/ITGB1BP1	8
GO:0044839	cell cycle G2/M phase transition	32/1226	257/17913	0.000749889	0.0345208	0.0321595	MTA3/PSMF1/APP/H2AFY/ATF5/PPP1R12B/TAOK3/AJUBA/TAOK2/YWHAE/CSNK1E/OFD1/AKAP8L/STOX1/CHEK1/DCTN3/CLSPN/NEK2/FBXO5/CEP152/CEP76/PSME1/DONSON/PSMA4/PKMYT1/DYNC1I2/DYNLL1/CEP57/UIMC1/BORA/PSMB5/RAD51B	32
GO:0002566	somatic diversification of immune receptors via somatic mutation	5/1226	12/17913	0.000785486	0.0358504	0.0333982	UNG/ADAR/POLL/POLM/POLB	5
GO:0097581	lamellipodium organization	14/1226	79/17913	0.000860875	0.0389582	0.0362934	ABI1/ARHGEF4/SLIT2/ABLIM3/SH2B1/ABLIM1/SPATA13/AJUBA/RAC1/ARHGEF6/CORO1B/ARFIP2/ARHGEF7/SRC	14
GO:1903393	positive regulation of adherens junction organization	8/1226	31/17913	0.000897575	0.0396718	0.0369582	COL16A1/MAPRE2/MAP4K4/EPB41L5/VEGFA/RAC1/LIMS1/ITGB1BP1	8
GO:0043393	regulation of protein binding	28/1226	217/17913	0.000899373	0.0396718	0.0369582	DVL1/EPB41/TGFBR3/ADAM15/MARK3/APP/RAPGEF2/NRG1/CTNNBIP1/BDNF/NFATC4/USP33/MARK2/RAN/AKT1/HERPUD1/ARRB2/EPB41L5/ADNP/CSNK1E/CD36/CAV1/TCF7L2/ITGB1BP1/MITD1/GPSM1/SYMPK/SRC	28
GO:0006260	DNA replication	32/1226	260/17913	0.000913661	0.0396718	0.0369582	DUT/GINS3/NFIX/WIZ/FGFR1/SETMAR/BAZ1A/RBMS1/ANKRD17/RAC1/ACHE/REPIN1/GINS4/NFIB/SET/FAM111A/POLA2/KCTD13/CHEK1/CLSPN/MCM7/STAG2/FBXO5/NASP/POLL/DONSON/HMGA1/ESCO2/POLB/ACVRL1/NAP1L1/FBXW7	32
GO:0051895	negative regulation of focal adhesion assembly	6/1226	18/17913	0.000921217	0.0396718	0.0369582	ARHGAP6/PHLDB2/DLC1/ITGB1BP1/ACVRL1/SRC	6
GO:0072574	hepatocyte proliferation	6/1226	18/17913	0.000921217	0.0396718	0.0369582	CEACAM1/LIMS2/CFLAR/SULF2/MDK/FBXW7	6
GO:0072575	epithelial cell proliferation involved in liver morphogenesis	6/1226	18/17913	0.000921217	0.0396718	0.0369582	CEACAM1/LIMS2/CFLAR/SULF2/MDK/FBXW7	6
GO:0006612	protein targeting to membrane	23/1226	167/17913	0.00103661	0.0442839	0.0412549	RPS20/PARD3/RPS24/PAK1/C2CD5/FYN/RPL28/PEX26/ICMT/ANK3/RPLP0/RPL21/TAOK2/RPS15/UBA52/SRP19/RPS9/MFF/RPL32/MYO1C/CACNB3/ITGB1BP1/RPS25	23
GO:0051346	negative regulation of hydrolase activity	46/1226	420/17913	0.00107892	0.0454532	0.0423441	PRKCZ/LEPR/TNNT2/SYTL2/RBM26/GAS6/COL6A3/PSMF1/APP/SLIT2/CAST/FNIP1/PHACTR2/GPS2/CFLAR/CABIN1/APLP2/AKT1/HERPUD1/YWHAE/ARRB2/RFFL/PPP1R1B/UBE2Z/BIN1/SH3BP4/VEGFA/SH2D4A/SET/DDX3X/DLG3/SEMA4D/GPS1/RPS6KA3/RGN/WNK1/CRYAB/PKMYT1/FARP1/GPSM1/SRC/MICAL1/RASA4/XIAP/TNFAIP8/CPEB2	46
GO:0098900	regulation of action potential	11/1226	55/17913	0.001081	0.0454532	0.0423441	CAMK2D/ADRA1A/GBA/ANK3/BIN1/CD36/CAV1/FLNA/NOS1AP/CXADR/CACNB3	11
GO:0051894	positive regulation of focal adhesion assembly	7/1226	25/17913	0.00111266	0.0464186	0.0432435	COL16A1/MAP4K4/EPB41L5/VEGFA/RAC1/LIMS1/ITGB1BP1	7
GO:0060491	regulation of cell projection assembly	23/1226	168/17913	0.00112513	0.046575	0.0433892	SYNE2/PALM/SLIT2/GPM6A/VDAC3/ARAP1/IFT20/MAP4/FNBP1L/EVL/RABEP2/PLD1/MYO10/RAC1/CAV1/DEF8/RAP1GAP/EVI5L/PLEKHM1/COBL/SRC/EPS8L1/ZMYND8	23
GO:0038127	ERBB signaling pathway	20/1226	138/17913	0.00114074	0.0467171	0.0435216	CEACAM1/SNX5/APP/PIK3R1/NRG1/ARAP1/EPS15L1/AKT1/BCAR1/GRB7/EPN1/ZFYVE28/SH3KBP1/ERRFI1/CAMLG/ARHGEF7/RTN4/SRC/ERBB3/FBXW7	20
GO:0050770	regulation of axonogenesis	21/1226	148/17913	0.00114606	0.0467171	0.0435216	MACF1/PAK1/NIN/FN1/GOLGA4/SLIT2/EFNA5/CXCL12/BDNF/RUFY3/ILK/MARK2/RNF6/METRN/ADNP/VEGFA/LIMK1/SEMA4D/TNFRSF12A/STK25/RTN4	21
GO:0007183	SMAD protein complex assembly	5/1226	13/17913	0.00120477	0.0487385	0.0454048	LDLRAD4/SMAD2/SMAD4/PMEPA1/SMAD6	5
GO:0030518	intracellular steroid hormone receptor signaling pathway	19/1226	129/17913	0.00123339	0.0494641	0.0460807	PAK1/NCOR2/PRMT2/DDRGK1/RAN/RNF6/ARRB2/RBFOX2/DDX17/BUD31/CNOT2/KANK2/FOXP1/CALCOCO1/KDM3A/ZBTB7A/ARNTL/PMEPA1/SRC	19
GO:0010975	regulation of neuron projection development	49/1226	458/17913	0.00125389	0.0494641	0.0460807	DVL1/MACF1/PAK1/NIN/FN1/GOLGA4/SLIT2/PDLIM5/RAPGEF2/EFNA5/FYN/FGFR1/CXCL12/BDNF/NFATC4/CFLAR/RUFY3/ILK/CAPRIN1/MARK2/RNF6/AKT1/METRN/NEDD4L/MAP4K4/ADNP/ULK4/PTK7/VEGFA/LIMK1/BAG5/SYT17/BCL11A/SEMA4D/MDK/TNFRSF12A/PLXNB2/BAIAP2/LZTS3/NSMF/STK25/CPNE5/FBXW8/COBL/INPP5F/SDK1/RTN4/ZMYND8/RAPGEF1	49
GO:0061098	positive regulation of protein tyrosine kinase activity	11/1226	56/17913	0.00126345	0.0494641	0.0460807	ABI1/GAS6/FYN/ADRA1A/NRG1/BDNF/UNC119/DLG3/SRC/ERBB3/FBXW7	11
GO:0072576	liver morphogenesis	6/1226	19/17913	0.00126902	0.0494641	0.0460807	CEACAM1/LIMS2/CFLAR/SULF2/MDK/FBXW7	6
GO:1903392	negative regulation of adherens junction organization	6/1226	19/17913	0.00126902	0.0494641	0.0460807	ARHGAP6/PHLDB2/DLC1/ITGB1BP1/ACVRL1/SRC	6

## Sheet: Table S5
Table S5. More reliable RBP-ASE pairs
RBP	AASE	ASEtype
IGF2BP3	ABCA9_ES_34_33_35	ES
IGF2BP3	ABI3BP_ES_13:14_12_15	ES
IGF2BP3	ABLIM1_ES_16_15_17	ES
IGF2BP3	AKT1_ES_2.3_1_2.5	ES
IGF2BP3	AP2B1_ES_16_15_17	ES
IGF2BP3	APLP2_ES_9_8_10	ES
IGF2BP3	BOLA3_ES_3_2_4	ES
IGF2BP3	C1orf194_ES_3:4_2_5	ES
IGF2BP3	CCM2_ES_3_1_4	ES
IGF2BP3	COL12A1_ES_3:4:5:6:7:8:9:10:11:12:13:14:15:16:17_2_18	ES
IGF2BP3	COL6A3_ES_3_2_4	ES
IGF2BP3	COL6A3_ES_6_5_7	ES
IGF2BP3	DMKN_ES_8:11:12_7_13	ES
IGF2BP3	DNAJC19_ES_5.1:5.2_4_6	ES
IGF2BP3	DONSON_ES_5_4.2_6	ES
IGF2BP3	DTNA_ES_31:32.1_30_32.2	ES
IGF2BP3	EPB41L2_ES_17:18_14_20.1	ES
IGF2BP3	FBLN2_ES_11_10_12	ES
IGF2BP3	FN1_ES_25_24_26	ES
IGF2BP3	FN1_ES_40.1:40.2_39_40.4	ES
IGF2BP3	KPNA2_ES_5:6:7:8_4.2_9	ES
IGF2BP3	MACF1_ES_77_76.1_79	ES
IGF2BP3	MMP19_ES_6.6_6.4_6.8	ES
IGF2BP3	MPST_ES_2.2_1.2_3	ES
IGF2BP3	MR1_ES_4_3.2_5	ES
IGF2BP3	MYH14_ES_7_6.1_9	ES
IGF2BP3	NTAN1_ES_2_1_3	ES
IGF2BP3	NUMB_ES_13_12_14	ES
IGF2BP3	PALLD_ES_14_13_15	ES
IGF2BP3	PARD3_ES_20_19.3_21	ES
IGF2BP3	PDLIM5_ES_13_8.2_14	ES
IGF2BP3	PHKA1_ES_19_18_20	ES
IGF2BP3	PLSCR1_ES_3:4_1_5	ES
IGF2BP3	POSTN_ES_17:18:19_16_20	ES
IGF2BP3	PPFIA1_ES_28_27.1_29	ES
IGF2BP3	PTS_ES_4_3_5	ES
IGF2BP3	RPS24_ES_5.2_4_6	ES
IGF2BP3	SCEL_ES_6_5_7	ES
IGF2BP3	SDHC_ES_3:4_2_5	ES
IGF2BP3	SLC25A13_ES_4_3_5	ES
IGF2BP3	SMARCC2_ES_18_17_19	ES
IGF2BP3	SMPDL3A_ES_2_1_3	ES
IGF2BP3	SNRPA1_ES_6_5_7	ES
IGF2BP3	SPATS2L_ES_10_9_11	ES
IGF2BP3	SPTAN1_ES_38_36.1_39	ES
IGF2BP3	SVIL_ES_16_15_17	ES
IGF2BP3	TIMM8B_ES_2_1_3	ES
IGF2BP3	TYMS_ES_4_3_5	ES
IGF2BP3	VDAC3_ES_5.2_4.1_6	ES
IGF2BP3	VEGFA_ES_7.1_6_8.1	ES
IGF2BP3	VEGFA_ES_7.1:8.1:8.2_6_9.1	ES
IGF2BP3	WIZ_ES_9_8_10	ES
IGF2BP3	ATPIF1_RI_2.2:2.3_2.1_2.4	RI
IGF2BP3	C1QTNF6_RI_4.4_4.3_4.5	RI
IGF2BP3	DNAJC4_RI_7.2_7.1_7.3	RI
IGF2BP3	GABARAP_RI_1.3:1.4_1.2_1.5	RI
IGF2BP3	LRP2BP_RI_2.3:2.4_2.2_2.5	RI
IGF2BP3	MAF_RI_1.2_1.1_1.3	RI
IGF2BP3	NAT14_RI_2.3_2.2_2.4	RI
IGF2BP3	PAPOLA_RI_9.2_9.1_9.3	RI
IGF2BP3	QKI_RI_8.3_8.2_8.4	RI
IGF2BP3	TRO_RI_12.2_12.1_12.3	RI
IGF2BP3	VAMP2_RI_5.2_5.1_5.3	RI
IGF2BP3	YPEL3_RI_2.2_2.1_2.3	RI
IGF2BP3	ANAPC5_AA_9.1_8.3_9.2	AA
IGF2BP3	BMP1_AA_5.1_4_5.2	AA
IGF2BP3	FN1_AA_40.1:40.2:40.3_39_40.4	AA
IGF2BP3	MCTP2_AA_12.1_11.2_12.2	AA
IGF2BP3	PDLIM5_AA_8.1_6.1_8.2	AA
IGF2BP3	CAV1_AD_1.2:1.3_1.1_2.3	AD
IGF2BP3	CDKN1C_AD_1.4_1.3_2	AD
IGF2BP3	GABARAP_AD_1.2:1.3:1.4:1.5_1.1_2.1	AD
IGF2BP3	GLUL_AD_1.3:1.4_1.2_2	AD
IGF2BP3	TMEM230_AD_1.2:1.3_1.1_4	AD
IGF2BP3	BAZ1A_AP_2.1_NA_NA	AP
IGF2BP3	C19orf24_AP_2_NA_NA	AP
IGF2BP3	CABIN1_AP_31_NA_NA	AP
IGF2BP3	CENPM_AP_1_NA_NA	AP
IGF2BP3	CENPM_AP_6_NA_NA	AP
IGF2BP3	COMMD5_AP_1_NA_NA	AP
IGF2BP3	COMMD5_AP_2.1_NA_NA	AP
IGF2BP3	CTNNBIP1_AP_2_NA_NA	AP
IGF2BP3	DLC1_AP_1_NA_NA	AP
IGF2BP3	DTNA_AP_1_NA_NA	AP
IGF2BP3	EBAG9_AP_1_NA_NA	AP
IGF2BP3	EPB41L2_AP_3_NA_NA	AP
IGF2BP3	EXOC6_AP_1_NA_NA	AP
IGF2BP3	FAM72A_AP_3.1_NA_NA	AP
IGF2BP3	FGD3_AP_3_NA_NA	AP
IGF2BP3	FYN_AP_1_NA_NA	AP
IGF2BP3	FYN_AP_3_NA_NA	AP
IGF2BP3	GGT1_AP_15.1_NA_NA	AP
IGF2BP3	GUCD1_AP_2_NA_NA	AP
IGF2BP3	ISLR_AP_1_NA_NA	AP
IGF2BP3	ISLR_AP_2_NA_NA	AP
IGF2BP3	MAZ_AP_4.1_NA_NA	AP
IGF2BP3	MCM7_AP_1_NA_NA	AP
IGF2BP3	MEST_AP_1_NA_NA	AP
IGF2BP3	MXI1_AP_1_NA_NA	AP
IGF2BP3	MXI1_AP_3_NA_NA	AP
IGF2BP3	NADK_AP_3_NA_NA	AP
IGF2BP3	NARF_AP_1_NA_NA	AP
IGF2BP3	NARF_AP_2_NA_NA	AP
IGF2BP3	NFYB_AP_1_NA_NA	AP
IGF2BP3	NFYB_AP_2_NA_NA	AP
IGF2BP3	NT5C_AP_1_NA_NA	AP
IGF2BP3	NUTF2_AP_1_NA_NA	AP
IGF2BP3	PALLD_AP_13_NA_NA	AP
IGF2BP3	PALLD_AP_3_NA_NA	AP
IGF2BP3	PDE5A_AP_2_NA_NA	AP
IGF2BP3	PDLIM2_AP_2.1_NA_NA	AP
IGF2BP3	PIGX_AP_1_NA_NA	AP
IGF2BP3	PKN1_AP_2_NA_NA	AP
IGF2BP3	PPP2R4_AP_12_NA_NA	AP
IGF2BP3	PRKCZ_AP_8_NA_NA	AP
IGF2BP3	RCAN2_AP_2_NA_NA	AP
IGF2BP3	RCAN2_AP_4_NA_NA	AP
IGF2BP3	SEPT9_AP_8_NA_NA	AP
IGF2BP3	SET_AP_1_NA_NA	AP
IGF2BP3	SET_AP_3_NA_NA	AP
IGF2BP3	SH2D3C_AP_5_NA_NA	AP
IGF2BP3	SH3KBP1_AP_1_NA_NA	AP
IGF2BP3	SLC25A29_AP_3.1_NA_NA	AP
IGF2BP3	SMAD2_AP_1_NA_NA	AP
IGF2BP3	SPTBN1_AP_3_NA_NA	AP
IGF2BP3	STXBP2_AP_1_NA_NA	AP
IGF2BP3	SUN2_AP_3_NA_NA	AP
IGF2BP3	TMC5_AP_1.1_NA_NA	AP
IGF2BP3	TMC5_AP_2_NA_NA	AP
IGF2BP3	TRIM11_AP_1_NA_NA	AP
IGF2BP3	TUBB3_AP_1_NA_NA	AP
IGF2BP3	YIF1B_AP_2.1_NA_NA	AP
IGF2BP3	YPEL3_AP_1.1_NA_NA	AP
IGF2BP3	YPEL3_AP_2.1_NA_NA	AP
IGF2BP3	ABCF2_AT_15.2_NA_NA	AT
IGF2BP3	ABCF2_AT_16_NA_NA	AT
IGF2BP3	ABLIM2_AT_18.4_NA_NA	AT
IGF2BP3	ADAM12_AT_19_NA_NA	AT
IGF2BP3	ADAM12_AT_24_NA_NA	AT
IGF2BP3	ADAMTS2_AT_11_NA_NA	AT
IGF2BP3	ADAMTS2_AT_23_NA_NA	AT
IGF2BP3	AK9_AT_12.2_NA_NA	AT
IGF2BP3	AK9_AT_41_NA_NA	AT
IGF2BP3	AKAP6_AT_10.2_NA_NA	AT
IGF2BP3	AKAP6_AT_14_NA_NA	AT
IGF2BP3	ATG16L2_AT_18_NA_NA	AT
IGF2BP3	ATP9B_AT_5_NA_NA	AT
IGF2BP3	BMP2K_AT_15.2_NA_NA	AT
IGF2BP3	BMP2K_AT_17_NA_NA	AT
IGF2BP3	BMP8B_AT_6.2_NA_NA	AT
IGF2BP3	BMP8B_AT_8_NA_NA	AT
IGF2BP3	C12orf66_AT_3.2_NA_NA	AT
IGF2BP3	C12orf66_AT_4_NA_NA	AT
IGF2BP3	CAPN8_AT_11_NA_NA	AT
IGF2BP3	CAPN8_AT_22_NA_NA	AT
IGF2BP3	CCDC37_AT_18_NA_NA	AT
IGF2BP3	CCDC37_AT_5.2_NA_NA	AT
IGF2BP3	CCDC66_AT_24_NA_NA	AT
IGF2BP3	CDCP1_AT_4.2_NA_NA	AT
IGF2BP3	CDCP1_AT_9_NA_NA	AT
IGF2BP3	CDH23_AT_27.2_NA_NA	AT
IGF2BP3	CDH23_AT_72_NA_NA	AT
IGF2BP3	CFH_AT_10_NA_NA	AT
IGF2BP3	CFH_AT_23_NA_NA	AT
IGF2BP3	CXCL12_AT_3.3_NA_NA	AT
IGF2BP3	CXCL12_AT_5.2_NA_NA	AT
IGF2BP3	DNAI1_AT_21_NA_NA	AT
IGF2BP3	DNAI1_AT_5_NA_NA	AT
IGF2BP3	EPS15L1_AT_16.3_NA_NA	AT
IGF2BP3	EPS15L1_AT_24_NA_NA	AT
IGF2BP3	FAM72A_AT_2_NA_NA	AT
IGF2BP3	FAM72A_AT_6_NA_NA	AT
IGF2BP3	FMO5_AT_10_NA_NA	AT
IGF2BP3	GALK1_AT_7.2_NA_NA	AT
IGF2BP3	GALK1_AT_8_NA_NA	AT
IGF2BP3	GCOM1_AT_20_NA_NA	AT
IGF2BP3	GINS4_AT_3.2_NA_NA	AT
IGF2BP3	GINS4_AT_6.3_NA_NA	AT
IGF2BP3	GLI4_AT_4_NA_NA	AT
IGF2BP3	GPS2_AT_10_NA_NA	AT
IGF2BP3	GPS2_AT_11_NA_NA	AT
IGF2BP3	KANK3_AT_11_NA_NA	AT
IGF2BP3	KANK3_AT_12_NA_NA	AT
IGF2BP3	KIAA1328_AT_12_NA_NA	AT
IGF2BP3	KLHDC4_AT_15.2_NA_NA	AT
IGF2BP3	KLHDC4_AT_21_NA_NA	AT
IGF2BP3	LRRFIP1_AT_21_NA_NA	AT
IGF2BP3	LRRFIP1_AT_26_NA_NA	AT
IGF2BP3	LYRM5_AT_3.4_NA_NA	AT
IGF2BP3	LYRM5_AT_4_NA_NA	AT
IGF2BP3	MAPK11_AT_7.6_NA_NA	AT
IGF2BP3	MROH1_AT_14_NA_NA	AT
IGF2BP3	MROH1_AT_45_NA_NA	AT
IGF2BP3	NARG2_AT_16_NA_NA	AT
IGF2BP3	NARG2_AT_9.2_NA_NA	AT
IGF2BP3	PPIE_AT_12_NA_NA	AT
IGF2BP3	PPOX_AT_13_NA_NA	AT
IGF2BP3	PPOX_AT_14_NA_NA	AT
IGF2BP3	PVRL2_AT_6_NA_NA	AT
IGF2BP3	RAPGEF3_AT_18.2_NA_NA	AT
IGF2BP3	RIMKLB_AT_11_NA_NA	AT
IGF2BP3	RNF149_AT_7_NA_NA	AT
IGF2BP3	RNF149_AT_9_NA_NA	AT
IGF2BP3	RPL28_AT_5_NA_NA	AT
IGF2BP3	SEPT8_AT_12.3_NA_NA	AT
IGF2BP3	SEPT8_AT_14_NA_NA	AT
IGF2BP3	SLC11A2_AT_22.2_NA_NA	AT
IGF2BP3	SLC11A2_AT_23.3_NA_NA	AT
IGF2BP3	SLC35A2_AT_6_NA_NA	AT
IGF2BP3	SLC39A3_AT_2.2_NA_NA	AT
IGF2BP3	SLC44A1_AT_16.4_NA_NA	AT
IGF2BP3	SLC44A1_AT_17_NA_NA	AT
IGF2BP3	SSSCA1_AT_3_NA_NA	AT
IGF2BP3	SSSCA1_AT_4_NA_NA	AT
IGF2BP3	SUGP2_AT_12.6_NA_NA	AT
IGF2BP3	SUGP2_AT_14_NA_NA	AT
IGF2BP3	TAF1D_AT_12.5_NA_NA	AT
IGF2BP3	TAF1D_AT_6.2_NA_NA	AT
IGF2BP3	TAOK2_AT_16.3_NA_NA	AT
IGF2BP3	TMBIM4_AT_11_NA_NA	AT
IGF2BP3	TMBIM4_AT_9.3_NA_NA	AT
IGF2BP3	TMPO_AT_10_NA_NA	AT
IGF2BP3	TMPO_AT_4_NA_NA	AT
IGF2BP3	TPGS2_AT_10_NA_NA	AT
IGF2BP3	TPGS2_AT_11_NA_NA	AT
IGF2BP3	TRABD2A_AT_5_NA_NA	AT
IGF2BP3	TRABD2A_AT_8_NA_NA	AT
IGF2BP3	TRIM73_AT_7.3_NA_NA	AT
IGF2BP3	TRIM73_AT_9_NA_NA	AT
IGF2BP3	VPS13A_AT_69_NA_NA	AT
IGF2BP3	ZNF141_AT_4.2_NA_NA	AT
IGF2BP3	ZNF141_AT_5_NA_NA	AT
IGF2BP3	ZNF69_AT_4.2_NA_NA	AT
IGF2BP3	ZNF724P_AT_3.2_NA_NA	AT
IGF2BP3	ZNF724P_AT_4_NA_NA	AT
IGF2BP3	ZNF771_AT_3_NA_NA	AT
IGF2BP3	ZNF771_AT_4_NA_NA	AT
IGF2BP3	COL16A1_ES_44_43_45.1	ES
IGF2BP3	ELF3_ES_1.2:1.4_1.1_2	ES
IGF2BP3	RCSD1_ES_3_2_4	ES
IGF2BP3	DERL3_RI_5.3:5.4_5.2_5.5	RI
IGF2BP3	NKX2-1_RI_3.3_3.2_3.4	RI
IGF2BP3	SMARCC2_AD_28.2:28.3_28.1_29	AD
IGF2BP3	C19orf24_AP_1_NA_NA	AP
IGF2BP3	EBAG9_AP_2_NA_NA	AP
IGF2BP3	GAS6_AP_10.1_NA_NA	AP
IGF2BP3	GUCD1_AP_1_NA_NA	AP
IGF2BP3	LRRC32_AP_1_NA_NA	AP
IGF2BP3	LRRC32_AP_2_NA_NA	AP
IGF2BP3	MCM7_AP_2_NA_NA	AP
IGF2BP3	MEST_AP_3_NA_NA	AP
IGF2BP3	NME1-NME2_AP_1_NA_NA	AP
IGF2BP3	PIGX_AP_2_NA_NA	AP
IGF2BP3	PPM1M_AP_2_NA_NA	AP
IGF2BP3	SESN1_AP_1_NA_NA	AP
IGF2BP3	SULT1A3_AP_2.1_NA_NA	AP
IGF2BP3	SULT1A4_AP_2.1_NA_NA	AP
IGF2BP3	TRIM11_AP_2.1_NA_NA	AP
IGF2BP3	ABLIM2_AT_25_NA_NA	AT
IGF2BP3	ATG16L2_AT_17_NA_NA	AT
IGF2BP3	ATP9B_AT_31.3_NA_NA	AT
IGF2BP3	EXD3_AT_27_NA_NA	AT
IGF2BP3	EXD3_AT_3_NA_NA	AT
IGF2BP3	INF2_AT_23_NA_NA	AT
IGF2BP3	INF2_AT_5.2_NA_NA	AT
IGF2BP3	KLC1_AT_14.3_NA_NA	AT
IGF2BP3	PPIE_AT_10_NA_NA	AT
IGF2BP3	PVRL2_AT_10_NA_NA	AT
IGF2BP3	RAPGEF3_AT_30_NA_NA	AT
IGF2BP3	RIMKLB_AT_8.2_NA_NA	AT
IGF2BP3	SLC35A2_AT_5.3_NA_NA	AT
IGF2BP3	TAOK2_AT_19_NA_NA	AT
IGF2BP3	TTLL10_AT_13.2_NA_NA	AT
IGF2BP3	TTLL10_AT_16_NA_NA	AT
IGF2BP3	ZNF69_AT_5_NA_NA	AT
KHDRBS2	ABCA9_ES_34_33_35	ES
KHDRBS2	ABI3BP_ES_13:14_12_15	ES
KHDRBS2	ABLIM1_ES_16_15_17	ES
KHDRBS2	B3GALNT1_ES_6:7_5_9.1	ES
KHDRBS2	C1orf167_ES_19:20_18_21	ES
KHDRBS2	COL13A1_ES_38_37_39	ES
KHDRBS2	COL16A1_ES_44_43_45.1	ES
KHDRBS2	COL6A3_ES_3_2_4	ES
KHDRBS2	COL6A3_ES_3:4_2_5	ES
KHDRBS2	COL6A3_ES_6_5_7	ES
KHDRBS2	DMKN_ES_7:11_6.4_12	ES
KHDRBS2	DMKN_ES_7:8:11_6.4_12	ES
KHDRBS2	DOCK6_ES_23_22_24	ES
KHDRBS2	EPB41_ES_16:17_15_18	ES
KHDRBS2	EPB41L2_ES_17:18_14_20.1	ES
KHDRBS2	FMO3_ES_7_6_8	ES
KHDRBS2	FN1_ES_25_24_26	ES
KHDRBS2	FN1_ES_40.1:40.2_39_40.4	ES
KHDRBS2	ITGB4_ES_35_34_36	ES
KHDRBS2	KANK2_ES_2.2_1_3	ES
KHDRBS2	KIAA1191_ES_3:4_1_5	ES
KHDRBS2	KIAA1217_ES_12_11_13	ES
KHDRBS2	LIMCH1_ES_20_12.1_21	ES
KHDRBS2	LMO7_ES_12_9_13	ES
KHDRBS2	MACF1_ES_43.2:44:45:46:47_42_48	ES
KHDRBS2	MACF1_ES_59_58_60	ES
KHDRBS2	MACF1_ES_77_76.1_79	ES
[truncated: 136 more rows]

## Sheet: Table S6
Table S6. Significant correlation between AASEs and cancer hallmarks
[truncated: 5,508 more rows]

[truncated: 7 more sheets: Table S7, Table S8, Table S9, Table S10, Table S11, Table S12, Table S13]
